# Supplementary material for: Ewe breed differences in the cervical transcriptome at the follicular phase of a synchronised oestrous cycle
Source: BMC Genomics. 2022 May 11;23:363. doi: 10.1186/s12864-022-08603-8 (PMC9097332; doi:10.1186/s12864-022-08603-8)
Supplement: Supplementary file 2 — Additional file 2: Table S4. Mapping information. Table S5. Differentially expressed genes (DEGs) in Suffolk compared to Belclare. Table S6. Differentially expressed genes (DEGs) in Suffolk compared to Fur. Table S7. Differentially expressed genes (DEGs) in Suffolk compared to Norwegian White Sheep (NWS). [file 12864_2022_8603_MOESM2_ESM.xlsx]

## Sheet: KEY
		Additional File 2 - Supplementary tables
		Table S4. Mapping information
		Table S5. Differentially expressed genes (DEGs) in Suffolk compared to Belclare
		Table S6. Differentially expressed genes (DEGs) in Suffolk compared to Fur
		Table S7. Differentially expressed genes (DEGs) in Suffolk compared to Norwegian White Sheep (NWS)
		Notes
		1	Different groups are colour coded for ease of intepretation (Belclare in blue, Fur in grey and NWS in orange).
		2	Genes that are deemed significant are denoted in column J by 'True'.
		3	The relative gene expression (column K) denotes the direction of changed expression (Higher or lower expression in Suffolk (control= lowest fertility)).

## Sheet: Table S4. Mapping information
Sample	Uniquely_mapped	Uniquely_mapped_Percentage
s_1	27410854	0.88
s_2	33152224	0.894
s_3	31898256	0.878
s_9	28714067	0.875
s_10	35937860	0.88
s_13	29036879	0.885
s_21	30545130	0.879
s_23	26452511	0.884
s_28	27117665	0.888
s_30	30264711	0.877
s_95	30831894	0.889
s_97	37793206	0.89
s_100	32467525	0.906
s_101	29677103	0.898
s_102	27927523	0.9
s_104	32309454	0.897
s_105	35420159	0.896
s_108	31262156	0.89
s_64	29806501	0.898
s_66	29403154	0.891
s_68	30341210	0.892
s_69	26898277	0.895
s_70	27813855	0.902
s_71	22424634	0.903
s_73	30615581	0.89
s_75	31349730	0.894
s_76	25376144	0.9
s_77	26980778	0.905
s_31	24248565	0.88
s_32	23394865	0.869
s_35	24951921	0.886
s_40	24980773	0.879
s_41	28605026	0.884
s_48	34770502	0.883
s_49	48797877	0.885
s_50	25010664	0.885
s_57	30257423	0.883
s_58	25148059	0.872
s_122	28168126	0.891

## Sheet: Table S5.DEGs_SuffolkvsBelclare
Ensembl gene ID	baseMean	log2FoldChange	lfcSE	stat	pvalue	padj	absFC	Gene_Name	SIG	Relative expression	s_1	s_2	s_3	s_9	s_10	s_13	s_21	s_23	s_28	s_30	s_31	s_32	s_35	s_40	s_41	s_48	s_49	s_50	s_57	s_58	s_122
ENSOARG00000015264	38.5216	-0.901979	0.175558	-5.27043	1.36105e-07	0.00197556	1.86863	SLC16A6	TRUE	Higher in Suffolk	34.8733	6.75677	24.333	6.25668	10.7422	12.449	4.6772	20.5918	20.635	8.69663	28.576	49.9457	174.902	52.7953	89.9578	25.495	63.292	40.7869	57.422	39.3751	36.3947
ENSOARG00000005905	73.4827	-0.856803	0.171841	-5.01266	5.36813e-07	0.00268679	1.81102	CCER2	TRUE	Higher in Suffolk	33.8476	27.0271	20.7281	55.2674	104.943	22.0251	55.1909	26.0107	29.3234	14.4944	120.257	130.939	45.6751	136.095	115.381	95.4005	93.1799	111.031	85.6773	120.313	100.331
ENSOARG00000020956	117.424	-0.822999	0.173323	-4.78907	1.67557e-06	0.0032375	1.76908	ST6GAL2	TRUE	Higher in Suffolk	51.2843	44.4017	73.9001	35.4545	47.1006	51.7111	77.6415	55.2728	133.584	54.1124	126.211	234.88	472.348	97.378	103.647	78.1297	157.058	174.477	130.339	91.8753	175.088
ENSOARG00000020858	56.0265	-0.78327	0.170941	-4.83399	1.3382e-06	0.00323734	1.72103	AQP9	TRUE	Higher in Suffolk	35.899	3.86101	13.5183	19.8128	31.4004	26.8132	16.8379	11.9216	18.4629	17.3933	209.557	59.3949	197.183	34.0236	66.4905	3.28967	41.0226	88.3717	45.5731	123.594	112.135
ENSOARG00000009868	242.1	-0.766098	0.169506	-4.54294	5.54752e-06	0.00805223	1.70066	MICB	TRUE	Higher in Suffolk	218.471	141.892	103.64	42.754	66.9324	136.939	252.569	188.578	114.036	163.303	391.729	456.261	202.753	416.496	274.762	417.788	150.612	262.849	203.256	401.408	477.066
ENSOARG00000020506	178.705	-0.705546	0.167656	-4.22194	2.42209e-05	0.0206804	1.63076	ST6GAL1	TRUE	Higher in Suffolk	66.6696	194.981	112.653	71.9519	230.545	131.193	64.5453	75.8646	114.036	60.8764	270.281	229.48	284.077	127.882	145.692	324.855	259.028	227.727	132.162	261.407	366.898
ENSOARG00000019924	599.586	-0.690292	0.174523	-3.99086	6.58347e-05	0.0318486	1.61361	BCL2L15	TRUE	Higher in Suffolk	343.605	136.101	552.448	278.422	426.384	477.849	277.825	165.818	394.237	447.393	896.572	1286.44	1266.65	459.906	652.194	436.704	545.015	352.354	477.606	556.721	2161.06
ENSOARG00000021075	112.47	-0.686039	0.175389	-3.99198	6.55238e-05	0.0318486	1.60886		TRUE	Higher in Suffolk	56.4127	18.3398	62.1842	57.3529	42.1426	110.126	90.7376	26.0107	42.3561	62.809	41.6733	182.234	188.271	302.693	100.714	143.101	25.7856	56.6485	267.058	247.188	238.041
ENSOARG00000020581	18.131	-0.680946	0.170017	-3.9854	6.7366e-05	0.0318486	1.60319	THPO	TRUE	Higher in Suffolk	11.2825	22.2008	7.20976	7.29946	19.0055	7.66091	11.2253	8.67024	6.51632	12.5618	29.7667	16.1986	21.1665	21.1181	23.4672	9.86902	33.4041	19.2605	28.2553	26.2501	38.362
ENSOARG00000006517	326.856	-0.659352	0.157764	-4.18589	2.84048e-05	0.0216998	1.57937	PDE3B	TRUE	Higher in Suffolk	209.24	167.954	314.526	177.273	340.446	323.673	160.896	148.478	226.985	160.404	252.421	705.989	298.559	355.488	480.101	199.848	369.79	569.884	370.965	422.189	608.874
ENSOARG00000019774	118.107	-0.642291	0.171535	-3.88158	0.000103781	0.0407129	1.56081	PLA1A	TRUE	Higher in Suffolk	34.8733	18.3398	63.9867	42.754	77.6746	58.4144	36.4821	46.6025	27.1513	131.416	110.732	140.388	466.778	64.5276	147.648	96.2229	76.1848	55.5155	55.5991	98.4378	630.514
ENSOARG00000019902	50.9132	-0.636194	0.170628	-3.86649	0.000110413	0.0415443	1.55422	PLEK	TRUE	Higher in Suffolk	19.488	10.6178	89.2208	8.34225	19.0055	14.3642	10.2898	7.58646	31.4955	16.427	63.1053	141.738	120.315	29.3307	102.669	32.0743	184.016	36.255	27.3438	31.7189	73.7731
ENSOARG00000006166	189.263	-0.634726	0.156692	-4.05512	5.01095e-05	0.0316235	1.55264	MLKL	TRUE	Higher in Suffolk	135.391	229.73	115.356	102.193	137.996	108.21	101.027	99.7077	160.736	127.551	326.243	287.525	246.2	167.772	96.8024	268.108	334.627	108.765	236.98	266.876	316.732
ENSOARG00000002613	71.2379	-0.633744	0.166787	-3.80828	0.000139937	0.0472369	1.55159	SHOX2	TRUE	Higher in Suffolk	58.4641	15.4441	52.2708	38.5829	40.4899	51.7111	43.9656	41.1836	69.5074	62.809	54.7706	149.837	173.788	109.11	99.7358	64.971	59.1898	57.7815	69.271	60.1565	122.955
ENSOARG00000001340	1876.36	-0.541821	0.126728	-4.27655	1.89814e-05	0.0183677	1.45581	APCDD1	TRUE	Higher in Suffolk	1558.02	863.902	1161.67	1307.65	1906.33	2014.82	1877.43	1025.26	1229.41	1572.16	2233.69	2051.82	3055.78	1732.86	2525.66	3086.53	1993.7	1858.07	2278.65	2010.32	2059.74
ENSOARG00000001912	96.4702	-0.519139	0.15248	-3.78983	0.000150752	0.0497309	1.4331		TRUE	Higher in Suffolk	3.07706	5.79152	19.8269	21.8984	38.011	32.5589	28.9986	13.0054	143.359	6.76404	210.748	163.336	269.595	50.4488	52.8013	52.6348	130.686	31.7232	7.29169	602.658	140.661
ENSOARG00000000058	199.401	-0.518875	0.146739	-4.1354	3.5434e-05	0.0244917	1.43284		TRUE	Higher in Suffolk	128.211	40.5406	32.4439	34.4118	71.8903	75.6515	18.7088	18.4243	59.7329	29.9551	46.436	1279.69	12.2543	448.173	37.1565	423.545	38.0924	83.8398	1176.7	114.844	16.7219
ENSOARG00000009829	187.462	-0.506471	0.127159	-3.98288	6.80864e-05	0.0318486	1.42057	FUT4	TRUE	Higher in Suffolk	132.314	191.12	136.986	163.717	159.481	143.642	122.543	123.551	192.231	110.157	178.6	314.523	342.006	185.37	220.005	174.353	256.098	253.785	172.266	156.407	207.548
ENSOARG00000012747	662.507	-0.485186	0.122995	-3.9453	7.96988e-05	0.0350554	1.39977	AKR1E2	TRUE	Higher in Suffolk	442.071	770.272	465.03	486.979	483.4	641.601	458.365	739.138	323.644	482.18	975.156	846.377	736.372	539.685	709.884	802.68	773.569	841.797	561.46	913.284	919.704
ENSOARG00000013658	454.674	-0.455958	0.0975208	-4.6751	2.93809e-06	0.00473849	1.37169	TBC1D7	TRUE	Higher in Suffolk	299.5	344.595	386.624	337.861	440.431	493.171	318.985	383.658	372.516	361.393	629.862	445.462	491.286	530.299	485.968	527.992	470.588	486.044	482.163	475.783	783.962
ENSOARG00000012901	2937.46	-0.396387	0.0990487	-4.00212	6.27787e-05	0.0318486	1.31621	CYBA	TRUE	Higher in Suffolk	2761.15	1978.77	2851.46	3108.53	2279.01	2502.24	2185.19	2968.47	2131.92	2046.61	2621.85	3587.99	3706.37	4218.93	3136.79	2986.2	4136.25	3509.94	3555.61	2808.76	2604.68
ENSOARG00000007527	321.084	-0.382695	0.0801091	-4.77643	1.78436e-06	0.0032375	1.30378	RAD51D	TRUE	Higher in Suffolk	327.194	336.873	310.921	244.011	240.461	270.047	227.312	291.537	267.169	232.876	327.433	332.071	389.91	350.795	421.433	364.331	390.301	331.96	417.449	310.626	358.045
ENSOARG00000005918	595.975	-0.327921	0.0822942	-3.98463	6.75859e-05	0.0318486	1.2552	AC011455.2	TRUE	Higher in Suffolk	504.638	464.287	456.919	562.059	632.965	436.672	599.617	598.246	582.124	375.888	696.54	715.438	553.672	727.402	612.104	658.757	668.669	742.095	616.148	645.315	665.925
ENSOARG00000008211	589.329	-0.256319	0.0658181	-3.89419	9.85294e-05	0.0397265	1.19443	IFITM3	TRUE	Higher in Suffolk	551.819	459.461	519.103	537.032	615.612	519.027	526.652	443.266	507.187	646.449	619.146	603.398	715.206	633.543	734.329	562.534	640.539	695.644	606.122	610.315	629.53
ENSOARG00000007048	1023.62	0.220884	0.0495949	4.45375	8.4382e-06	0.00942158	-1.16545	ANKRD10	TRUE	Lower in Suffolk	1139.54	1174.71	998.552	1082.41	1127.93	996.876	988.759	1106.54	1174.02	1287.1	1016.83	931.42	934.669	929.197	985.624	961.407	955.827	882.584	861.331	1029.22	931.508
ENSOARG00000012504	2126.49	0.441046	0.0982017	4.49092	7.09159e-06	0.00935767	-1.35759	POFUT2	TRUE	Lower in Suffolk	2180.61	2566.61	2944.29	1743.53	3212.75	2543.42	2326.44	1766.56	2959.49	2737.51	1747.9	1568.56	1886.05	2124.72	2110.1	1539.57	1952.09	1766.3	1754.56	1709.54	1515.79
ENSOARG00000010120	25.6222	0.498167	0.143558	3.82569	0.000130406	0.0461669	-1.41242	BRINP3	TRUE	Lower in Suffolk	6.15412	111.004	35.1476	202.299	28.0951	6.70329	2.80632	4.33512	11.9466	48.3146	3.572	13.4988	2.22806	10.5591	1.9556	0	2.93019	14.7286	12.7605	13.125	5.90185
ENSOARG00000009155	1216.69	0.549848	0.111163	4.94568	7.58797e-07	0.00268679	-1.46393	KYAT1	TRUE	Lower in Suffolk	997.993	1422.78	1473.5	1489.09	1256.84	1060.08	1869.01	2000.66	1669.26	1651.39	887.046	805.881	1004.85	1155.63	1012.02	1055.16	1024.39	980.019	750.132	1238.13	746.584
ENSOARG00000000955	43.6087	0.550893	0.147895	4.08153	4.47401e-05	0.0295183	-1.46499	CACNG6	TRUE	Lower in Suffolk	108.723	31.8534	103.64	42.754	2.47898	122.575	113.188	73.697	2.17211	179.73	2.38133	9.44919	22.2806	0	10.7558	5.75693	44.5388	1.13297	10.0261	20.7813	7.86913
ENSOARG00000014493	118.256	0.563527	0.151664	4.01476	5.95067e-05	0.0318486	-1.47788		TRUE	Lower in Suffolk	18.4624	235.522	374.908	63.6096	55.3638	555.416	105.705	351.145	296.492	17.3933	69.0586	9.44919	17.8244	14.0787	43.0233	3.28967	112.519	69.1112	12.7605	2.18751	56.0675
ENSOARG00000000950	758.532	0.568635	0.154935	3.90899	9.26813e-05	0.0395667	-1.48312	A2M	TRUE	Lower in Suffolk	720.032	2537.65	803.889	214.813	74.3693	211.633	2773.58	3592.73	977.448	1117.03	76.2026	93.142	286.305	794.276	361.787	277.155	514.541	57.7815	202.344	200.157	42.2966
ENSOARG00000002898	111.787	0.618626	0.158535	3.8981	9.69489e-05	0.0397265	-1.53541	LRP11	TRUE	Lower in Suffolk	90.2604	194.016	219.898	98.0214	97.5064	122.575	296.534	113.797	118.38	112.09	66.6773	67.4942	123.657	63.3543	61.6015	68.2607	109.003	95.1695	61.0679	97.3441	70.8222
ENSOARG00000012115	40.4893	0.644838	0.166647	3.97556	7.0214e-05	0.0318486	-1.56356		TRUE	Lower in Suffolk	59.4898	12.5483	101.838	63.6096	60.3218	14.3642	95.4148	20.5918	15.2047	219.348	21.432	20.2483	6.68417	9.38583	18.5782	2.46725	14.6509	6.79782	20.0521	42.6564	24.591
ENSOARG00000006911	107.283	0.661098	0.174569	3.81833	0.000134359	0.0464337	-1.58129	SLFN12L	TRUE	Lower in Suffolk	194.88	13.5135	39.6537	220.027	271.861	228.87	245.085	108.378	38.0118	267.663	51.1986	97.1916	96.9204	34.0236	40.0899	42.7657	26.9577	52.1166	47.396	64.5315	71.8058
ENSOARG00000007380	638.396	0.668559	0.165623	4.18735	2.82232e-05	0.0216998	-1.58948		TRUE	Lower in Suffolk	707.723	146.719	1415.82	939.545	1060.18	645.432	1293.71	278.531	122.724	4046.83	246.468	89.0923	20.0525	133.748	205.338	197.38	215.076	317.232	375.522	556.721	392.473
ENSOARG00000019845	704.152	0.671029	0.175343	3.85176	0.00011727	0.0425545	-1.59221		TRUE	Lower in Suffolk	1394.93	626.449	1562.72	1311.82	683.371	874.301	1835.33	505.041	275.857	1507.42	240.515	517.005	309.7	83.2992	343.208	213.829	164.09	270.78	372.788	1357.35	337.389
ENSOARG00000009381	74.0788	0.671072	0.173596	3.86383	0.000111624	0.0415443	-1.59226	PLA2G2C	TRUE	Lower in Suffolk	140.519	71.4288	185.651	103.235	61.1481	137.896	125.349	86.7024	34.7537	95.6629	47.6266	31.0473	28.9647	17.5984	72.3573	39.4761	43.9528	84.9728	87.5003	37.1876	22.6237
ENSOARG00000001674	12.5307	0.689617	0.172716	4.01615	5.9156e-05	0.0318486	-1.61286		TRUE	Lower in Suffolk	19.488	7.72203	20.7281	13.5561	8.26325	11.4914	40.2239	29.2621	36.9258	10.6292	10.716	8.0993	7.79819	7.03937	1.9556	0.822418	10.5487	5.66485	7.29169	0	4.91821
ENSOARG00000011665	111.202	0.728161	0.174032	4.23521	2.28333e-05	0.0206804	-1.65653		TRUE	Lower in Suffolk	204.112	98.4558	178.442	112.62	274.34	479.764	43.9656	109.462	48.8724	202.921	53.58	8.0993	35.6489	42.2362	64.5349	26.3174	47.469	104.233	28.2553	124.688	47.2148
ENSOARG00000009977	17.5246	0.730578	0.175811	4.15994	3.18326e-05	0.0231025	-1.6593	ADAM7	TRUE	Lower in Suffolk	25.6422	5.79152	31.5427	14.5989	41.3163	27.7708	29.9341	26.0107	11.9466	51.2135	4.76266	4.04965	8.91222	8.2126	9.77802	5.75693	4.10226	24.9253	11.849	12.0313	7.86913
ENSOARG00000011146	419.336	0.74255	0.151232	4.90685	9.25523e-07	0.00268679	-1.67313	PADI2	TRUE	Lower in Suffolk	542.588	384.171	708.359	587.086	368.541	808.226	618.325	477.947	527.822	635.82	267.9	228.13	152.622	368.394	443.922	340.481	306.497	139.355	431.121	278.907	189.843
ENSOARG00000003153	429.978	0.769059	0.175503	4.42013	9.86435e-06	0.0102272	-1.70416	LMAN1L	TRUE	Lower in Suffolk	687.21	232.626	1293.25	1132.46	241.287	717.253	462.107	554.895	243.276	1138.29	200.032	213.282	191.613	154.866	215.116	432.592	344.004	305.902	153.125	90.7816	25.5747
ENSOARG00000012717	28.0755	0.774456	0.174987	4.45906	8.23191e-06	0.00942158	-1.71054	CLGN	TRUE	Lower in Suffolk	21.5394	136.101	18.9256	41.7112	24.7898	48.8383	39.2884	72.6132	10.8605	29.9551	19.0507	1.34988	13.3683	12.9055	11.7336	10.6914	8.20452	15.8616	18.2292	20.7813	12.7873
ENSOARG00000011304	51.9654	0.861574	0.175783	4.93053	8.20076e-07	0.00268679	-1.81702	EGFL6	TRUE	Lower in Suffolk	30.7706	29.9229	83.8135	59.4385	60.3218	198.226	144.058	81.2835	33.6676	110.157	16.6693	5.39953	24.5086	19.9449	11.7336	55.9244	25.1996	23.7924	30.0782	30.6251	15.7383

## Sheet: Table S6. DEGs_SuffolkvsFur
Ensembl gene ID	baseMean	log2FoldChange	lfcSE	stat	pvalue	padj	absFC	Gene_Name	SIG	Relative expression	s_95	s_97	s_100	s_101	s_102	s_104	s_105	s_108	s_31	s_32	s_35	s_40	s_41	s_48	s_49	s_50	s_57	s_58	s_122
ENSOARG00000000016	25062.8	-5.95962	0.101869	-58.4539	0	0	62.2334	COX-1	TRUE	Higher in Suffolk	593.454	675.083	623.723	595.11	455.413	874.251	580.52	574.078	40797.1	48012.8	39310	51245.5	42642.8	40187.9	41431.7	42751.5	47417.7	45154.4	32270.1
ENSOARG00000014081	33.7256	-2.68239	0.290307	-4.0185	5.85707e-05	0.000470775	6.41921	SERPINF2	TRUE	Higher in Suffolk	39.2949	10.5229	6.89742	23.0095	5.30785	15.1966	8.35281	14.9841	33.8075	73.0033	1703.5	56.7248	38.0462	39.3195	23.9327	88.0972	18.6776	21.1548	93.5249
ENSOARG00000002786	19.3484	-2.48195	0.324451	-3.97115	7.15276e-05	0.000555211	5.58653		TRUE	Higher in Suffolk	5.03781	1.6189	3.94138	2.09177	7.43099	9.83309	5.84697	14.9841	18.1111	1205.24	63.0078	4.82765	17.0207	107.083	25.1293	26.661	17.7437	17.8146	7.03951
ENSOARG00000009361	231.001	-2.35338	0.321645	-3.51231	0.000444238	0.00252071	5.11019	MUC5AC	TRUE	Higher in Suffolk	179.346	59.09	72.9155	14.6424	75.3715	147.496	97.7279	118.936	56.7482	12925.7	953.137	89.3115	135.164	1092.58	321.895	239.949	198.916	287.26	91.5136
ENSOARG00000016098	331.544	-2.03463	0.324999	-3.94691	7.91654e-05	0.000606377	4.09717		TRUE	Higher in Suffolk	111.839	116.561	48.2819	65.8909	151.804	126.936	89.3751	210.714	301.852	9294.84	134.035	219.658	243.295	3072.78	135.22	367.458	294.172	232.703	188.055
ENSOARG00000013009	330.346	-1.88617	0.273338	-6.94814	3.70139e-12	2.6955e-10	3.69654	ATP8A2	TRUE	Higher in Suffolk	107.809	100.372	36.4578	50.2026	107.219	38.4384	164.55	147.031	335.66	1143.26	753.803	511.73	386.469	120.468	470.277	337.32	354.874	388.581	722.053
ENSOARG00000006962	96.5756	-1.83398	0.25687	-7.14253	9.16316e-13	7.72049e-11	3.5652	BTNL9	TRUE	Higher in Suffolk	27.2042	39.6632	39.4138	58.5697	24.4161	12.5148	25.8937	15.9206	249.934	59.2291	76.755	190.692	89.1082	145.566	238.13	141.419	76.578	188.167	135.762
ENSOARG00000010722	32.2045	-1.77268	0.285939	-6.17617	6.5677e-10	2.38544e-08	3.41687	CREB3L3	TRUE	Higher in Suffolk	15.1134	8.09452	9.85345	6.27532	16.9851	2.68175	10.8587	5.61904	38.6371	28.9258	122.579	44.6557	45.0547	16.7317	35.899	78.8238	25.2147	34.5158	65.3669
ENSOARG00000014799	27.7848	-1.70481	0.278978	-6.06406	1.32724e-09	4.41898e-08	3.25987	RASGRF1	TRUE	Higher in Suffolk	11.0832	8.90398	1.97069	3.13766	10.6157	5.3635	9.18809	20.6031	19.3185	57.8517	24.0575	32.5866	33.0401	17.5683	47.8654	45.2078	65.3715	67.9181	46.2596
ENSOARG00000012478	52.1291	-1.67812	0.29932	-5.64501	1.65172e-08	4.17015e-07	3.2001	CLCNKB	TRUE	Higher in Suffolk	30.2269	16.9985	11.8241	5.22943	16.9851	9.83309	8.35281	23.4127	28.9778	19.2839	22.9119	79.6562	139.169	153.932	74.7897	93.8931	146.619	38.9694	69.3894
ENSOARG00000016505	1732.53	-1.65707	0.14598	-11.3521	7.23959e-30	2.6229e-26	3.15375	CPT1A	TRUE	Higher in Suffolk	991.442	590.091	645.401	898.417	735.668	640.939	715.001	652.745	2964.19	1578.52	1733.29	2085.54	2454.98	2195.2	2573.96	2562.93	2093.75	3872.45	2933.46
ENSOARG00000016475	63.2932	-1.63679	0.3333	-5.32224	1.02495e-07	2.02375e-06	3.10972		TRUE	Higher in Suffolk	6.04538	4.04726	7.88276	4.18355	23.3545	8.93917	20.0467	4.68253	16.9037	9.64195	145.491	336.728	89.1082	15.0585	23.9327	11.5917	180.238	239.384	55.3104
ENSOARG00000017712	14.7067	-1.63592	0.270534	-5.91185	3.38289e-09	1.01291e-07	3.10785		TRUE	Higher in Suffolk	5.03781	4.85671	8.86811	3.13766	6.36942	2.68175	1.67056	8.42856	24.1482	13.7742	13.7472	25.3451	31.0377	23.4244	15.5563	22.0243	22.4131	37.856	9.0508
ENSOARG00000017207	27.9602	-1.62292	0.22061	-4.27303	1.92838e-05	0.000186556	3.07997	GPR18	TRUE	Higher in Suffolk	30.2269	16.9985	19.7069	9.41298	11.6773	12.5148	15.8703	17.7936	25.3556	311.297	48.1151	26.5521	33.0401	34.3	30.5142	61.4362	39.2229	20.0414	52.2935
ENSOARG00000004212	128.972	-1.61166	0.30641	-5.34138	9.22393e-08	1.84953e-06	3.05602	WDR86	TRUE	Higher in Suffolk	60.4538	47.7577	9.85345	20.9177	76.433	24.1358	38.4229	28.0952	282.534	95.042	109.977	100.174	82.0997	140.546	81.9695	200.537	56.0327	497.695	497.794
ENSOARG00000003193	733.675	-1.6086	0.25479	-6.33786	2.32975e-10	9.81473e-09	3.04956	C1QTNF1	TRUE	Higher in Suffolk	434.26	237.979	159.626	241.6	439.49	171.632	215.503	293.126	961.098	731.41	3306.19	633.629	916.112	822.363	545.067	543.653	1045.01	1023.23	1218.84
ENSOARG00000004038	18.2608	-1.59665	0.315538	-5.06855	4.00853e-07	6.66189e-06	3.02441	F2	TRUE	Higher in Suffolk	6.04538	2.42836	3.94138	3.13766	5.30785	2.68175	5.01169	11.2381	16.9037	15.1516	69.8814	26.5521	15.0182	4.18293	15.5563	59.1179	16.8098	16.7012	51.2879
ENSOARG00000019774	117.216	-1.59515	0.321389	-5.11454	3.14512e-07	5.36856e-06	3.02126	PLA1A	TRUE	Higher in Suffolk	25.1891	21.0458	9.85345	26.1472	83.864	12.5148	13.3645	47.7618	112.289	143.252	480.005	66.3801	151.184	97.8805	77.7813	56.7995	56.9666	100.207	644.618
ENSOARG00000014153	66.4373	-1.57385	0.22938	-6.84142	7.84115e-12	5.14181e-10	2.97699	DPEP1	TRUE	Higher in Suffolk	31.2344	28.3308	28.575	27.1931	18.0467	33.9689	28.3996	18.7301	82.1038	45.4549	131.744	114.657	71.0863	143.056	76.5846	104.326	29.8841	99.0937	149.841
ENSOARG00000006156	173.556	-1.56878	0.21375	-7.33725	2.18027e-13	2.32327e-11	2.96654	ADAMTS14	TRUE	Higher in Suffolk	123.93	93.087	45.3259	49.1567	84.9256	92.0735	40.9288	47.7618	200.43	285.126	367.737	164.14	135.164	265.198	212.403	242.267	178.371	278.353	391.196
ENSOARG00000010746	499.405	-1.54569	0.310738	-5.07239	3.92851e-07	6.5439e-06	2.91943	PMEL	TRUE	Higher in Suffolk	288.163	114.942	65.0328	192.443	161.359	71.5134	189.609	132.984	1363.16	203.858	340.242	451.385	177.215	580.59	430.788	261.973	352.072	2143.32	1968.05
ENSOARG00000010946	54.0026	-1.53181	0.213262	-7.14958	8.70469e-13	7.46398e-11	2.89149	COMP	TRUE	Higher in Suffolk	22.1664	24.2836	22.6629	24.0554	19.1083	17.8783	25.8937	28.0952	44.6741	53.7194	135.18	74.8285	85.1033	133.017	64.02	56.7995	77.5119	76.8254	40.2258
ENSOARG00000001912	102.805	-1.52858	0.326385	-4.86065	1.17003e-06	1.70929e-05	2.88502		TRUE	Higher in Suffolk	27.2042	42.0915	24.6336	43.9272	18.0467	8.04526	20.0467	21.5396	213.711	166.668	277.234	51.8972	54.0656	53.5415	133.425	32.4569	7.47102	613.49	143.807
ENSOARG00000012537	328.681	-1.5242	0.298399	-5.17004	2.34041e-07	4.19767e-06	2.87628		TRUE	Higher in Suffolk	239.8	114.133	89.6664	29.2848	55.2016	140.345	33.4112	187.301	526.43	1187.34	622.059	471.902	655.796	230.061	333.263	151.852	152.222	718.151	306.721
ENSOARG00000003239	62.8349	-1.50562	0.283714	-5.32474	1.01096e-07	2.00696e-06	2.83947	SLC29A4	TRUE	Higher in Suffolk	32.242	24.2836	35.4724	12.5506	25.4777	7.15134	32.576	14.9841	123.156	39.9452	221.1	43.4488	53.0644	49.3585	84.3627	76.5055	38.289	128.042	151.852
ENSOARG00000006342	21.5135	-1.48737	0.265066	-5.55628	2.75589e-08	6.55803e-07	2.80377	TTR	TRUE	Higher in Suffolk	11.0832	8.90398	8.86811	10.4589	9.55413	2.68175	8.35281	8.42856	22.9408	31.6807	18.3296	33.7935	15.0182	26.7707	37.694	22.0243	15.8759	69.0315	47.2653
ENSOARG00000003932	550.758	-1.48095	0.29988	-5.00125	5.69609e-07	9.11123e-06	2.79133	RET	TRUE	Higher in Suffolk	129.976	212.886	97.5492	352.464	303.609	81.3465	140.327	215.396	255.971	1147.39	1115.81	2149.51	325.395	161.461	1549.64	632.909	302.576	737.079	553.104
ENSOARG00000002601	40.9767	-1.4743	0.17821	-8.21305	2.15648e-16	5.10142e-14	2.7785		TRUE	Higher in Suffolk	15.1134	16.9985	14.7802	28.2389	22.293	16.0905	15.8703	22.4762	43.4667	52.342	53.8431	45.8626	56.0681	68.6	65.8149	86.9381	59.7682	56.784	37.2088
ENSOARG00000003592	426.083	-1.44483	0.332004	-4.61636	3.90527e-06	4.82072e-05	2.72231	LRP2	TRUE	Higher in Suffolk	46.3479	110.086	145.831	11.5048	212.314	41.1202	99.3984	119.873	447.949	243.803	1500.73	181.037	554.673	55.2146	303.945	143.738	437.055	1918.41	1522.55
ENSOARG00000017398	10297.7	-1.42887	0.316382	-3.84505	0.000120528	0.000865129	2.69235		TRUE	Higher in Suffolk	37336.2	9765.23	3951.23	1357.56	3084.92	1439.21	1054.12	1266.16	22855	225737	16755.5	14496.2	14006	25438.9	10875	3341.9	6957.39	17698.8	19108.2
ENSOARG00000003822	94.3963	-1.41686	0.269335	-2.44462	0.0145004	0.0428674	2.67003	IRF4	TRUE	Higher in Suffolk	174.308	64.7562	93.6078	33.4684	35.0318	35.7567	37.5876	45.8888	134.022	1303.04	172.985	111.036	180.219	177.356	75.9863	79.983	35.4874	112.455	98.5531
ENSOARG00000017229	803.896	-1.41331	0.266624	-5.32503	1.00938e-07	2.00657e-06	2.66347	KRT16	TRUE	Higher in Suffolk	224.686	212.886	471.98	132.828	278.131	548.865	427.664	383.968	1689.17	808.546	402.105	884.666	496.603	2462.07	1507.16	1576.48	400.634	1198.03	1167.55
ENSOARG00000000789	23.0979	-1.40808	0.320271	-4.45414	8.42312e-06	9.27567e-05	2.65383	SPOCD1	TRUE	Higher in Suffolk	4.03025	3.23781	10.8388	16.7342	3.18471	3.57567	5.01169	11.2381	44.6741	9.64195	68.7358	115.864	26.0316	24.261	22.1377	15.0693	9.33878	31.1755	14.079
ENSOARG00000014819	85.6963	-1.40722	0.324508	-4.46443	8.02835e-06	8.88143e-05	2.65225		TRUE	Higher in Suffolk	11.0832	26.7119	4.92673	82.625	43.5244	8.93917	13.3645	12.1746	132.815	246.558	61.8622	155.692	61.0741	153.095	62.225	49.8445	10.2727	277.24	214.202
ENSOARG00000019924	583.782	-1.40715	0.291549	-4.87078	1.11156e-06	1.63873e-05	2.65213	BCL2L15	TRUE	Higher in Suffolk	339.549	155.415	61.0914	114.002	497.876	116.209	133.645	382.095	909.179	1312.68	1302.54	473.109	667.811	444.227	556.435	360.503	489.352	566.727	2209.4
ENSOARG00000000857	8765.7	-1.39766	0.318715	-3.57551	0.000349546	0.00206255	2.63473	IGHG3	TRUE	Higher in Suffolk	38214.8	10868.5	2584.56	1505.03	1977.7	1733.31	745.906	1166.89	14590.3	243927	28385.6	10409.6	15248.5	19402.9	7243.23	4237.94	4861.77	10247.8	13374.1
ENSOARG00000000052	42.228	-1.39631	0.193646	-7.17032	7.48218e-13	6.57163e-11	2.63228		TRUE	Higher in Suffolk	28.2118	19.4269	15.7655	28.2389	15.9235	16.0905	20.882	15.9206	59.163	53.7194	68.7358	38.6212	40.0486	67.7634	34.1041	67.2321	61.6359	62.3511	88.4967
ENSOARG00000005100	86.7527	-1.37501	0.301149	-4.60968	4.0329e-06	4.95914e-05	2.5937	NPHS1	TRUE	Higher in Suffolk	65.4916	39.6632	5.91207	47.0649	29.724	17.8783	32.576	23.4127	100.215	294.768	147.782	96.5529	37.045	81.9854	72.3964	134.464	22.4131	173.692	225.264
ENSOARG00000002631	194.925	-1.35865	0.334164	-4.44646	8.72984e-06	9.51224e-05	2.56444		TRUE	Higher in Suffolk	75.5672	65.5657	27.5897	12.5506	14.862	30.3932	14.1998	70.238	161.793	1659.79	270.361	164.14	554.673	264.361	84.9611	47.5261	35.4874	121.362	28.158
ENSOARG00000001470	669.562	-1.35525	0.259875	-5.23402	1.65858e-07	3.09745e-06	2.55842	LY6E	TRUE	Higher in Suffolk	299.246	224.218	240.424	144.332	712.313	154.648	243.067	347.444	1215.86	622.594	1205.17	978.805	712.865	266.034	595.326	594.656	953.489	1518.69	1692.5
ENSOARG00000010682	116.279	-1.3472	0.207693	-6.48097	9.11341e-11	4.28804e-09	2.54418	PACSIN1	TRUE	Higher in Suffolk	62.4689	52.6144	40.3991	32.4225	77.4946	67.9377	35.9171	79.603	123.156	239.671	69.8814	129.14	161.196	195.761	178.299	164.603	121.404	251.631	125.706
ENSOARG00000008075	150.468	-1.34379	0.314718	-4.34503	1.39259e-05	0.000142323	2.53818	WNT4	TRUE	Higher in Suffolk	46.3479	71.2318	24.6336	40.7896	66.8789	46.4837	63.4814	66.4919	57.9556	205.236	1179.96	156.898	127.154	101.227	124.45	97.3706	201.718	89.073	91.5136
ENSOARG00000012379	59.3565	-1.34077	0.326932	-4.22598	2.37898e-05	0.000222141	2.53286	FLT3	TRUE	Higher in Suffolk	22.1664	13.7607	14.7802	25.1013	23.3545	15.1966	13.3645	16.8571	176.282	166.668	10.3104	188.278	155.188	37.6463	10.7697	20.8651	21.4792	16.7012	179.005
ENSOARG00000002238	109.551	-1.3321	0.329571	-4.20131	2.65377e-05	0.000243716	2.51769		TRUE	Higher in Suffolk	108.817	46.1388	11.8241	6.27532	20.1698	15.1966	10.0234	35.5872	84.5186	692.843	156.947	156.898	169.205	211.656	62.8233	34.7752	127.007	114.681	16.0903
ENSOARG00000009518	580.2	-1.32463	0.179338	-7.38734	1.49791e-13	1.66983e-11	2.50468	SOX4	TRUE	Higher in Suffolk	301.261	280.88	167.509	179.893	400.212	252.979	355.83	394.269	942.986	753.449	939.39	574.49	680.826	693.529	682.082	514.673	607.955	1160.18	1141.41
ENSOARG00000014968	104.066	-1.32211	0.330034	-4.83184	1.35275e-06	1.94677e-05	2.50031	ELOVL2	TRUE	Higher in Suffolk	7.05294	5.66617	7.88276	7.32121	31.8471	4.46959	3.34112	29.0317	90.5557	9.64195	807.646	154.485	55.0668	5.01951	24.531	20.8651	65.3715	81.2791	566.178
ENSOARG00000012846	32.9353	-1.31924	0.255593	-5.14412	2.68784e-07	4.72147e-06	2.49534	TRPM3	TRUE	Higher in Suffolk	23.1739	11.3323	13.7948	11.5048	24.4161	7.15134	12.5292	16.8571	66.4075	26.171	63.0078	48.2765	32.0389	31.7902	43.0788	17.3876	39.2229	40.0828	97.5475
ENSOARG00000012690	2630.5	-1.31007	0.220029	-5.96218	2.48895e-09	7.7403e-08	2.47954	AC008397.1	TRUE	Higher in Suffolk	1639.3	1227.13	613.87	644.266	1221.87	1651.96	1237.05	2003.19	2273.55	3360.91	3208.82	3166.94	3923.76	2471.27	4619.01	6662.93	5558.44	2172.27	2323.04
ENSOARG00000018299	14.567	-1.29934	0.317334	-4.10059	4.12102e-05	0.000351512	2.46117	EPOR	TRUE	Higher in Suffolk	6.04538	6.47562	0.985345	4.18355	8.49256	0.893917	11.6939	2.80952	13.2815	15.1516	26.3487	54.311	24.0292	5.01951	24.531	30.1385	20.5453	17.8146	4.02258
ENSOARG00000001348	66.8758	-1.29577	0.29356	-4.44122	8.94519e-06	9.71039e-05	2.45508	LY6L	TRUE	Higher in Suffolk	12.0908	12.9512	14.7802	24.0554	78.5562	15.1966	20.0467	45.8888	107.459	31.6807	73.3182	117.07	59.0717	31.7902	60.4301	155.329	114.867	108.001	188.055
ENSOARG00000014917	28.4192	-1.29572	0.319798	-4.11022	3.95281e-05	0.00033896	2.455	SERPINA11	TRUE	Higher in Suffolk	19.1437	8.90398	6.89742	6.27532	18.0467	2.68175	4.17641	14.0476	15.6963	33.0581	177.568	50.6903	36.0437	15.0585	17.3512	17.3876	31.7519	18.928	46.2596
ENSOARG00000005888	65.9432	-1.28857	0.31526	-4.14952	3.33178e-05	0.000294596	2.44286	PAPPA	TRUE	Higher in Suffolk	35.2647	38.8537	21.6776	20.9177	41.4012	6.25742	12.5292	18.7301	16.9037	117.081	425.017	55.5179	83.1009	48.5219	50.2587	70.7096	66.3053	43.4231	80.4515
ENSOARG00000021148	93.3954	-1.28621	0.312736	-4.17237	3.01449e-05	0.000270669	2.43886	ESR2	TRUE	Higher in Suffolk	36.2723	28.3308	77.8423	12.5506	56.2632	10.727	33.4112	28.0952	278.911	23.4162	48.1151	95.346	166.202	35.9732	58.0368	96.2115	119.536	260.538	308.733
ENSOARG00000008514	27.0533	-1.2723	0.30065	-4.24363	2.19932e-05	0.000206965	2.41547	HSD17B3	TRUE	Higher in Suffolk	23.1739	20.2363	14.7802	3.13766	19.1083	3.57567	4.17641	0.936506	48.2964	24.7936	36.6591	51.8972	37.045	40.1561	26.326	28.9794	16.8098	44.5365	69.3894
ENSOARG00000015735	19.1708	-1.27123	0.312312	-4.08439	4.41932e-05	0.00037257	2.41367	ACSL6	TRUE	Higher in Suffolk	2.01513	9.71343	10.8388	6.27532	9.55413	0.893917	9.18809	10.3016	59.163	8.26452	8.01918	33.7935	25.0304	8.36585	11.9663	26.661	45.76	31.1755	47.2653
ENSOARG00000014723	59.5742	-1.2698	0.324266	-4.00818	6.11891e-05	0.0004883	2.41128	CXCL14	TRUE	Higher in Suffolk	23.1739	15.3796	11.8241	28.2389	19.1083	4.46959	10.0234	51.5078	14.4889	151.516	167.257	56.7248	5.00608	87.8415	84.9611	62.5954	41.0906	52.3304	244.372
ENSOARG00000002003	60.8281	-1.26974	0.293648	-4.34562	1.38884e-05	0.00014204	2.41119	CHRNA10	TRUE	Higher in Suffolk	9.06806	21.0458	11.8241	12.5506	32.9087	10.727	53.458	55.2539	55.5408	46.8323	50.4063	166.554	100.122	27.6073	105.304	106.644	118.603	128.042	43.2427
ENSOARG00000002747	160.825	-1.26792	0.327279	-3.99624	6.43563e-05	0.000507427	2.40814	IGLV2-33	TRUE	Higher in Suffolk	160.202	60.7089	47.2966	23.0095	10.6157	61.6803	20.0467	38.3968	165.415	1110.2	295.564	172.588	117.142	267.707	47.8654	99.689	106.462	214.889	36.2032
ENSOARG00000018703	52.5282	-1.26569	0.302657	-4.21284	2.5218e-05	0.000233222	2.40443	APOL4	TRUE	Higher in Suffolk	61.4613	22.6647	7.88276	5.22943	20.1698	23.2419	15.8703	15.9206	78.4816	79.8904	43.5327	26.5521	49.0595	135.527	40.6856	32.4569	42.9584	122.475	173.976
ENSOARG00000009865	53.6116	-1.26385	0.334011	-4.11386	3.89092e-05	0.000335334	2.40136	SAA1	TRUE	Higher in Suffolk	7.05294	28.3308	22.6629	6.27532	3.18471	8.04526	10.8587	5.61904	15.6963	348.487	19.4752	293.28	21.0255	68.6	13.7613	5.79587	22.4131	108.001	10.0564
ENSOARG00000020956	123.414	-1.26254	0.263952	-4.79515	1.62553e-06	2.27167e-05	2.39918	ST6GAL2	TRUE	Higher in Suffolk	82.6201	48.5671	25.619	54.3861	88.1103	27.7114	70.9989	62.7459	127.985	239.671	485.733	100.174	106.129	79.4756	160.349	178.513	133.545	93.5266	179.005
ENSOARG00000017456	5106.31	-1.26081	0.330642	-3.97474	7.04559e-05	0.000548066	2.3963	SLC11A2	TRUE	Higher in Suffolk	536.023	1152.66	958.741	535.494	4449.04	547.077	1292.18	3042.71	8639.01	1593.68	4467.83	6191.46	4605.59	1539.32	2255.66	4277.35	5228.78	10803.4	34903.9
ENSOARG00000009143	26603.8	-1.25795	0.325575	-2.97491	0.00293074	0.0116971	2.39156	IGHG3	TRUE	Higher in Suffolk	121783	38550.2	8450.32	5415.6	6053.07	5886.45	2689.6	4153.41	41196.8	769513	78484.9	33519.6	56076.1	58729.1	23297.9	14881.5	15020.5	31075.3	26695.8
ENSOARG00000000956	724.207	-1.25702	0.275082	-4.59262	4.37725e-06	5.33068e-05	2.39002		TRUE	Higher in Suffolk	244.838	289.784	96.5638	127.598	711.252	227.055	354.159	592.808	1296.76	2410.49	381.484	877.425	630.766	1056.61	816.703	1116.28	738.698	577.861	1212.81
ENSOARG00000010100	61.059	-1.25671	0.227735	-5.5096	3.59656e-08	8.20809e-07	2.3895	YPEL4	TRUE	Higher in Suffolk	38.2874	26.7119	12.8095	25.1013	53.0785	10.727	37.5876	39.3333	129.193	66.1162	113.414	80.8631	68.0826	63.5805	99.3207	54.4812	70.9747	109.114	61.3443
ENSOARG00000017470	58.4483	-1.24929	0.26768	-4.67178	2.98598e-06	3.83625e-05	2.37724	SLC11A2	TRUE	Higher in Suffolk	20.1513	20.2363	17.7362	14.6424	53.0785	18.7723	42.5993	30.9047	125.571	50.9646	36.6591	155.692	113.137	39.3195	41.8822	79.983	55.0988	62.3511	131.739
ENSOARG00000010160	11.008	-1.24444	0.286139	-4.29023	1.78488e-05	0.000174774	2.36927	GIPR	TRUE	Higher in Suffolk	4.03025	2.42836	3.94138	10.4589	7.43099	0	5.84697	5.61904	20.526	12.3968	8.01918	20.5175	7.00851	20.078	20.3428	19.706	19.6114	11.1341	10.0564
ENSOARG00000001340	1725.67	-1.24442	0.164325	-7.57461	3.60198e-14	4.70269e-12	2.36924	APCDD1	TRUE	Higher in Suffolk	1406.56	997.245	517.306	939.206	1312.1	620.379	867.857	693.951	2265.1	2093.68	3142.37	1782.61	2586.14	3139.7	2035.48	1901.05	2334.7	2046.45	2105.82
ENSOARG00000006215	1168.01	-1.24366	0.249283	-5.00183	5.67876e-07	9.09354e-06	2.36799	TNFRSF18	TRUE	Higher in Suffolk	803.027	453.293	401.035	458.098	553.078	352.203	803.54	722.046	577.142	1772.74	2005.94	2301.58	1159.41	916.898	2764.82	3023.13	1678.18	695.882	750.211
ENSOARG00000019893	21.0174	-1.23836	0.274869	-4.48394	7.32756e-06	8.20008e-05	2.3593	PROKR1	TRUE	Higher in Suffolk	15.1134	5.66617	13.7948	8.36709	7.43099	7.15134	10.8587	9.36506	14.4889	22.0387	18.3296	35.0004	17.0207	34.3	11.9663	32.4569	52.2972	64.5779	19.1072
ENSOARG00000016239	47.7616	-1.23623	0.3306	-3.87253	0.000107712	0.000784526	2.35583	TRPM1	TRUE	Higher in Suffolk	36.2723	1.6189	20.6922	26.1472	9.55413	0.893917	15.0351	10.3016	103.837	9.64195	28.6399	74.8285	25.0304	113.776	48.4637	18.5468	25.2147	135.836	203.14
ENSOARG00000007344	1623.33	-1.23153	0.227592	-5.41924	5.98533e-08	1.26998e-06	2.34815	ABCA1	TRUE	Higher in Suffolk	1148.62	996.436	346.841	659.954	1107.22	553.335	920.48	842.856	3059.57	3309.94	1868.47	1062.08	1238.5	2092.3	1162.53	1533.59	2216.09	3071.9	3652.5
ENSOARG00000020269	15.5248	-1.2309	0.307174	-4.00249	6.26782e-05	0.0004969	2.34714	HIST2H4B	TRUE	Higher in Suffolk	15.1134	4.85671	0	7.32121	3.18471	2.68175	8.35281	9.36506	19.3185	50.9646	20.6207	9.65529	7.00851	25.9341	19.1462	17.3876	15.8759	40.0828	18.1016
ENSOARG00000006517	319.146	-1.22987	0.205486	-5.98771	2.12813e-09	6.73381e-08	2.34546	PDE3B	TRUE	Higher in Suffolk	220.656	152.177	94.5931	176.755	243.099	117.997	136.151	185.428	255.971	720.391	307.02	365.694	491.597	203.29	377.538	583.065	380.088	429.777	622.494
ENSOARG00000000333	1088.92	-1.22693	0.176135	-6.96785	3.21832e-12	2.39179e-10	2.34068	ADAMTS7	TRUE	Higher in Suffolk	719.4	611.137	417.786	623.348	884.288	334.325	520.38	539.428	1570.84	1009.65	2152.58	1241.91	1326.61	1352.76	1154.75	1396.8	971.233	1512.01	2350.19
ENSOARG00000002688	77.4174	-1.21632	0.253247	-4.80463	1.55034e-06	2.18769e-05	2.32353	ANK1	TRUE	Higher in Suffolk	33.2496	39.6632	15.7655	46.019	35.0318	20.5601	81.0223	32.7777	140.059	119.836	107.686	182.244	62.0753	61.9073	163.939	96.2115	44.8261	124.702	63.3556
ENSOARG00000018618	41.1377	-1.20865	0.229909	-5.24143	1.59337e-07	2.99107e-06	2.31121	PAQR5	TRUE	Higher in Suffolk	23.1739	26.7119	13.7948	10.4589	30.7855	17.8783	24.2232	20.6031	50.7112	61.9839	43.5327	44.6557	41.0498	49.3585	30.5142	118.236	40.1568	83.5059	50.2822
ENSOARG00000020528	47.3428	-1.20626	0.31617	-3.86657	0.000110379	0.000801006	2.30738	AHSG	TRUE	Higher in Suffolk	47.3554	8.90398	25.619	4.18355	11.6773	11.6209	9.18809	31.8412	9.65927	152.894	119.142	88.1045	63.0766	37.6463	105.902	85.7789	35.4874	22.2682	29.1637
ENSOARG00000001964	122.238	-1.19893	0.259429	-4.63124	3.63477e-06	4.51759e-05	2.29569	NUP210	TRUE	Higher in Suffolk	87.658	29.1403	57.15	43.9272	78.5562	73.3012	49.2816	61.8094	182.319	482.097	101.958	107.415	123.149	174.846	56.2418	132.146	110.198	148.084	223.253
ENSOARG00000017695	57.9685	-1.1984	0.27176	-4.41534	1.00854e-05	0.000107706	2.29485	NOTUM	TRUE	Higher in Suffolk	43.3252	17.808	2.95604	16.7342	32.9087	15.1966	38.4229	55.2539	53.126	35.8129	124.87	76.0354	65.079	85.3317	78.9779	105.485	120.47	71.2584	62.3499
ENSOARG00000018430	520.963	-1.19423	0.264046	-4.53832	5.67029e-06	6.61092e-05	2.28823		TRUE	Higher in Suffolk	184.384	272.785	77.8423	87.8545	505.307	244.039	182.091	485.11	848.809	1235.55	348.262	684.319	475.577	680.144	604.301	1040.94	675.194	339.591	926.198
ENSOARG00000013288	609.236	-1.18603	0.330806	-3.72364	0.000196368	0.00128884	2.27526	PKHD1	TRUE	Higher in Suffolk	156.172	90.6587	146.816	63.7991	105.095	388.854	28.3996	640.57	2170.92	420.113	764.113	286.038	458.557	769.658	169.324	289.794	572.467	1333.87	2720.27
ENSOARG00000002036	133.344	-1.18057	0.313838	-3.81512	0.000136118	0.000954806	2.26666	GNLY	TRUE	Higher in Suffolk	55.4159	23.4741	30.5457	24.0554	123.142	51.8472	85.1987	47.7618	78.4816	22.0387	249.74	108.622	75.0911	201.617	52.0536	249.222	179.305	249.404	626.516
ENSOARG00000002941	132.227	-1.18007	0.32625	-3.71166	0.000205903	0.00134049	2.26587	ULBP2	TRUE	Higher in Suffolk	179.346	25.9025	6.89742	8.36709	70.0636	11.6209	65.9872	19.6666	92.9705	202.481	147.782	97.7598	318.386	153.095	390.701	372.095	238.139	35.6292	75.4233
ENSOARG00000015313	1333.1	-1.17977	0.313266	-3.82322	0.00013172	0.000933441	2.26541	SPOCK1	TRUE	Higher in Suffolk	862.474	382.871	210.864	360.831	1606.16	258.342	141.998	610.602	2575.4	863.643	3513.55	2568.31	969.176	379.81	1568.19	885.609	779.788	1311.6	5479.76
ENSOARG00000011040	394.503	-1.17728	0.333588	-3.72319	0.000196721	0.0012895	2.2615	P2RX2	TRUE	Higher in Suffolk	8.0605	38.0443	296.589	29.2848	229.299	17.8783	169.562	147.968	1028.71	154.271	66.4446	547.938	664.807	143.893	543.87	1379.42	208.255	800.543	1020.73
ENSOARG00000003261	42.4549	-1.17145	0.245282	-4.76725	1.8676e-06	2.54851e-05	2.25238	CNTN2	TRUE	Higher in Suffolk	27.2042	13.7607	18.7216	20.9177	23.3545	21.454	18.3762	30.9047	47.089	88.1549	21.7663	66.3801	87.1057	25.0976	93.9358	49.8445	54.1649	71.2584	27.1524
ENSOARG00000000101	72.8483	-1.16667	0.314771	-3.40082	0.000671851	0.00351751	2.24494		TRUE	Higher in Suffolk	15.1134	6.47562	2.95604	1.04589	3.18471	48.2715	0	20.6031	26.563	7472.51	24.0575	10.8622	35.0425	430.005	1.79495	581.905	116.735	22.2682	11.0621
ENSOARG00000014989	91.4812	-1.1658	0.325314	-3.66759	0.000244852	0.00154194	2.24358	TUBB3	TRUE	Higher in Suffolk	81.6126	45.3293	4.92673	32.4225	7.43099	37.5445	17.5409	48.6983	6.03705	224.52	205.062	150.864	149.181	116.285	153.169	212.129	169.966	62.3511	13.0734
ENSOARG00000006989	2574.58	-1.16319	0.242954	-4.79785	1.60381e-06	2.24577e-05	2.23951	RBP1	TRUE	Higher in Suffolk	2691.2	880.684	566.573	879.591	2059.45	1064.66	1333.11	1194.98	1706.07	4619.87	5500.01	5113.68	2180.65	2318.18	3927.35	4062.91	4538.65	2590.91	1688.48
ENSOARG00000010411	17.0105	-1.16284	0.309595	-3.76439	0.000166957	0.00113115	2.23897	GNAT1	TRUE	Higher in Suffolk	7.05294	1.6189	2.95604	5.22943	9.55413	10.727	0.835281	20.6031	12.0741	26.171	14.8928	38.6212	16.0194	30.1171	11.9663	42.8894	31.7519	30.0621	10.0564
ENSOARG00000000476	60.4891	-1.15836	0.26063	-4.44713	8.70258e-06	9.49891e-05	2.23203	DUSP26	TRUE	Higher in Suffolk	39.2949	23.4741	24.6336	24.0554	46.7091	29.4993	35.0818	21.5396	181.111	55.0968	60.7166	108.622	26.0316	67.7634	107.697	63.7546	29.8841	136.95	67.3782
ENSOARG00000018343	1011.39	-1.15732	0.176468	-6.56	5.38084e-11	2.75545e-09	2.23043	MT1X	TRUE	Higher in Suffolk	488.668	382.871	589.236	500.98	577.494	635.575	428.499	891.554	1282.27	779.62	1440.02	1190.01	1094.33	1203.85	1148.17	2521.2	1427.9	1604.43	1029.78
ENSOARG00000011024	31.5388	-1.15694	0.173471	-6.62901	3.37942e-11	1.84115e-09	2.22984	CENPBD1	TRUE	Higher in Suffolk	17.1286	19.4269	11.8241	7.32121	24.4161	18.7723	23.3879	16.8571	37.4297	39.9452	44.6783	45.8626	43.0523	31.7902	34.7024	42.8894	40.1568	52.3304	47.2653
ENSOARG00000011993	188.669	-1.15537	0.285686	-4.06633	4.7759e-05	0.000396405	2.22742	ADAMTS12	TRUE	Higher in Suffolk	66.4991	148.13	46.3112	99.3592	166.666	55.4229	60.1402	77.73	298.23	622.594	277.234	108.622	190.231	167.317	138.81	98.5298	132.611	172.579	657.691
ENSOARG00000007940	1974.44	-1.15505	0.207643	-5.56734	2.58662e-08	6.19591e-07	2.22692	SEL1L3	TRUE	Higher in Suffolk	1636.28	1144.57	1664.25	596.155	806.793	768.769	894.586	1059.19	1465.79	3202.5	2579.88	1337.26	2738.32	2961.51	3786.75	3763.84	2746.54	2938.29	1422.99
ENSOARG00000006377	28.5678	-1.1541	0.310397	-3.74407	0.000181066	0.00120572	2.22545	ALDH1L1	TRUE	Higher in Suffolk	31.2344	9.71343	4.92673	9.41298	15.9235	0.893917	9.18809	17.7936	47.089	12.3968	50.4063	42.2419	43.0523	25.0976	62.225	12.7509	13.0743	79.0522	56.3161
ENSOARG00000018113	18.5976	-1.15102	0.333206	-3.57926	0.000344567	0.00203815	2.2207	MEGF11	TRUE	Higher in Suffolk	9.06806	1.6189	0.985345	3.13766	11.6773	2.68175	11.6939	5.61904	101.422	16.529	2.29119	74.8285	6.00729	15.0585	13.7613	30.1385	4.66939	20.0414	22.1242
ENSOARG00000016424	67.0701	-1.15088	0.193171	-5.94676	2.73505e-09	8.39753e-08	2.22049	CELSR3	TRUE	Higher in Suffolk	39.2949	38.0443	32.5164	58.5697	32.9087	21.454	29.2348	44.0158	89.3483	121.213	73.3182	77.2423	82.0997	91.1878	113.082	60.2771	51.3633	144.744	74.4177
ENSOARG00000016900	179.102	-1.14768	0.329159	-3.59515	0.000324203	0.00194549	2.21558	KRT1	TRUE	Higher in Suffolk	59.4462	52.6144	112.329	78.4415	54.1401	8.04526	83.5281	68.365	292.193	209.368	64.1534	969.15	308.374	44.339	661.739	118.236	69.107	130.269	19.1072
ENSOARG00000015319	276.233	-1.14528	0.194771	-5.88084	4.0819e-09	1.19264e-07	2.21189	KLF11	TRUE	Higher in Suffolk	253.906	150.558	206.922	170.48	125.265	109.058	101.069	103.016	484.171	195.594	395.231	371.729	457.555	242.61	354.802	267.769	277.362	517.737	463.602
ENSOARG00000000506	52.4133	-1.14525	0.270091	-4.24552	2.18085e-05	0.000205895	2.21184	HSH2D	TRUE	Higher in Suffolk	56.4235	20.2363	10.8388	15.6883	36.0934	14.3027	16.7056	39.3333	86.9334	115.703	26.3487	72.4147	82.0997	74.4561	53.8486	57.9587	25.2147	74.5986	116.655
ENSOARG00000002493	1377.97	-1.14472	0.250187	-4.58661	4.50509e-06	5.47257e-05	2.21103	CFHR3	TRUE	Higher in Suffolk	619.651	739.03	244.366	269.839	1305.73	682.059	517.039	1339.2	2122.63	3042.72	945.118	2285.89	1297.57	2212.77	1558.02	2583.8	1593.2	955.307	1867.48
ENSOARG00000019734	143.547	-1.13951	0.213305	-5.34196	9.1947e-08	1.84812e-06	2.20306	WNT6	TRUE	Higher in Suffolk	105.794	91.4681	52.2233	60.6614	87.0487	51.8472	61.8108	114.254	125.571	201.103	403.25	243.796	235.286	121.305	183.683	187.786	132.611	139.176	128.722
ENSOARG00000004013	130.393	-1.1388	0.331606	-3.56488	0.000364026	0.00213289	2.20198	FXYD4	TRUE	Higher in Suffolk	35.2647	14.5701	3.94138	18.826	121.019	5.3635	13.3645	145.158	43.4667	283.749	482.296	345.177	105.128	50.1951	117.869	134.464	160.627	70.145	326.834
ENSOARG00000020147	142.489	-1.13519	0.244	-4.65747	3.20118e-06	4.04459e-05	2.19648	MYCL	TRUE	Higher in Suffolk	87.658	52.6144	39.4138	46.019	121.019	88.4978	65.1519	100.206	270.46	122.59	293.273	130.346	123.149	93.6976	226.762	146.056	100.859	209.321	390.19
ENSOARG00000011173	51.2393	-1.13426	0.321849	-3.58316	0.000339466	0.00201538	2.19507	IL12RB2	TRUE	Higher in Suffolk	21.1588	25.9025	6.89742	11.5048	24.4161	10.727	38.4229	26.2222	30.1852	101.929	288.69	92.9322	98.1191	16.7317	68.8065	32.4569	37.3551	8.9073	32.1806
ENSOARG00000008550	4524.64	-1.13352	0.259822	-4.37643	1.2064e-05	0.000125507	2.19394		TRUE	Higher in Suffolk	2051.4	2222.76	610.914	862.857	4737.79	2089.08	1735.71	4300.44	7565.62	9916.05	2855.97	5957.32	4451.4	6903.5	5217.93	8142.04	5388.48	3204.4	7754.52
ENSOARG00000015123	162.946	-1.13002	0.27716	-4.09288	4.26042e-05	0.000361699	2.18861	COLQ	TRUE	Higher in Suffolk	220.656	95.5154	63.0621	74.258	40.3397	22.3479	106.081	26.2222	265.63	101.929	117.996	140.002	182.221	202.454	251.293	253.859	251.213	385.241	295.659
ENSOARG00000015707	1977.83	-1.12741	0.29678	-3.83031	0.000127983	0.00091186	2.18466		TRUE	Higher in Suffolk	524.94	900.921	921.298	1282.26	1417.2	774.132	537.921	1085.41	3796.09	7717.69	455.948	2062.61	1557.89	2111.54	549.854	2676.53	4678.73	898.523	3629.37
ENSOARG00000019793	59.8528	-1.11887	0.281973	-3.98069	6.87146e-05	0.000537115	2.17176	IHH	TRUE	Higher in Suffolk	27.2042	17.808	23.6483	21.9636	63.6942	17.8783	20.0467	44.9523	78.4816	206.613	87.0654	67.587	80.0972	14.222	120.86	66.0729	39.2229	62.3511	77.4346
ENSOARG00000010563	27.7351	-1.11709	0.26795	-4.16065	3.17348e-05	0.000282842	2.1691		TRUE	Higher in Suffolk	23.1739	1.6189	17.7362	8.36709	7.43099	15.1966	19.2115	20.6031	67.6149	30.3033	26.3487	41.035	28.034	28.4439	21.5394	24.3427	46.6939	48.9901	50.2822
ENSOARG00000008347	14.2995	-1.11434	0.307726	-3.62025	0.000294314	0.00180042	2.16495	GABRA3	TRUE	Higher in Suffolk	3.02269	6.47562	5.91207	7.32121	12.7388	5.3635	1.67056	9.36506	18.1111	28.9258	26.3487	43.4488	17.0207	8.36585	32.3091	12.7509	1.86776	15.5878	15.0847
ENSOARG00000015264	45.1027	-1.11359	0.275464	-4.04733	5.18062e-05	0.000425128	2.16384	SLC16A6	TRUE	Higher in Suffolk	23.1739	24.2836	12.8095	19.8718	36.0934	22.3479	10.0234	33.7142	28.9778	50.9646	179.859	54.311	92.1118	25.9341	64.6183	41.7303	58.8343	40.0828	37.2088
ENSOARG00000007202	5235.77	-1.11229	0.231597	-4.81014	1.50827e-06	2.13873e-05	2.16188	SPON1	TRUE	Higher in Suffolk	4422.19	2981.21	2480.11	3159.62	3159.23	1114.71	3155.69	2273.84	6969.16	8461.5	17681.1	5986.28	5265.39	3400.72	6090.27	4798.98	4363.08	5730.73	7985.82
ENSOARG00000003922	1477.85	-1.11029	0.206274	-5.38671	7.17594e-08	1.49202e-06	2.15889	MXRA8	TRUE	Higher in Suffolk	1212.1	829.689	971.55	859.719	888.534	625.742	649.849	560.031	2927.97	1274.11	2059.78	1865.89	1326.61	1800.33	1790.17	1282.05	847.961	2895.98	3411.15
ENSOARG00000000504	22.0708	-1.10953	0.302651	-3.67397	0.000238809	0.0015126	2.15776	HEATR4	TRUE	Higher in Suffolk	6.04538	15.3796	14.7802	5.22943	16.9851	4.46959	3.34112	15.9206	37.4297	16.529	17.184	24.1382	36.0437	35.1366	8.97476	24.3427	10.2727	66.8047	60.3387
ENSOARG00000009439	12.952	-1.10552	0.298701	-3.68128	0.000232068	0.00147895	2.15177	EVX1	TRUE	Higher in Suffolk	11.0832	8.90398	6.89742	6.27532	10.6157	1.78783	3.34112	0.936506	12.0741	16.529	12.6016	18.1037	18.0219	26.7707	38.2923	18.5468	16.8098	14.4744	4.02258
ENSOARG00000003224	75.8623	-1.10432	0.301018	-3.69476	0.000220093	0.00141634	2.14997	SMPDL3B	TRUE	Higher in Suffolk	25.1891	35.6159	30.5457	14.6424	56.2632	29.4993	35.9171	58.0634	211.297	77.1356	82.483	53.1041	76.0924	35.9732	26.326	55.6404	76.578	97.9802	363.038
ENSOARG00000001346	582.282	-1.10413	0.317489	-3.53412	0.000409138	0.00235287	2.14969	CST6	TRUE	Higher in Suffolk	489.675	205.601	292.647	132.828	461.783	135.875	159.539	132.984	289.778	378.791	4128.73	730.181	302.367	434.188	326.681	365.14	685.466	292.827	1118.28
ENSOARG00000007676	162.839	-1.10403	0.308528	-3.61694	0.000298107	0.00182055	2.14954	CADM3	TRUE	Higher in Suffolk	47.3554	93.8965	134.992	78.4415	58.3863	82.2404	62.6461	35.5872	121.948	48.2097	941.681	276.383	153.186	97.0439	121.458	206.333	59.7682	142.517	331.863
ENSOARG00000013684	62.6602	-1.10351	0.331824	-3.44176	0.000577948	0.00312101	2.14877	AP3B2	TRUE	Higher in Suffolk	15.1134	25.9025	72.9155	2.09177	8.49256	26.8175	16.7056	9.36506	118.326	39.9452	20.6207	25.3451	39.0474	36.8098	30.5142	237.631	17.7437	287.26	159.897
ENSOARG00000020084	66.2647	-1.10143	0.17707	-6.20737	5.38773e-10	2.00717e-08	2.14567	PTPRN	TRUE	Higher in Suffolk	51.3857	54.2333	31.531	36.606	35.0318	28.6054	35.0818	30.9047	114.704	88.1549	115.705	47.0695	75.0911	91.1878	84.3627	79.983	76.578	122.475	60.3387
ENSOARG00000020116	579.557	-1.10061	0.215794	-5.10443	3.31799e-07	5.64369e-06	2.14446	BMF	TRUE	Higher in Suffolk	378.844	310.02	142.875	233.233	347.133	350.416	391.747	424.237	1270.19	858.133	557.906	441.73	501.609	803.958	561.82	712.892	387.559	1113.41	1223.87
ENSOARG00000009683	160.887	-1.09986	0.271243	-4.06803	4.74121e-05	0.000394883	2.14334	P4HA3	TRUE	Higher in Suffolk	70.5294	66.3751	75.8716	80.5333	146.497	46.4837	76.8459	99.2697	204.052	221.765	285.254	136.381	161.196	122.141	64.02	210.97	118.603	168.125	701.94
ENSOARG00000003766	93.2952	-1.09983	0.326805	-3.44629	0.000568343	0.00308134	2.14329	DYNC1I1	TRUE	Higher in Suffolk	17.1286	16.189	15.7655	24.0554	43.5244	8.93917	6.68225	162.016	132.815	239.671	248.595	150.864	63.0766	45.1756	38.2923	96.2115	72.8425	57.8974	332.868
ENSOARG00000003269	31.5547	-1.08995	0.333408	-3.39855	0.000677435	0.00354418	2.12866	MTCH1	TRUE	Higher in Suffolk	4.03025	9.71343	15.7655	2.09177	18.0467	7.15134	18.3762	9.36506	187.148	9.64195	4.58239	9.65529	31.0377	10.8756	7.77813	24.3427	41.0906	60.1242	128.722
ENSOARG00000002662	9.5398	-1.08976	0.277357	-3.87068	0.000108532	0.000789189	2.12839	NYX	TRUE	Higher in Suffolk	8.0605	4.85671	0.985345	0	4.24628	7.15134	5.01169	8.42856	4.82964	13.7742	13.7472	14.4829	10.0122	15.8951	12.5647	16.2284	18.6776	12.2475	10.0564
ENSOARG00000005438	195.044	-1.08659	0.29102	-3.75517	0.000173227	0.00116492	2.12371	OBSCN	TRUE	Higher in Suffolk	102.771	229.885	40.3991	94.1298	38.2165	122.467	80.187	63.6824	103.837	122.59	115.705	337.935	306.372	754.6	290.782	191.264	286.701	331.797	92.5193
ENSOARG00000011192	15.048	-1.08645	0.301609	-3.59048	0.000330072	0.00196848	2.12351	COX7A2	TRUE	Higher in Suffolk	3.02269	15.3796	1.97069	2.09177	5.30785	6.25742	8.35281	14.0476	15.6963	42.7	21.7663	37.4143	22.0267	15.0585	17.3512	12.7509	25.2147	14.4744	5.02822
ENSOARG00000008009	4774.36	-1.0857	0.291647	-3.74814	0.000178151	0.00119085	2.1224	CDH17	TRUE	Higher in Suffolk	5886.18	2056.82	112.329	1091.91	3322.71	1840.58	1489.31	3071.74	3427.83	9920.18	8853.17	5825.76	6218.55	5635.24	5231.69	7651.71	8678.53	4294.43	6104.26
ENSOARG00000010570	4740.84	-1.08032	0.252135	-4.29528	1.74475e-05	0.000171718	2.11451	TMEM213	TRUE	Higher in Suffolk	2133.01	1641.57	1841.61	1210.09	4338.64	2439.5	2346.3	4502.72	4350.29	5855.42	2433.25	11151.9	8519.34	2917.17	7029.63	11181.4	8036.95	4773.2	3373.94
ENSOARG00000013676	1461.93	-1.07804	0.251936	-4.28918	1.79335e-05	0.000175366	2.11117		TRUE	Higher in Suffolk	1035.77	985.913	230.571	514.576	1003.18	491.655	799.364	1257.73	798.097	1720.4	1532.81	2768.66	2853.46	2229.5	3431.95	2247.64	1665.1	1494.2	716.019
ENSOARG00000000904	65.9229	-1.07645	0.182003	-5.904	3.54802e-09	1.04757e-07	2.10883	AC104389.4	TRUE	Higher in Suffolk	46.3479	38.0443	28.575	51.2484	45.6475	29.4993	26.729	40.2698	112.289	97.7969	69.8814	74.8285	96.1167	66.0902	84.9611	53.322	67.2392	76.8254	146.824
ENSOARG00000002613	72.2143	-1.07147	0.213219	-5.02053	5.1529e-07	8.31579e-06	2.10158	SHOX2	TRUE	Higher in Suffolk	37.2798	44.5199	35.4724	37.6519	50.9553	37.5445	36.7524	46.8253	55.5408	152.894	178.713	112.243	102.124	66.0902	60.4301	59.1179	70.9747	61.2377	125.706
ENSOARG00000008927	1879.55	-1.07025	0.218875	-4.89486	9.83749e-07	1.46974e-05	2.0998		TRUE	Higher in Suffolk	859.451	1649.66	876.957	897.371	989.383	708.876	851.151	1660.43	2936.42	1969.71	2182.36	3438.49	2765.36	2139.15	2122.83	2387.9	2623.26	4048.37	604.392
ENSOARG00000019492	24.3745	-1.06978	0.30832	-3.48797	0.00048671	0.00271598	2.09911	CXCR2	TRUE	Higher in Suffolk	18.1361	8.90398	3.94138	35.5601	9.55413	5.3635	5.01169	5.61904	20.526	30.3033	66.4446	36.2073	44.0535	25.9341	66.4132	22.0243	30.818	22.2682	6.03387
ENSOARG00000002230	362.402	-1.06722	0.216032	-4.9433	7.68121e-07	1.18421e-05	2.09539	PRODH	TRUE	Higher in Suffolk	211.588	132.75	369.504	109.818	175.159	187.723	305.713	152.651	533.675	265.842	265.779	621.559	654.795	406.58	369.76	431.213	365.146	799.43	526.958
ENSOARG00000003685	48.0422	-1.0671	0.247611	-4.30601	1.66227e-05	0.000164885	2.09522	SLC4A11	TRUE	Higher in Suffolk	25.1891	33.997	44.3405	10.4589	25.4777	17.8783	24.2232	28.0952	101.422	45.4549	87.0654	88.1045	35.0425	31.7902	46.6688	44.0486	35.4874	93.5266	94.5306
ENSOARG00000016448	59.046	-1.06693	0.236449	-4.50952	6.49738e-06	7.40251e-05	2.09497	TFR2	TRUE	Higher in Suffolk	34.2571	26.7119	22.6629	40.7896	46.7091	18.7723	34.2465	38.3968	51.9186	107.439	166.112	66.3801	89.1082	33.4634	98.7224	73.028	81.2474	45.6499	46.2596
ENSOARG00000014402	247.422	-1.05905	0.309583	-3.45866	0.000542867	0.00296765	2.08356	SLC5A8	TRUE	Higher in Suffolk	118.892	67.1846	204.952	17.7801	231.422	24.1358	96.0573	171.381	526.43	326.449	128.307	412.764	394.479	203.29	172.315	258.496	90.5862	270.559	985.531
ENSOARG00000011020	46.3399	-1.05785	0.295777	-3.59007	0.000330595	0.00197079	2.08182	MAN2B2	TRUE	Higher in Suffolk	16.121	18.6174	2.95604	41.8355	23.3545	8.93917	54.2933	18.7301	83.3112	35.8129	24.0575	72.4147	88.1069	52.7049	144.194	56.7995	51.3633	55.6706	31.175
ENSOARG00000009847	234.467	-1.05461	0.318493	-3.36271	0.000771822	0.00393985	2.07716	SAA1	TRUE	Higher in Suffolk	106.802	85.802	316.296	7.32121	123.142	121.573	11.6939	67.4285	159.378	769.978	623.205	310.176	206.25	141.383	232.147	162.284	196.114	283.92	529.974
ENSOARG00000020096	25.9708	-1.04661	0.265002	-3.93853	8.19836e-05	0.00062172	2.06567	HPCAL4	TRUE	Higher in Suffolk	11.0832	18.6174	5.91207	11.5048	10.6157	14.3027	12.5292	27.1587	47.089	13.7742	67.5902	31.3797	28.034	30.1171	21.5394	17.3876	33.6196	27.8353	63.3556
ENSOARG00000017725	81.3788	-1.0441	0.282323	-3.71098	0.00020646	0.00134292	2.06208	SPC24	TRUE	Higher in Suffolk	90.6806	46.9482	6.89742	31.3766	53.0785	29.4993	30.9054	50.5713	48.2964	230.029	135.18	115.864	98.1191	171.5	101.714	83.4605	118.603	30.0621	73.412
ENSOARG00000003569	175.845	-1.04252	0.254514	-4.10351	4.06923e-05	0.000347913	2.05982	KSR2	TRUE	Higher in Suffolk	65.4916	65.5657	171.45	51.2484	98.726	86.71	83.5281	151.714	226.993	114.326	119.142	357.246	308.374	84.4951	112.484	368.617	265.221	356.292	253.422
ENSOARG00000020076	501.253	-1.03868	0.265397	-3.92557	8.65244e-05	0.00065206	2.05435	HIST1H2BC	TRUE	Higher in Suffolk	153.15	253.359	76.8569	418.355	232.484	93.8613	329.936	617.158	519.186	1194.22	780.152	911.218	359.436	666.758	530.707	969.07	552.856	417.529	447.512
ENSOARG00000018005	44.423	-1.03709	0.330875	-3.22131	0.00127604	0.0059576	2.05209	SLC47A2	TRUE	Higher in Suffolk	14.1059	29.9497	0	8.36709	40.3397	16.0905	4.17641	26.2222	164.208	24.7936	42.3871	7.24147	14.017	101.227	28.1209	47.5261	45.76	95.7534	133.751
ENSOARG00000002037	1641.22	-1.03547	0.320771	-3.28386	0.00102396	0.00497291	2.04979	CLDN10	TRUE	Higher in Suffolk	494.713	152.177	179.333	142.241	1484.07	269.069	613.932	2545.42	2673.2	1895.33	3942	3098.14	1391.69	522.866	1987.61	1212.5	2338.43	2694.46	3545.9
ENSOARG00000017439	1758.3	-1.0354	0.220754	-4.69521	2.66339e-06	3.4648e-05	2.04968	SLC11A2	TRUE	Higher in Suffolk	930.988	1121.09	752.804	522.943	1647.56	689.21	1009.02	1426.3	2128.66	1550.98	2240.79	2421.06	2964.6	1156.16	1464.08	2140.99	2712.92	1588.84	4938.72
ENSOARG00000008507	19964.9	-1.03106	0.27103	-3.81846	0.000134286	0.000945611	2.04352	ALPL	TRUE	Higher in Suffolk	19200.1	9641.39	1677.06	5026.53	19876.8	7246.99	8913.28	14637.6	12927.7	41729	31829.3	31899.9	38602.9	20614.3	20896.8	12335.9	38565.4	23262.5	20449.8
ENSOARG00000020288	216.229	-1.02988	0.222258	-4.63655	3.54266e-06	4.43353e-05	2.04185	PPP1R14D	TRUE	Higher in Suffolk	223.679	131.131	105.432	85.7627	166.666	94.7552	81.0223	109.571	268.045	362.262	154.656	249.831	285.346	187.395	168.725	168.08	307.246	429.777	528.969
ENSOARG00000010845	976.746	-1.028	0.206518	-4.98103	6.3246e-07	9.99521e-06	2.03919	CLDN3	TRUE	Higher in Suffolk	639.802	547.19	825.719	304.353	542.462	514.896	531.239	670.538	813.794	530.307	1052.8	1085.01	2074.52	1074.18	1026.11	2127.08	1527.82	1686.82	983.52
ENSOARG00000010776	184.233	-1.02629	0.287187	-3.59106	0.00032933	0.00196739	2.03678	MAN2B2	TRUE	Higher in Suffolk	95.7185	86.6114	11.8241	163.158	139.066	37.5445	162.88	73.984	362.223	140.497	115.705	306.556	315.383	281.093	472.671	228.357	240.007	193.734	73.412
ENSOARG00000013610	346.056	-1.02482	0.262297	-3.91723	8.95708e-05	0.000671179	2.0347	MYO7A	TRUE	Higher in Suffolk	178.339	217.743	84.7397	78.4415	358.811	111.74	297.36	196.666	842.771	351.242	321.913	249.831	292.355	604.851	341.639	231.835	372.617	447.592	994.582
ENSOARG00000010082	403.441	-1.02404	0.183885	-5.56963	2.55278e-08	6.14533e-07	2.03361	EGFLAM	TRUE	Higher in Suffolk	267.004	335.113	182.289	198.718	284.501	215.434	190.444	250.984	410.519	500.004	976.049	506.903	344.418	608.198	351.811	618.999	388.493	339.591	695.906
ENSOARG00000017729	562.475	-1.02321	0.297372	-3.46593	0.000528404	0.00290392	2.03244	PCED1B	TRUE	Higher in Suffolk	230.732	248.502	344.871	151.654	382.165	196.662	184.597	549.729	1249.67	303.033	510.936	343.97	557.677	181.539	339.246	332.683	918.936	1193.58	2466.85
ENSOARG00000010254	338.248	-1.02208	0.126208	-8.09595	5.68214e-16	1.17637e-13	2.03084	CLCN4	TRUE	Higher in Suffolk	287.155	203.173	168.494	135.965	255.838	157.329	214.667	237.873	425.008	460.059	398.668	392.246	415.504	494.422	354.802	461.351	403.435	564.5	396.224
ENSOARG00000010890	918.435	-1.02188	0.231325	-4.42318	9.72585e-06	0.000104174	2.03056	PDPN	TRUE	Higher in Suffolk	985.396	729.317	188.201	447.64	611.464	453.216	383.394	422.364	1116.85	1100.56	2039.16	1313.12	1127.37	998.883	1683.07	421.939	881.581	1002.07	1544.67
ENSOARG00000001752	26.3488	-1.02011	0.331252	-3.15871	0.00158471	0.00708817	2.02807	HTRA4	TRUE	Higher in Suffolk	36.2723	10.5229	3.94138	15.6883	1.06157	1.78783	6.68225	7.49205	33.8075	26.171	21.7663	98.9667	61.0741	15.0585	68.2082	25.5018	0.933878	34.5158	31.175
ENSOARG00000007959	2696.29	-1.01991	0.229489	-4.45007	8.58436e-06	9.41033e-05	2.02779	SPTBN2	TRUE	Higher in Suffolk	1606.05	1313.74	846.411	659.954	1674.1	2144.51	1345.64	2839.49	2608	2692.86	1947.52	1815.19	5012.08	2870.32	3920.77	5757.62	5649.03	3392.57	3133.59
ENSOARG00000001072	65.5614	-1.01978	0.27581	-3.70593	0.000210619	0.00136202	2.02762	TRPC3	TRUE	Higher in Suffolk	29.2193	39.6632	40.3991	14.6424	78.5562	23.2419	24.2232	32.7777	65.2001	61.9839	164.966	55.5179	67.0814	47.6854	39.4889	54.4812	86.8507	92.4132	227.276
ENSOARG00000015391	379.056	-1.01871	0.303662	-3.38418	0.00071392	0.00369637	2.02611	ARNT2	TRUE	Higher in Suffolk	202.52	76.898	81.7836	89.9463	419.32	67.0438	91.0456	485.11	293.4	896.701	1074.57	416.384	372.452	124.651	300.355	318.773	380.088	597.902	913.125
ENSOARG00000006070	860.665	-1.01745	0.230631	-4.41712	1.00024e-05	0.000106978	2.02434	TP53INP1	TRUE	Higher in Suffolk	604.538	622.469	287.721	409.988	687.897	362.93	616.437	376.476	1680.71	904.965	1084.88	510.524	987.198	948.688	586.351	613.203	963.762	1951.81	2152.08
ENSOARG00000006538	3397.87	-1.01727	0.151263	-6.72614	1.74226e-11	1.03056e-09	2.02409	PDGFRB	TRUE	Higher in Suffolk	2142.08	1985.59	1655.38	2632.5	1935.24	1516.08	2261.94	2432.11	4821.18	4980.75	7645.71	4881.96	3846.67	3411.59	4584.31	3027.76	3184.52	3650.88	3963.24
ENSOARG00000016969	222.202	-1.01705	0.250065	-4.07403	4.62058e-05	0.000386614	2.02378	CCDC141	TRUE	Higher in Suffolk	74.5596	56.6617	131.051	89.9463	197.452	157.329	71.8342	222.888	281.326	220.387	127.161	368.108	234.284	204.963	156.161	277.043	397.832	327.343	625.511
ENSOARG00000002945	43.5614	-1.01375	0.1811	-5.5808	2.39413e-08	5.80872e-07	2.01916	DGCR2	TRUE	Higher in Suffolk	17.1286	33.997	25.619	15.6883	26.5392	27.7114	20.882	41.2063	72.4445	45.4549	45.8239	73.6216	61.0741	59.3976	55.0452	52.1628	67.2392	53.4438	33.1863
ENSOARG00000018244	219.19	-1.01346	0.1643	-6.16603	7.00262e-10	2.51816e-08	2.01874	OVOL2	TRUE	Higher in Suffolk	178.339	134.369	99.5198	71.1203	104.034	155.542	121.116	199.476	327.208	247.936	154.656	252.245	298.362	280.256	282.406	304.863	291.37	322.889	338.902
ENSOARG00000001747	1451.77	-1.01202	0.117044	-8.6463	5.31944e-18	1.7131e-15	2.01674	SGSH	TRUE	Higher in Suffolk	820.156	784.359	731.126	772.91	1345.01	842.07	962.244	929.951	1981.36	2252.08	1624.46	1856.23	1494.81	1768.54	1849.4	1792.08	1508.21	2480.68	1788.04
ENSOARG00000020513	15.8534	-1.00859	0.298123	-3.38028	0.000724113	0.00374112	2.01195	SH2D6	TRUE	Higher in Suffolk	5.03781	5.66617	9.85345	11.5048	12.7388	7.15134	7.51753	5.61904	26.563	5.50968	22.9119	25.3451	11.0134	7.52927	14.9579	25.5018	8.4049	30.0621	58.3274
ENSOARG00000007771	1709.4	-1.00798	0.167993	-6.00146	1.95551e-09	6.21693e-08	2.0111	SEMA4D	TRUE	Higher in Suffolk	1495.22	1040.96	683.829	681.918	1382.16	870.676	1059.97	1091.97	1558.77	1874.67	3993.55	1950.37	2194.66	1966.81	1836.83	2065.65	2727.86	1925.09	2077.66
ENSOARG00000010997	135.194	-1.00657	0.327204	-3.14432	0.00166473	0.00738906	2.00913	PADI6	TRUE	Higher in Suffolk	154.157	92.2776	5.91207	88.9004	37.1549	19.6662	37.5876	30.9047	14.4889	221.765	323.058	364.487	135.164	153.932	372.752	95.0523	334.328	47.8767	39.2201
ENSOARG00000008165	44.2166	-1.0049	0.280042	-3.59333	0.000326482	0.00195511	2.0068	HSD17B6	TRUE	Higher in Suffolk	48.363	22.6647	18.7216	14.6424	20.1698	8.04526	35.9171	22.4762	85.726	38.5678	43.5327	35.0004	39.0474	135.527	45.4721	42.8894	16.8098	79.0522	87.491
ENSOARG00000006975	19.3317	-1.00421	0.311523	-3.23653	0.00120991	0.00569472	2.00584	CHST9	TRUE	Higher in Suffolk	2.01513	8.90398	7.88276	5.22943	15.9235	13.4088	4.17641	17.7936	59.163	8.26452	21.7663	7.24147	12.0146	18.4049	11.9663	20.8651	49.4955	34.5158	48.2709
ENSOARG00000013219	50.4349	-1.004	0.250079	-4.01368	5.97786e-05	0.000478625	2.00555	CREG2	TRUE	Higher in Suffolk	68.5143	14.5701	23.6483	20.9177	33.9702	11.6209	35.0818	21.5396	47.089	44.0775	73.3182	56.7248	102.124	43.5024	68.8065	51.0037	49.4955	74.5986	117.66
ENSOARG00000001748	180.923	-1.00016	0.275198	-3.64649	0.00026585	0.00165139	2.00023	RASD1	TRUE	Higher in Suffolk	98.7411	73.6602	192.142	67.9826	64.7558	107.27	65.1519	121.746	134.022	181.82	864.926	255.865	258.314	155.605	209.411	118.236	185.842	119.135	162.914
ENSOARG00000009590	27.0146	-0.997232	0.304077	-3.29384	0.000988274	0.00482062	1.99617	COLEC10	TRUE	Higher in Suffolk	20.1513	14.5701	16.7509	5.22943	29.724	10.727	5.01169	7.49205	38.6371	13.7742	49.2607	19.3106	23.028	31.7902	13.163	27.8202	18.6776	64.5779	103.581
ENSOARG00000007193	109.018	-0.994938	0.235615	-4.22375	2.40274e-05	0.000223813	1.993		TRUE	Higher in Suffolk	86.6504	73.6602	16.7509	38.6978	46.7091	58.1046	98.5632	87.0951	57.9556	207.991	115.705	137.588	157.191	127.998	137.613	200.537	197.048	95.7534	129.728
ENSOARG00000019762	128.685	-0.991626	0.257822	-3.85235	0.000116988	0.000842643	1.98842	CD80	TRUE	Higher in Suffolk	119.9	91.4681	22.6629	25.1013	80.6793	53.635	60.9755	128.301	213.711	216.255	82.483	133.967	128.156	199.107	84.9611	119.395	171.834	223.796	288.62
ENSOARG00000007699	92.5142	-0.98631	0.237178	-4.16003	3.18201e-05	0.000283428	1.98111	DTX1	TRUE	Higher in Suffolk	65.4916	39.6632	63.0621	30.3307	55.2016	56.3168	34.2465	87.0951	120.741	158.403	111.123	62.7594	85.1033	145.566	37.0957	115.917	107.396	219.342	162.914
ENSOARG00000018341	445.32	-0.985135	0.289368	-3.42313	0.000619046	0.00328977	1.9795	MT1X	TRUE	Higher in Suffolk	130.983	68.8035	346.841	200.81	387.473	252.085	169.562	351.19	624.23	579.894	1441.16	147.243	113.137	478.527	332.664	929.658	490.286	650.233	766.301
ENSOARG00000000132	2119.01	-0.984675	0.255046	-3.86981	0.000108921	0.000791615	1.97887	SUSD2	TRUE	Higher in Suffolk	1692.71	1448.92	334.032	802.195	1527.6	807.207	1177.75	1894.55	1054.07	2546.85	1908.56	4261.6	4073.94	3193.25	4881.07	3113.54	2294.54	2176.72	1072.02
ENSOARG00000012131	95.0075	-0.983124	0.245066	-4.0139	5.97235e-05	0.000478448	1.97674	IKZF3	TRUE	Higher in Suffolk	61.4613	78.5169	34.4871	20.9177	69.002	39.3324	80.187	55.2539	146.096	188.707	115.705	56.7248	60.0729	119.632	58.0368	195.9	108.33	124.702	192.078
ENSOARG00000007492	370.052	-0.981813	0.334159	-3.09693	0.00195535	0.0084136	1.97495	OXTR	TRUE	Higher in Suffolk	53.4008	29.1403	17.7362	103.543	238.853	28.6054	99.3984	458.888	239.067	980.724	2355.35	387.419	100.122	47.6854	364.974	264.292	358.609	188.167	715.013
ENSOARG00000006941	32.5799	-0.9804	0.318476	-3.11194	0.00185862	0.00805503	1.97301	C17orf67	TRUE	Higher in Suffolk	35.2647	12.9512	0	19.8718	23.3545	4.46959	9.18809	19.6666	12.0741	99.1743	87.0654	39.8281	49.0595	32.6268	56.2418	31.2977	49.4955	12.2475	25.1411
ENSOARG00000020198	28.3455	-0.980118	0.219547	-4.44838	8.65185e-06	9.46284e-05	1.97263	KCNMB4	TRUE	Higher in Suffolk	16.121	16.189	30.5457	17.7801	11.6773	16.0905	12.5292	14.0476	53.126	24.7936	32.0767	42.2419	22.0267	28.4439	35.3007	33.6161	23.347	62.3511	46.2596
ENSOARG00000011446	56.7666	-0.978957	0.333752	-3.04931	0.00229368	0.00959586	1.97104		TRUE	Higher in Suffolk	34.2571	20.2363	16.7509	3.13766	24.4161	31.2871	10.0234	30.9047	254.763	37.1904	5.72799	15.6898	42.051	54.378	4.18822	38.2527	20.5453	221.569	213.197
ENSOARG00000006895	79.8169	-0.97769	0.290703	-3.378	0.000730163	0.00376433	1.96931	PODXL2	TRUE	Higher in Suffolk	23.1739	30.7592	61.0914	32.4225	90.2334	25.0297	23.3879	57.1269	127.985	38.5678	61.8622	21.7244	169.205	66.0902	152.571	83.4605	58.8343	216.002	176.993
ENSOARG00000018133	2862.03	-0.977138	0.249411	-3.92578	8.64497e-05	0.000651836	1.96856	CFTR	TRUE	Higher in Suffolk	2398	1740.32	256.19	1010.33	2423.56	1065.55	1963.75	2384.34	2501.75	6263.13	5117.38	3690.74	3088.75	2692.97	3440.92	3551.71	4300.51	2070.95	4417.79
ENSOARG00000016462	25.4055	-0.976258	0.318383	-3.09507	0.00196769	0.00846417	1.96736	MYCN	TRUE	Higher in Suffolk	5.03781	13.7607	4.92673	10.4589	32.9087	6.25742	7.51753	16.8571	28.9778	16.529	90.5022	27.759	13.0158	11.7122	32.9075	5.79587	25.2147	50.1035	82.4628
ENSOARG00000015400	1517.84	-0.974157	0.237647	-4.10532	4.03758e-05	0.000345615	1.96449	WNT5A	TRUE	Higher in Suffolk	1335.02	1096	609.929	867.04	1452.23	283.372	868.692	621.84	2006.71	1844.37	3728.92	2444	1762.14	1324.31	2118.04	1025.87	1023.53	1466.36	2960.62
ENSOARG00000015429	12.4314	-0.97398	0.300169	-3.23642	0.00121038	0.00569508	1.96425		TRUE	Higher in Suffolk	15.1134	1.6189	6.89742	7.32121	8.49256	2.68175	7.51753	2.80952	35.0149	13.7742	5.72799	22.9313	21.0255	13.3854	23.9327	4.6367	15.8759	13.3609	14.079
ENSOARG00000003620	247.687	-0.972934	0.28817	-3.39307	0.000691128	0.00360541	1.96283	KCP	TRUE	Higher in Suffolk	140.051	126.275	118.241	122.369	208.068	54.529	203.809	100.206	508.319	246.558	190.169	117.07	135.164	250.976	167.529	256.177	128.875	701.45	930.221
ENSOARG00000002140	91.4666	-0.970443	0.333091	-3.01639	0.00255801	0.0104572	1.95944	ULBP2	TRUE	Higher in Suffolk	131.991	14.5701	3.94138	6.27532	73.2483	6.25742	46.7757	6.55554	54.3334	101.929	107.686	36.2073	196.238	61.9073	316.51	307.181	186.776	21.1548	58.3274
ENSOARG00000018475	418.56	-0.970097	0.137921	-7.03264	2.02658e-12	1.56219e-10	1.95897	HMOX1	TRUE	Higher in Suffolk	349.624	233.932	143.86	246.829	324.84	218.116	272.302	314.666	552.993	560.61	722.872	584.145	456.554	446.737	579.769	488.012	404.369	514.396	538.02
ENSOARG00000005931	894.114	-0.969279	0.285952	-3.40652	0.000657965	0.00345717	1.95786	B3GALT6	TRUE	Higher in Suffolk	681.112	422.534	416.801	372.336	547.77	301.25	517.039	648.062	330.83	1144.64	1060.82	2037.27	1178.43	340.49	2229.93	2433.11	1650.16	309.529	366.054
ENSOARG00000005516	32.4329	-0.967407	0.293268	-3.30755	0.000941159	0.00464237	1.95532	TUBB4A	TRUE	Higher in Suffolk	33.2496	4.04726	17.7362	9.41298	16.9851	13.4088	20.0467	24.3492	14.4889	46.8323	142.054	38.6212	25.0304	39.3195	37.694	27.8202	24.2808	45.6499	35.1975
ENSOARG00000014958	37.845	-0.964813	0.242416	-3.976	7.00829e-05	0.00054575	1.95181		TRUE	Higher in Suffolk	29.2193	10.5229	13.7948	20.9177	40.3397	17.8783	19.2115	26.2222	74.8594	63.3614	65.299	22.9313	39.0474	37.6463	28.1209	25.5018	53.231	64.5779	66.3725
ENSOARG00000003279	19.9462	-0.963807	0.328267	-2.9825	0.00285905	0.0114503	1.95045	KCNIP1	TRUE	Higher in Suffolk	18.1361	10.5229	2.95604	6.27532	11.6773	12.5148	5.84697	2.80952	39.8445	8.26452	89.3566	6.03456	20.0243	22.5878	29.9159	5.79587	4.66939	13.3609	68.3838
ENSOARG00000013399	195.076	-0.961972	0.304841	-3.18165	0.00146437	0.00665465	1.94797	SLC1A1	TRUE	Higher in Suffolk	55.4159	59.09	83.7543	27.1931	350.318	85.8161	40.0935	109.571	202.845	130.855	442.2	171.381	211.256	102.9	131.63	175.035	263.354	319.549	744.177
ENSOARG00000013631	416.001	-0.960126	0.215726	-4.45367	8.44128e-06	9.28157e-05	1.94548	RIPOR3	TRUE	Higher in Suffolk	315.367	226.647	258.16	357.693	269.639	139.451	274.807	171.381	501.075	344.355	1260.16	421.212	338.411	341.327	448.14	657.252	462.27	419.756	696.911
ENSOARG00000010625	15944.2	-0.957898	0.246617	-3.89152	9.96189e-05	0.000734322	1.94248	ABCG1	TRUE	Higher in Suffolk	14163.3	9437.41	3325.54	7947.69	8495.74	10019	11378.2	10162	10069.8	20580	12884.5	27394.5	22984.9	12064.4	37644.3	36401.5	27192.7	13078.1	7716.31
ENSOARG00000020386	7484.26	-0.957549	0.208195	-4.60274	4.16966e-06	5.09931e-05	1.94201	APOD	TRUE	Higher in Suffolk	8152.19	4838.91	3729.53	3421.1	5791.92	3696.35	3535.74	3318.98	11867.6	9433.95	15318.9	7719.41	8661.51	6851.63	5092.28	4809.41	8589.81	11980.3	15391.4
ENSOARG00000001165	6088.8	-0.953673	0.296251	-3.24055	0.00119301	0.00563816	1.9368		TRUE	Higher in Suffolk	5200.03	1245.75	3026.98	3287.22	5519.1	1037.84	5555.45	1327.03	4452.92	9843.05	3010.63	8051.31	8842.73	14222	1229.54	14100.2	8715.88	13226.2	3793.29
ENSOARG00000001443	72.5031	-0.953194	0.331816	-2.95399	0.00313696	0.0123804	1.93615	FSTL5	TRUE	Higher in Suffolk	14.1059	42.901	0	49.1567	21.2314	12.5148	39.2582	64.6189	189.563	4.13226	25.2031	88.1045	91.1106	86.1683	194.453	93.8931	69.107	263.879	28.158
ENSOARG00000003090	10.9526	-0.949995	0.312632	-3.03188	0.00243035	0.0100653	1.93187	RNF165	TRUE	Higher in Suffolk	1.00756	3.23781	3.94138	0	10.6157	7.15134	10.8587	7.49205	10.8667	2.75484	18.3296	13.276	25.0304	5.8561	13.163	11.5917	23.347	24.4951	15.0847
ENSOARG00000016103	10436.5	-0.949931	0.241331	-3.94273	8.05578e-05	0.000614768	1.93178	GREB1	TRUE	Higher in Suffolk	11070.1	6387.39	1293.76	4817.35	6923.56	4156.72	6680.58	8259.99	6541.74	14091	10209.6	16708.5	17240.9	9794.74	19355	17722.6	18029.4	11099.6	7911.4
ENSOARG00000018254	85.4327	-0.94647	0.230058	-4.1132	3.90218e-05	0.000335611	1.92715	FRAS1	TRUE	Higher in Suffolk	31.2344	63.9467	24.6336	83.6709	59.4479	34.8628	89.3751	24.3492	143.682	63.3614	108.832	65.1732	133.162	87.0049	109.492	83.4605	138.214	132.496	146.824
ENSOARG00000012272	1963.58	-0.946179	0.237354	-3.99215	6.54783e-05	0.000515432	1.92676	FKBP5	TRUE	Higher in Suffolk	1013.61	1211.75	2110.61	924.564	1370.49	761.618	998.161	1001.13	2356.86	873.285	1058.53	2437.96	3419.15	1126.88	2852.18	4212.44	3723.37	3487.21	2368.29
ENSOARG00000001181	61.7988	-0.945223	0.312417	-3.05361	0.00226109	0.00948586	1.92549		TRUE	Higher in Suffolk	59.4462	10.5229	19.7069	9.41298	38.2165	37.5445	20.882	56.1904	208.882	117.081	36.6591	176.209	42.051	8.36585	94.5341	53.322	58.8343	47.8767	78.4402
ENSOARG00000007011	803.128	-0.944288	0.13839	-6.82328	8.89848e-12	5.656e-10	1.92424	TRIM25	TRUE	Higher in Suffolk	639.802	472.72	298.56	486.337	640.127	412.99	479.451	662.11	1061.31	1371.91	1238.39	784.492	1029.25	930.283	832.858	849.675	999.249	917.451	1152.47
ENSOARG00000019718	371.308	-0.943632	0.268896	-3.51944	0.000432452	0.00246348	1.92336	PRKAG3	TRUE	Higher in Suffolk	165.24	121.418	356.695	64.845	264.331	287.841	208.82	237.873	903.142	159.781	158.092	254.658	437.531	487.729	306.338	734.916	560.327	610.15	735.126
ENSOARG00000019208	129.158	-0.942124	0.276475	-3.41844	0.000629823	0.00334038	1.92135	C1QTNF6	TRUE	Higher in Suffolk	79.5975	65.5657	15.7655	176.755	85.9872	33.0749	81.0223	48.6983	99.0075	348.487	315.039	113.45	97.1179	124.651	134.621	166.921	109.264	134.723	224.259
ENSOARG00000001725	197.003	-0.940937	0.290771	-3.25232	0.00114468	0.00544068	1.91978	IMPA2	TRUE	Higher in Suffolk	253.906	114.942	16.7509	106.68	99.7876	72.4073	118.61	85.2221	44.6741	366.394	459.384	331.901	170.207	416.619	294.372	318.773	193.313	161.445	117.66
ENSOARG00000014822	37.841	-0.940831	0.307117	-3.08421	0.00204094	0.00871974	1.91963	IKZF1	TRUE	Higher in Suffolk	42.3176	16.9985	11.8241	13.5965	28.6624	14.3027	13.3645	16.8571	35.0149	221.765	33.2223	32.5866	34.0413	57.7244	16.7529	38.2527	26.1486	43.4231	22.1242
ENSOARG00000007156	431.228	-0.940613	0.219073	-4.29655	1.73477e-05	0.000171138	1.91934	SNX29	TRUE	Higher in Suffolk	382.874	314.068	67.9888	220.682	205.945	185.041	385.9	341.825	323.586	808.546	477.714	479.144	623.757	437.534	609.087	628.272	789.127	406.395	505.839
ENSOARG00000017189	1290.11	-0.940222	0.249175	-3.78055	0.00015648	0.00107001	1.91882	FBN2	TRUE	Higher in Suffolk	1076.08	799.739	498.585	653.679	1479.83	315.553	598.897	689.269	1410.25	2413.24	2314.11	1374.67	1497.82	358.059	1552.04	1293.64	2082.55	1247.02	2857.04
ENSOARG00000002603	59.3738	-0.93873	0.216251	-4.33621	1.44959e-05	0.000147421	1.91684	MROH5	TRUE	Higher in Suffolk	52.3933	38.0443	22.6629	40.7896	33.9702	33.0749	30.0701	40.2698	61.5779	71.6259	38.9503	59.1387	140.17	63.5805	95.7308	119.395	40.1568	59.0108	87.491
ENSOARG00000017370	296.769	-0.937615	0.192022	-4.88345	1.04247e-06	1.55108e-05	1.91536	TCP11L2	TRUE	Higher in Suffolk	197.482	185.365	184.26	197.673	166.666	140.345	264.784	142.349	573.519	367.771	302.438	275.176	211.256	458.449	295.569	252.7	257.75	607.923	557.127
ENSOARG00000002734	41.6422	-0.934909	0.21176	-4.40667	1.04974e-05	0.000111613	1.91177		TRUE	Higher in Suffolk	34.2571	19.4269	16.7509	42.8814	27.6008	22.3479	15.0351	28.0952	36.2223	38.5678	60.7166	65.1732	60.0729	44.339	57.4385	40.5711	91.52	59.0108	31.175
ENSOARG00000017121	207.096	-0.934634	0.187143	-4.99405	5.9125e-07	9.42617e-06	1.91141	KIF21B	TRUE	Higher in Suffolk	171.286	129.512	116.271	126.552	133.758	106.376	136.151	116.127	242.689	495.871	449.074	178.623	202.245	258.505	211.804	243.427	144.751	240.497	231.298
ENSOARG00000013353	135.898	-0.933841	0.268139	-3.49097	0.00048127	0.00269393	1.91036		TRUE	Higher in Suffolk	68.5143	114.942	44.3405	108.772	128.45	39.3324	57.6344	67.4285	101.422	238.294	467.404	161.726	181.22	67.7634	157.956	198.219	181.172	55.6706	141.796
ENSOARG00000007270	1700.37	-0.93187	0.189381	-4.92258	8.54104e-07	1.29745e-05	1.90775	LAMC3	TRUE	Higher in Suffolk	1158.7	1308.88	719.302	1293.76	1140.13	519.366	1267.12	1110.7	3489.41	1950.43	1539.68	2859.17	1676.03	2180.98	3066.38	1847.72	1095.44	2015.28	2068.61
ENSOARG00000004121	83.899	-0.930562	0.316268	-2.97368	0.00294253	0.0117355	1.90602		TRUE	Higher in Suffolk	25.1891	105.229	0	39.7437	27.6008	34.8628	55.9638	50.5713	97.8001	106.061	142.054	230.52	164.199	158.115	48.4637	68.3913	93.3878	125.816	20.1129
ENSOARG00000000703	584.049	-0.929458	0.165948	-5.60128	2.12772e-08	5.23514e-07	1.90456		TRUE	Higher in Suffolk	325.443	320.543	478.878	265.655	303.609	446.065	333.277	491.666	988.868	949.043	399.813	777.251	845.026	688.51	725.759	682.754	649.045	984.256	441.478
ENSOARG00000006460	66.0331	-0.9269	0.333723	-2.87898	0.00398965	0.0150921	1.90119	NTRK1	TRUE	Higher in Suffolk	28.2118	17.808	1.97069	26.1472	16.9851	18.7723	26.729	75.857	7.24445	146.007	427.308	115.864	78.0948	32.6268	87.3543	88.0972	40.1568	13.3609	6.03387
ENSOARG00000011335	56.3367	-0.926818	0.151784	-6.09376	1.10292e-09	3.75199e-08	1.90108	ESRRG	TRUE	Higher in Suffolk	38.2874	51.805	26.6043	34.5143	39.2781	25.9236	41.7641	28.0952	79.689	96.4195	80.1918	67.587	65.079	73.6195	57.4385	55.6404	55.0988	77.9388	75.4233
ENSOARG00000017389	32.1721	-0.925042	0.249071	-3.709	0.00020808	0.00135164	1.89874	HVCN1	TRUE	Higher in Suffolk	16.121	23.4741	39.4138	18.826	14.862	13.4088	16.7056	10.3016	33.8075	93.6646	42.3871	42.2419	25.0304	50.1951	27.5226	25.5018	23.347	51.2169	43.2427
ENSOARG00000007493	6878.84	-0.924531	0.205115	-4.51036	6.47166e-06	7.3868e-05	1.89807	DHCR24	TRUE	Higher in Suffolk	5293.73	4066.69	2489.97	3285.13	3316.34	4072.69	5936.34	5792.29	3813	9506.96	6996.16	10660.6	12895.7	7421.35	10528	9235.14	11171	10556.3	3660.54
ENSOARG00000018105	29.7861	-0.923239	0.292424	-3.16146	0.00156979	0.00703664	1.89637	TFAP2C	TRUE	Higher in Suffolk	28.2118	18.6174	3.94138	7.32121	8.49256	17.8783	15.0351	32.7777	15.6963	24.7936	100.813	35.0004	29.0352	68.6	34.1041	35.9344	31.7519	16.7012	41.2314
ENSOARG00000012516	12.1217	-0.921959	0.310806	-2.96474	0.0030294	0.0120243	1.89469	SLC6A1	TRUE	Higher in Suffolk	11.0832	4.85671	2.95604	1.04589	4.24628	4.46959	4.17641	17.7936	18.1111	28.9258	10.3104	13.276	20.0243	8.36585	26.326	17.3876	2.80163	10.0207	24.1355
ENSOARG00000020313	128.231	-0.921489	0.202072	-4.55896	5.14065e-06	6.13155e-05	1.89407	SGPP2	TRUE	Higher in Suffolk	126.953	103.61	24.6336	53.3402	91.295	57.2107	73.5047	110.508	127.985	194.216	147.782	103.794	168.204	221.695	156.759	163.444	189.577	167.012	154.869
ENSOARG00000018738	278.55	-0.919749	0.255475	-3.60696	0.000309803	0.00187473	1.89179	BMP2	TRUE	Higher in Suffolk	159.195	236.36	140.904	204.994	233.545	119.785	131.974	99.2697	219.748	268.597	962.302	289.659	174.211	221.695	195.65	488.012	581.806	182.6	382.145
ENSOARG00000007485	174.525	-0.919725	0.284945	-3.24091	0.00119149	0.00563548	1.89176	DCDC2	TRUE	Higher in Suffolk	113.855	91.4681	47.2966	17.7801	220.807	88.4978	83.5281	128.301	173.867	241.049	237.139	140.002	258.314	107.92	127.442	147.215	252.147	162.558	676.799
ENSOARG00000003327	934.019	-0.919255	0.0848293	-10.8354	2.33969e-27	3.76742e-24	1.89114	SIPA1L2	TRUE	Higher in Suffolk	732.498	654.038	616.826	481.108	610.403	540.82	584.697	671.475	1138.59	1097.8	1357.53	1146.57	1139.38	1224.76	1218.77	892.564	1091.7	1356.14	1190.68
ENSOARG00000012521	4987.88	-0.918349	0.267856	-3.43881	0.00058427	0.00314358	1.88995	ANGPTL2	TRUE	Higher in Suffolk	3752.16	3295.28	785.32	3602.03	3046.71	1734.2	3307.71	3833.12	2797.57	7373.33	17713.2	7073.71	6027.32	3620.74	7808.64	6297.79	7161.91	2585.34	2953.58
ENSOARG00000008920	3343.73	-0.917494	0.182552	-5.02772	4.96341e-07	8.05485e-06	1.88883	SLC28A3	TRUE	Higher in Suffolk	3512.36	1758.94	1944.09	1073.08	2138	1946.95	1916.97	2659.68	4050.86	6816.86	3319.94	2585.2	3736.54	4147.79	3640.16	4139.41	3445.08	4310.02	6388.86
ENSOARG00000005275	1410.08	-0.916489	0.165992	-5.52227	3.34642e-08	7.73465e-07	1.88752	PXDN	TRUE	Higher in Suffolk	1043.83	919.538	838.529	1244.61	928.874	585.516	843.634	807.268	1875.11	1661.17	3298.17	1468.81	1580.92	1427.21	1591.52	1203.22	1226.18	2115.48	2131.97
ENSOARG00000005254	53.9515	-0.916173	0.212169	-4.31253	1.61395e-05	0.000161128	1.8871	PRR7	TRUE	Higher in Suffolk	22.1664	28.3308	27.5897	38.6978	47.7706	16.9844	41.7641	45.8888	83.3112	34.4355	56.1343	97.7598	50.0608	41.8293	100.517	77.6647	69.107	85.7327	59.333
ENSOARG00000011372	20.3813	-0.915232	0.294661	-3.11006	0.00187046	0.00809882	1.88587	BATF2	TRUE	Higher in Suffolk	41.3101	6.47562	4.92673	7.32121	5.30785	8.04526	5.84697	11.2381	35.0149	56.4743	19.4752	20.5175	19.0231	32.6268	17.3512	20.8651	18.6776	35.6292	21.1185
ENSOARG00000013475	106.456	-0.910721	0.290023	-3.15394	0.00161084	0.00717894	1.87998	CECR2	TRUE	Higher in Suffolk	49.3706	60.7089	98.5345	64.845	73.2483	33.9689	51.7874	47.7618	138.852	107.439	410.124	73.6216	65.079	76.9658	74.7897	55.6404	47.6278	161.445	330.857
ENSOARG00000005471	44.7062	-0.910548	0.26168	-3.48083	0.000499856	0.00277545	1.87976	MEX3A	TRUE	Higher in Suffolk	25.1891	24.2836	25.619	27.1931	32.9087	19.6662	21.7173	35.5872	65.2001	33.0581	144.345	47.0695	45.0547	20.9146	37.694	34.7752	35.4874	59.0108	114.643
ENSOARG00000018753	49.9461	-0.909767	0.286167	-3.18916	0.00142687	0.00652104	1.87874	TNFRSF13C	TRUE	Higher in Suffolk	74.5596	19.4269	27.5897	14.6424	38.2165	12.5148	14.1998	26.2222	67.6149	148.761	53.8431	50.6903	25.0304	53.5415	47.8654	46.367	26.1486	110.228	91.5136
ENSOARG00000010855	14.881	-0.909656	0.325204	-2.82091	0.00478883	0.0174855	1.8786	KL	TRUE	Higher in Suffolk	4.03025	3.23781	19.7069	3.13766	1.06157	14.3027	9.18809	2.80952	18.1111	24.7936	34.3679	14.4829	16.0194	10.8756	32.3091	3.47752	3.73551	17.8146	49.2766
ENSOARG00000018673	2994.4	-0.907781	0.195364	-4.6489	3.33711e-06	4.19439e-05	1.87616	ACP5	TRUE	Higher in Suffolk	2367.77	1554.15	805.027	917.243	3257.96	1954.1	2139.15	2153.96	4654.56	3162.56	3222.56	3129.52	3368.09	4045.73	2604.48	3813.68	3858.78	5483.55	4400.7
ENSOARG00000006419	90.8185	-0.907223	0.332994	-2.81056	0.0049455	0.0179895	1.87543		TRUE	Higher in Suffolk	70.5294	47.7577	86.7104	15.6883	49.8938	7.15134	19.2115	13.1111	24.1482	220.387	452.511	131.553	74.0899	10.8756	67.6099	176.194	3.73551	72.3718	182.022
ENSOARG00000012704	122.14	-0.904928	0.17703	-5.10893	3.23996e-07	5.52394e-06	1.87245	PCBP3	TRUE	Higher in Suffolk	81.6126	76.898	45.3259	76.3497	77.4946	66.1499	81.0223	119.873	178.697	151.516	207.353	164.14	138.168	94.5341	178.897	108.962	94.3217	220.456	158.892
ENSOARG00000014631	1241.3	-0.904687	0.271707	-3.34025	0.00083704	0.00422956	1.87214	JAK3	TRUE	Higher in Suffolk	1035.77	583.615	265.058	403.712	1614.65	490.761	912.962	523.507	492.623	924.249	910.75	2413.82	1758.13	1944.22	2284.38	3076.45	1405.49	1851.6	692.889
ENSOARG00000009045	131.853	-0.903407	0.243889	-3.70719	0.000209574	0.00135755	1.87048	FRMD3	TRUE	Higher in Suffolk	42.3176	76.898	112.329	51.2484	105.095	46.4837	135.316	73.0475	132.815	82.6452	127.161	136.381	245.298	71.1098	123.852	270.088	279.23	152.537	241.355
ENSOARG00000020480	1361.32	-0.902598	0.326176	-2.81898	0.00481765	0.0175774	1.86943	PLA2G4F	TRUE	Higher in Suffolk	1102.27	521.287	108.388	333.638	647.558	339.689	1326.43	879.379	502.282	2544.1	1088.32	1917.78	849.031	1632.18	683.278	6729.01	3666.41	534.438	459.579
ENSOARG00000013124	582.859	-0.897595	0.187509	-4.78802	1.68433e-06	2.33583e-05	1.86296	TFCP2L1	TRUE	Higher in Suffolk	390.934	467.054	249.292	208.131	420.382	433.55	404.276	405.507	831.905	484.852	301.292	596.214	960.165	904.349	681.483	1037.46	893.721	788.296	615.454
ENSOARG00000014440	282.755	-0.894714	0.317438	-2.85247	0.00433809	0.0161572	1.85924	VNN1	TRUE	Higher in Suffolk	112.847	73.6602	94.5931	69.0285	247.346	70.6195	68.493	436.412	169.037	213.5	715.998	929.322	69.0839	125.488	161.546	261.973	375.419	211.548	966.424
ENSOARG00000008646	44.2517	-0.892778	0.280374	-3.18681	0.0014385	0.00656591	1.85675	C13orf46	TRUE	Higher in Suffolk	6.04538	16.189	19.7069	9.41298	18.0467	25.0297	77.6811	33.7142	51.9186	33.0581	28.6399	74.8285	78.0948	40.1561	86.1577	66.0729	56.0327	65.6913	54.3048
ENSOARG00000019713	67.769	-0.89253	0.256042	-3.48864	0.000485476	0.00271223	1.85643	TMEM37	TRUE	Higher in Suffolk	29.2193	33.1876	12.8095	33.4684	81.7409	42.908	46.7757	47.7618	48.2964	71.6259	206.207	101.381	67.0814	63.5805	53.2502	100.848	110.198	46.7633	90.508
ENSOARG00000006114	387.664	-0.889824	0.295279	-3.03064	0.00244034	0.01009	1.85295	KIF12	TRUE	Higher in Suffolk	122.923	198.316	37.4431	152.699	518.046	208.283	149.515	366.174	691.845	179.065	303.583	417.591	616.749	210.82	507.373	214.447	687.334	450.932	1332.48
ENSOARG00000015698	363.969	-0.886328	0.118138	-7.50077	6.34462e-14	7.66219e-12	1.84847	MNT	TRUE	Higher in Suffolk	200.505	250.93	219.732	204.994	284.501	206.495	266.455	289.38	502.282	466.946	436.472	375.349	365.444	541.271	431.387	595.816	311.915	499.922	465.613
ENSOARG00000011513	379.475	-0.88513	0.225943	-3.92082	8.82496e-05	0.000662306	1.84693	IRF8	TRUE	Higher in Suffolk	375.821	262.263	148.787	216.499	340.764	134.982	182.927	240.682	276.497	831.962	1036.77	451.385	396.481	379.81	518.143	391.801	381.022	299.508	343.93
ENSOARG00000008079	51.3352	-0.885124	0.224343	-3.94256	8.06173e-05	0.000614898	1.84692	NCR3	TRUE	Higher in Suffolk	54.4084	28.3308	24.6336	14.6424	43.5244	34.8628	28.3996	28.0952	89.3483	106.061	53.8431	77.2423	37.045	68.6	40.6856	64.9138	31.7519	84.6193	64.3612
ENSOARG00000019231	32.5105	-0.884538	0.300083	-2.95993	0.00307706	0.0121872	1.84617	ELFN2	TRUE	Higher in Suffolk	32.242	18.6174	17.7362	17.7801	12.7388	8.93917	21.7173	14.9841	26.563	170.8	50.4063	51.8972	40.0486	26.7707	23.9327	19.706	23.347	23.3817	16.0903
ENSOARG00000010530	56.4358	-0.883358	0.229854	-3.84071	0.000122681	0.000879273	1.84466	TMEM200C	TRUE	Higher in Suffolk	34.2571	33.1876	48.2819	30.3307	43.5244	16.9844	36.7524	39.3333	38.6371	63.3614	132.889	53.1041	49.0595	63.5805	64.02	63.7546	70.9747	43.4231	146.824
ENSOARG00000000078	383.011	-0.882838	0.234517	-3.7685	0.000164235	0.00111579	1.844	KIT	TRUE	Higher in Suffolk	276.072	378.824	245.351	342.005	243.099	51.8472	203.809	167.635	630.267	374.658	850.033	461.04	517.628	335.471	423.609	330.365	338.064	376.333	731.103
ENSOARG00000008624	26.9456	-0.881296	0.257376	-3.41847	0.00062974	0.00334038	1.84203	MADCAM1	TRUE	Higher in Suffolk	25.1891	18.6174	6.89742	11.5048	16.9851	6.25742	21.7173	23.4127	41.0519	33.0581	41.2415	44.6557	15.0182	25.9341	31.7108	27.8202	15.8759	66.8047	38.2145
ENSOARG00000001682	104.707	-0.880837	0.2965	-2.98682	0.002819	0.0113323	1.84144	A2ML1	TRUE	Higher in Suffolk	161.21	38.8537	27.5897	59.6155	49.8938	30.3932	35.0818	72.111	101.422	373.281	288.69	132.76	40.0486	135.527	65.8149	69.5504	97.1233	75.712	134.756
ENSOARG00000002771	377.974	-0.880301	0.267261	-3.30239	0.00095863	0.0047127	1.84076		TRUE	Higher in Suffolk	351.639	190.221	108.388	85.7627	277.07	265.493	238.89	297.809	411.726	1056.48	1189.13	267.934	352.428	267.707	239.925	285.157	335.262	509.943	450.529
ENSOARG00000019477	14.1527	-0.878804	0.303098	-2.89902	0.00374326	0.0143587	1.83885	CXCR2	TRUE	Higher in Suffolk	13.0983	6.47562	6.89742	14.6424	6.36942	4.46959	5.84697	5.61904	7.24445	24.7936	44.6783	16.8968	24.0292	16.7317	31.1125	15.0693	14.0082	8.9073	2.01129
ENSOARG00000011582	389.713	-0.87764	0.222814	-3.94185	8.08549e-05	0.000616021	1.83737	CYP26B1	TRUE	Higher in Suffolk	362.723	238.788	343.885	281.344	218.683	177.89	174.574	170.444	352.563	542.704	1043.64	259.486	719.874	390.685	510.963	245.745	611.69	453.159	305.716
ENSOARG00000007471	959.645	-0.876212	0.12832	-6.82816	8.60113e-12	5.49108e-10	1.83555	MRTFB	TRUE	Higher in Suffolk	491.691	787.597	518.291	675.643	814.224	412.99	676.578	707.062	1398.18	1199.73	1309.42	856.907	1089.32	1056.61	1028.51	1160.33	1363.46	1513.13	1173.59
ENSOARG00000017918	385.43	-0.87474	0.170222	-5.1389	2.76357e-07	4.83107e-06	1.83368		TRUE	Higher in Suffolk	208.565	255.787	272.941	166.296	261.146	194.874	248.914	402.698	584.386	646.01	382.629	483.972	588.715	369.771	450.533	468.306	480.013	621.284	236.326
ENSOARG00000012896	347.516	-0.874712	0.140694	-6.21607	5.09771e-10	1.91671e-08	1.83364	KLF9	TRUE	Higher in Suffolk	272.042	269.548	183.274	239.508	251.592	161.799	250.584	206.968	451.571	334.713	759.531	389.832	406.493	353.039	411.642	445.123	450.129	375.22	390.19
ENSOARG00000004817	102.621	-0.873442	0.305685	-2.87655	0.00402043	0.0151891	1.83203		TRUE	Higher in Suffolk	104.787	96.3248	20.6922	66.9367	38.2165	52.7411	44.2699	31.8412	33.8075	49.5871	46.9695	265.521	124.151	400.724	132.228	106.644	134.478	163.672	36.2032
ENSOARG00000017394	213.164	-0.872839	0.272996	-3.20619	0.00134504	0.00622837	1.83126	NRG2	TRUE	Higher in Suffolk	157.18	192.65	207.908	137.011	134.819	23.2419	109.422	58.0634	266.837	181.82	561.343	375.349	213.259	179.029	337.451	318.773	72.8425	199.301	323.817
ENSOARG00000007542	133.341	-0.872712	0.301152	-2.91587	0.003547	0.0137258	1.8311	SSUH2	TRUE	Higher in Suffolk	41.3101	42.0915	62.0767	69.0285	106.157	47.3776	81.8575	150.778	96.5927	205.236	375.756	136.381	74.0899	29.2805	126.245	122.872	94.3217	116.908	555.116
ENSOARG00000010469	6002.25	-0.868783	0.23629	-3.68163	0.000231745	0.00147754	1.82612	ATP6V0A4	TRUE	Higher in Suffolk	4167.28	2656.62	2509.67	1816.71	6316.34	3031.27	3593.38	6024.54	6020.14	5763.13	2603.94	12965.9	10548.8	4783.59	8885.01	11630	9208.04	5432.34	6086.16
ENSOARG00000006322	307.131	-0.868322	0.242515	-3.58515	0.000336886	0.00200253	1.82554	LIF	TRUE	Higher in Suffolk	242.823	136.797	81.7836	125.506	278.131	113.528	109.422	443.904	416.556	537.194	310.457	566.042	241.293	263.524	238.729	328.046	411.84	523.304	466.619
ENSOARG00000006050	20.8924	-0.868307	0.334024	-2.6865	0.00722056	0.0245692	1.82552	ORM2	TRUE	Higher in Suffolk	31.2344	1.6189	10.8388	5.22943	5.30785	1.78783	7.51753	6.55554	24.1482	155.649	37.8047	13.276	17.0207	37.6463	12.5647	6.95504	8.4049	3.34024	10.0564
ENSOARG00000011272	2002.38	-0.868153	0.177266	-4.89878	9.64327e-07	1.44221e-05	1.82532	PRDM1	TRUE	Higher in Suffolk	1487.16	1422.21	857.25	1293.76	1598.72	676.695	1814.23	1307.36	2682.86	2939.42	4228.4	2435.55	2427.95	1682.37	3143.56	2106.22	1883.63	1768.1	2289.85
ENSOARG00000021154	139.871	-0.867588	0.262658	-3.30846	0.000938104	0.00463045	1.82461	SPTB	TRUE	Higher in Suffolk	24.1815	111.704	87.6957	49.1567	64.7558	97.437	179.585	66.4919	334.452	66.1162	104.249	225.692	123.149	112.939	148.383	158.807	186.776	291.714	224.259
ENSOARG00000008332	77.5605	-0.867564	0.328304	-2.69298	0.00708163	0.0242159	1.82458	CD27	TRUE	Higher in Suffolk	110.832	42.901	33.5017	17.7801	22.293	36.6506	17.5409	20.6031	47.089	579.894	129.452	49.4834	92.1118	97.0439	39.4889	33.6161	21.4792	35.6292	46.2596
ENSOARG00000006732	14.4617	-0.867469	0.302612	-2.86076	0.00422621	0.0158423	1.82446	DSC1	TRUE	Higher in Suffolk	10.0756	18.6174	3.94138	2.09177	8.49256	0	15.8703	5.61904	6.03705	20.6613	13.7472	16.8968	28.034	15.8951	19.1462	20.8651	28.9502	16.7012	23.1298
ENSOARG00000003114	787.894	-0.86732	0.101213	-8.56839	1.04945e-17	3.30622e-15	1.82427	DENND3	TRUE	Higher in Suffolk	541.061	531.001	460.156	417.309	556.263	539.926	518.71	658.364	735.312	1097.8	1029.89	805.01	1159.41	849.134	1024.32	1047.89	1193.5	933.039	871.894
ENSOARG00000013875	28.9838	-0.867258	0.326916	-2.69271	0.00708748	0.0242302	1.82419	HUNK	TRUE	Higher in Suffolk	5.03781	9.71343	41.3845	10.4589	10.6157	8.04526	4.17641	25.2857	124.363	8.26452	61.8622	21.7244	11.0134	10.8756	11.368	19.706	42.9584	53.4438	70.3951
ENSOARG00000017089	973.301	-0.866548	0.308728	-2.83087	0.00464218	0.0170445	1.8233	GJB2	TRUE	Higher in Suffolk	1771.3	665.37	102.476	357.693	265.392	212.752	312.395	610.602	335.66	1402.21	1559.16	1870.71	766.931	3565.53	1444.34	1241.48	756.441	678.068	574.223
ENSOARG00000001502	42.8218	-0.866277	0.324976	-2.70113	0.00691046	0.0237275	1.82295		TRUE	Higher in Suffolk	7.05294	16.189	8.86811	13.5965	19.1083	1.78783	92.7162	13.1111	22.9408	27.5484	104.249	132.76	59.0717	20.078	48.4637	98.5298	56.9666	43.4231	27.1524
ENSOARG00000009427	193.076	-0.865284	0.175743	-4.92274	8.53394e-07	1.29745e-05	1.8217	GLRX	TRUE	Higher in Suffolk	178.339	128.703	86.7104	110.864	136.942	123.361	108.587	136.73	220.956	280.994	315.039	164.14	199.242	295.315	126.245	175.035	215.726	309.529	355.998
ENSOARG00000002186	129.36	-0.865101	0.155894	-5.54638	2.91645e-08	6.86123e-07	1.82147		TRUE	Higher in Suffolk	88.6655	78.5169	84.7397	84.7168	113.588	66.1499	69.3283	97.3967	179.904	202.481	128.307	216.037	135.164	153.095	165.136	106.644	129.809	240.497	117.66
ENSOARG00000010287	2620.37	-0.86422	0.253322	-3.41822	0.000630333	0.00334118	1.82035	PRXL2A	TRUE	Higher in Suffolk	1850.89	1259.51	737.038	872.269	2864.12	1313.16	2023.05	2033.16	1463.38	2546.85	6753.29	5457.65	2912.54	1131.06	1966.07	3647.92	4626.43	3118.67	3210.02
ENSOARG00000013424	149.284	-0.864177	0.173866	-4.9685	6.74737e-07	1.0594e-05	1.8203	PLPP6	TRUE	Higher in Suffolk	87.658	92.2776	43.3552	64.845	164.543	96.5431	94.3868	139.539	165.415	143.252	152.364	178.623	228.277	179.866	179.495	224.88	218.527	201.528	181.016
ENSOARG00000003788	16050.7	-0.8641	0.206487	-4.18749	2.8205e-05	0.000256912	1.8202	MUC1	TRUE	Higher in Suffolk	13467.1	10089	6041.15	5195.97	12561.6	10171	8286.82	16834.6	11065.9	22002.9	12798.6	26864.6	23821.9	18532	21607.6	32266.8	25111	15290.5	12953.7
ENSOARG00000016296	20.2255	-0.863302	0.236152	-3.64187	0.00027067	0.00167702	1.8192	HOXC6	TRUE	Higher in Suffolk	9.06806	17.808	14.7802	21.9636	10.6157	9.83309	13.3645	3.74603	26.563	30.3033	44.6783	32.5866	17.0207	16.7317	22.1377	19.706	19.6114	25.6085	28.158
ENSOARG00000020378	270.88	-0.858967	0.172065	-4.99176	5.98316e-07	9.51788e-06	1.81374	HIVEP3	TRUE	Higher in Suffolk	148.112	156.224	131.051	156.883	171.974	194.874	165.386	299.682	237.86	512.401	547.595	249.831	290.352	271.89	316.51	362.822	357.675	305.075	270.518
ENSOARG00000014398	556.519	-0.856945	0.147971	-5.79115	6.99079e-09	1.93341e-07	1.8112	ERN1	TRUE	Higher in Suffolk	508.819	358.587	284.765	262.518	402.335	311.977	380.888	449.523	709.956	1009.65	497.189	636.042	892.083	572.224	749.692	657.252	833.953	524.417	531.986
ENSOARG00000003513	903.231	-0.856311	0.277051	-3.10134	0.00192647	0.00829918	1.8104	MDK	TRUE	Higher in Suffolk	777.838	464.626	346.841	338.867	815.286	267.281	550.45	781.046	1248.46	524.797	1331.18	1058.46	656.797	494.422	497.8	707.096	699.475	2880.4	2720.27
ENSOARG00000001730	63.0908	-0.856098	0.291332	-2.94906	0.00318744	0.0125523	1.81014	ADH6	TRUE	Higher in Suffolk	39.2949	28.3308	31.531	50.2026	40.3397	47.3776	38.4229	19.6666	19.3185	117.081	45.8239	165.347	101.123	212.493	53.2502	66.0729	19.6114	40.0828	63.3556
ENSOARG00000003318	921.518	-0.856004	0.163283	-5.24305	1.5794e-07	2.97255e-06	1.81002	TRIM2	TRUE	Higher in Suffolk	554.159	607.899	499.57	450.777	1016.98	501.488	608.92	635.888	1358.34	851.246	1018.44	637.249	1160.41	882.598	1114.07	1135.99	1514.75	1469.7	1490.36
ENSOARG00000020224	690.167	-0.855786	0.330376	-2.64947	0.00806183	0.026784	1.80974	COL9A2	TRUE	Higher in Suffolk	175.316	597.376	47.2966	212.315	478.768	117.103	750.918	269.714	3472.51	455.926	422.725	1397.6	440.535	368.934	1899.06	777.806	82.1813	630.191	516.901
ENSOARG00000000969	38.8543	-0.854604	0.22706	-3.75725	0.000171788	0.00115793	1.80826		TRUE	Higher in Suffolk	17.1286	22.6647	29.5604	7.32121	25.4777	36.6506	34.2465	24.3492	79.689	38.5678	22.9119	41.035	42.051	32.6268	43.6772	57.9587	64.4376	64.5779	53.2991
ENSOARG00000017264	164.609	-0.852842	0.165644	-5.1467	2.65115e-07	4.66268e-06	1.80606	BMP6	TRUE	Higher in Suffolk	112.847	151.368	76.8569	135.965	114.65	85.8161	107.751	86.1586	229.408	126.723	284.108	270.348	188.228	231.734	216.591	136.783	162.495	253.858	155.875
ENSOARG00000012023	466.854	-0.852462	0.234521	-3.63868	0.000274038	0.00169643	1.80558	GRB7	TRUE	Higher in Suffolk	261.966	270.357	370.49	149.562	266.454	347.734	412.629	289.38	955.061	382.923	274.943	410.35	298.362	773.841	397.283	580.746	374.485	1123.43	930.221
ENSOARG00000001083	1836.68	-0.852271	0.28319	-3.02164	0.00251407	0.0103212	1.80534	MUC5B	TRUE	Higher in Suffolk	1022.68	1391.45	1108.51	713.295	461.783	1474.96	1174.41	1410.38	2230.08	7832.01	1263.59	1645.02	1604.95	2742.33	1994.79	2940.82	2640.07	725.945	519.918
ENSOARG00000014150	115.148	-0.850825	0.191223	-4.44739	8.69181e-06	9.49891e-05	1.80353		TRUE	Higher in Suffolk	91.6882	97.9438	64.0474	66.9367	58.3863	66.1499	79.3517	77.73	169.037	130.855	121.433	189.485	143.174	158.951	148.383	112.44	162.495	207.095	42.2371
ENSOARG00000007920	3941.12	-0.850609	0.321053	-2.68504	0.00725203	0.0246508	1.80326	TAC3	TRUE	Higher in Suffolk	3865.01	2456.69	44.3405	2671.19	2261.14	413.884	2522.55	2389.03	3876.99	5177.72	12654.3	5311.62	8005.72	3796.42	6206.35	4956.63	3098.61	2151.11	3021.96
ENSOARG00000013232	579.847	-0.849663	0.11613	-7.31564	2.56167e-13	2.65169e-11	1.80208	AL359736.1	TRUE	Higher in Suffolk	417.131	356.969	274.911	352.464	418.258	385.278	442.699	476.682	590.423	964.195	911.895	587.766	743.903	688.51	777.813	721.006	645.31	558.933	702.945
ENSOARG00000009340	141.919	-0.849219	0.140849	-6.02602	1.6805e-09	5.44828e-08	1.80153	TMEM86A	TRUE	Higher in Suffolk	132.998	72.0413	73.9009	90.9921	119.957	74.1951	101.069	95.5236	222.163	172.178	194.752	197.933	159.193	157.278	213.599	136.783	120.47	201.528	159.897
ENSOARG00000000803	504.999	-0.848427	0.19315	-4.3939	1.11337e-05	0.000117384	1.80054	MTCL1	TRUE	Higher in Suffolk	395.972	269.548	356.695	294.94	390.658	233.312	309.054	394.269	463.645	662.539	1432	560.007	547.665	307.863	714.391	581.905	623.831	568.953	487.737
ENSOARG00000002995	19.0369	-0.848104	0.261834	-3.22717	0.00125019	0.00586146	1.80013		TRUE	Higher in Suffolk	8.0605	16.189	6.89742	1.04589	13.8004	13.4088	10.0234	24.3492	20.526	34.4355	25.2031	12.0691	37.045	27.6073	28.1209	19.706	27.0825	20.0414	16.0903
ENSOARG00000000888	468.542	-0.847574	0.194979	-4.34831	1.37193e-05	0.00014041	1.79947	XAF1	TRUE	Higher in Suffolk	516.88	216.124	223.673	210.223	322.717	297.674	286.501	378.349	812.586	427	388.357	579.318	556.676	463.468	430.788	481.057	443.592	829.492	1037.82
ENSOARG00000001917	2452.39	-0.847489	0.33393	-2.629	0.00856358	0.0281605	1.79937		TRUE	Higher in Suffolk	3795.49	816.738	961.697	406.85	381.104	1088.79	322.418	785.729	1718.14	19817	3834.31	1187.6	2585.14	3386.5	661.141	1022.39	521.104	1421.83	1881.56
ENSOARG00000003787	63.0696	-0.846416	0.286934	-2.9585	0.00309136	0.0122271	1.79803	PKD1L3	TRUE	Higher in Suffolk	13.0983	29.9497	32.5164	34.5143	55.2016	45.5898	48.4463	40.2698	156.963	52.342	22.9119	95.346	72.0875	32.6268	55.6435	51.0037	67.2392	51.2169	241.355
ENSOARG00000007026	209.914	-0.846106	0.333335	-2.67908	0.00738243	0.0250377	1.79764	RBP2	TRUE	Higher in Suffolk	401.01	26.7119	2.95604	18.826	76.433	47.3776	35.9171	32.7777	22.9408	337.468	895.857	316.211	77.0936	455.102	637.208	163.444	296.973	85.7327	58.3274
ENSOARG00000002178	107.29	-0.843595	0.173322	-4.86438	1.14815e-06	1.68581e-05	1.79452		TRUE	Higher in Suffolk	81.6126	59.8995	58.1354	64.845	102.972	55.4229	70.1636	76.7935	91.7631	140.497	130.598	179.83	159.193	70.2732	180.094	113.599	163.429	145.857	93.5249
ENSOARG00000004177	18.4175	-0.843448	0.269529	-3.12076	0.00180385	0.00787393	1.79433	CLDN23	TRUE	Higher in Suffolk	20.1513	8.09452	2.95604	9.41298	9.55413	13.4088	9.18809	17.7936	14.4889	16.529	6.87358	18.1037	27.0328	25.9341	23.3344	51.0037	25.2147	26.7219	24.1355
ENSOARG00000014283	61.3743	-0.842049	0.284325	-2.97002	0.00297784	0.0118623	1.79259		TRUE	Higher in Suffolk	32.242	33.1876	59.1207	41.8355	62.6326	14.3027	35.9171	14.9841	156.963	34.4355	48.1151	95.346	46.0559	84.4951	51.4553	57.9587	20.5453	134.723	141.796
ENSOARG00000017696	26.0775	-0.841999	0.301349	-2.80325	0.00505898	0.0183241	1.79253	TMEM139	TRUE	Higher in Suffolk	27.2042	12.1418	7.88276	2.09177	24.4161	14.3027	16.7056	14.9841	13.2815	85.4001	87.0654	22.9313	25.0304	30.1171	25.1293	18.5468	27.0825	20.0414	21.1185
ENSOARG00000018168	1315.53	-0.841975	0.118522	-7.1038	1.21374e-12	9.66456e-11	1.7925	RREB1	TRUE	Higher in Suffolk	888.67	954.344	725.214	591.972	1027.6	845.646	941.362	1138.79	1680.71	1669.43	1185.69	1327.6	1854.25	1643.05	1791.96	1943.94	1721.14	1792.59	1271.13
ENSOARG00000007570	59.7624	-0.841324	0.289082	-2.9195	0.00350596	0.0135924	1.79169	PLPPR1	TRUE	Higher in Suffolk	60.4538	32.3781	9.85345	30.3307	43.5244	40.2263	43.4346	23.4127	127.985	38.5678	96.2302	59.1387	25.0304	41.8293	42.4805	49.8445	45.76	105.774	219.23
ENSOARG00000010814	14.7497	-0.840966	0.28559	-2.93513	0.00333413	0.0130343	1.79125		TRUE	Higher in Suffolk	11.0832	17.808	3.94138	7.32121	9.55413	5.3635	4.17641	11.2381	15.6963	9.64195	13.7472	21.7244	23.028	16.7317	19.7445	13.9101	27.0825	43.4231	5.02822
ENSOARG00000001050	14.7337	-0.84022	0.312754	-2.69098	0.00712421	0.0243156	1.79032		TRUE	Higher in Suffolk	8.0605	7.28507	13.7948	0	3.18471	10.727	12.5292	9.36506	21.7334	45.4549	6.87358	22.9313	14.017	21.7512	25.1293	16.2284	28.9502	8.9073	3.01693
ENSOARG00000013340	154.002	-0.840079	0.330995	-2.59568	0.00944043	0.0304837	1.79015	CCL26	TRUE	Higher in Suffolk	18.1361	68.8035	53.2086	31.3766	78.5562	120.679	181.256	42.1428	37.4297	252.068	596.856	226.899	298.362	116.285	181.29	95.0523	505.228	13.3609	9.0508
ENSOARG00000007680	6976.58	-0.840064	0.180589	-4.65329	3.26673e-06	4.11307e-05	1.79013	SLC34A2	TRUE	Higher in Suffolk	5539.58	3652.25	4789.76	1646.23	5682.58	4129.9	4930.66	6566.78	11323.1	9057.92	8397.23	6374.91	6543.94	8091.45	7403.58	7519.56	7708.23	11160.8	12036.6
ENSOARG00000002100	10.8453	-0.839976	0.304438	-2.74989	0.00596151	0.0209746	1.79002	CYP4F3	TRUE	Higher in Suffolk	1.00756	11.3323	0.985345	4.18355	5.30785	4.46959	7.51753	14.0476	4.82964	19.2839	17.184	18.1037	16.0194	12.5488	8.37644	27.8202	15.8759	11.1341	6.03387
ENSOARG00000015182	47.5613	-0.839797	0.289949	-2.90517	0.00367055	0.0141207	1.7898	ASTN1	TRUE	Higher in Suffolk	16.121	21.8552	46.3112	37.6519	40.3397	21.454	23.3879	18.7301	70.0297	20.6613	105.395	42.2419	35.0425	25.9341	29.3175	52.1628	46.6939	51.2169	199.118
ENSOARG00000019067	549.179	-0.839359	0.277772	-3.03181	0.0024309	0.0100653	1.78925	WNT2	TRUE	Higher in Suffolk	397.987	383.68	129.08	207.086	523.354	212.752	301.536	511.332	639.927	674.936	2126.23	358.453	524.637	389.849	343.434	352.389	544.451	437.571	1375.72
ENSOARG00000009715	80.0371	-0.839296	0.333776	-2.63517	0.00840959	0.0277297	1.78918	TGM7	TRUE	Higher in Suffolk	35.2647	93.087	0.985345	41.8355	16.9851	11.6209	31.7407	23.4127	6.03705	53.7194	51.5519	91.7253	19.0231	638.315	221.976	105.485	42.0245	17.8146	18.1016
ENSOARG00000002189	218.924	-0.838337	0.148428	-5.64668	1.63574e-08	4.13702e-07	1.78799		TRUE	Higher in Suffolk	197.482	135.988	142.875	100.405	188.959	105.482	131.974	172.317	305.474	286.504	234.847	333.108	263.32	285.276	247.105	224.88	198.916	397.488	207.163
ENSOARG00000015060	106.257	-0.837809	0.296597	-2.83825	0.00453621	0.0167445	1.78733	KIAA1024	TRUE	Higher in Suffolk	25.1891	42.0915	178.347	18.826	46.7091	61.6803	61.8108	62.7459	226.993	44.0775	95.0846	55.5179	143.174	41.8293	130.433	112.44	258.684	207.095	206.157
ENSOARG00000013615	48.0752	-0.837502	0.280795	-2.98702	0.00281715	0.011328	1.78695	FSTL4	TRUE	Higher in Suffolk	42.3176	25.9025	10.8388	18.826	26.5392	46.4837	40.0935	21.5396	25.3556	68.871	66.4446	31.3797	51.062	110.429	41.2839	69.5504	144.751	55.6706	16.0903
ENSOARG00000002370	61.1899	-0.835383	0.206276	-4.04628	5.20373e-05	0.000426541	1.78433	PCDH19	TRUE	Higher in Suffolk	55.4159	49.3766	22.6629	48.1108	50.9553	16.0905	45.9405	31.8412	77.2742	106.061	113.414	59.1387	65.079	53.5415	101.116	56.7995	58.8343	63.4645	87.491
ENSOARG00000000308	210.264	-0.835214	0.290602	-2.88677	0.0038922	0.0148008	1.78412	THBS2	TRUE	Higher in Suffolk	52.3933	111.704	28.575	231.141	141.189	127.83	118.61	188.238	143.682	359.507	679.339	133.967	300.365	302.844	193.855	156.489	497.757	148.084	79.4459
ENSOARG00000007281	177.732	-0.83317	0.276152	-3.02555	0.00248185	0.0102092	1.7816	SRGAP3	TRUE	Higher in Suffolk	89.6731	82.5642	184.26	60.6614	109.342	122.467	101.904	118	531.26	95.042	80.1918	103.794	172.209	281.929	100.517	166.921	141.949	410.849	423.376
ENSOARG00000004962	85.9691	-0.83301	0.213769	-3.89549	9.79994e-05	0.000724776	1.7814	UNC93A	TRUE	Higher in Suffolk	91.6882	59.09	47.2966	25.1013	73.2483	53.635	43.4346	55.2539	160.585	89.5324	57.2799	82.07	115.14	134.69	81.9695	84.6197	123.272	73.4852	182.022
ENSOARG00000006925	287.069	-0.833	0.223346	-3.73223	0.000189793	0.00125478	1.78139	FAM78A	TRUE	Higher in Suffolk	199.497	216.933	243.38	114.002	267.516	130.512	174.574	139.539	214.919	787.885	343.679	394.66	358.435	264.361	195.051	467.147	448.261	324.003	169.954
ENSOARG00000007928	1198.89	-0.832883	0.127921	-6.5109	7.47028e-11	3.63286e-09	1.78124	RFFL	TRUE	Higher in Suffolk	1010.59	580.377	897.649	560.595	799.362	808.101	693.283	1147.22	1336.6	1859.52	1098.63	1585.88	1508.83	1321.8	1513.74	1713.26	1446.58	1595.52	1301.3
ENSOARG00000006261	1177.55	-0.832261	0.1581	-5.26468	1.40433e-07	2.68136e-06	1.78047	LRP8	TRUE	Higher in Suffolk	676.075	743.887	833.602	535.494	906.581	653.454	807.717	1164.08	1278.65	1307.17	970.321	1498.98	2027.46	1143.61	1226.55	1967.12	1939.66	1672.34	1020.73
ENSOARG00000007190	106.15	-0.829823	0.229655	-3.61438	0.000301065	0.00183533	1.77747		TRUE	Higher in Suffolk	83.6277	75.2791	57.15	80.5333	65.8173	31.2871	89.3751	64.6189	124.363	122.59	312.748	140.002	150.182	65.2537	121.458	141.419	84.9829	62.3511	143.807
ENSOARG00000013242	101.069	-0.829474	0.249476	-3.32793	0.000874925	0.00437956	1.77704	PRKCQ	TRUE	Higher in Suffolk	53.4008	29.1403	74.8862	64.845	48.8322	67.0438	87.7045	86.1586	301.852	121.213	77.9006	201.554	90.1094	35.9732	135.22	119.395	107.396	119.135	98.5531
ENSOARG00000013481	86.0815	-0.829109	0.330838	-2.56021	0.0104609	0.033028	1.77659	SLC39A4	TRUE	Higher in Suffolk	1.00756	12.9512	106.417	10.4589	38.2165	19.6662	61.8108	86.1586	330.83	44.0775	21.7663	68.794	118.143	31.7902	36.4974	126.35	114.867	181.486	224.259
ENSOARG00000014970	440.426	-0.82886	0.253948	-3.26965	0.00107679	0.00517403	1.77628	FAM20A	TRUE	Higher in Suffolk	356.677	229.885	317.281	555.366	317.409	101.907	179.585	166.698	619.401	387.055	1440.02	322.245	369.448	398.215	717.382	340.797	452.931	599.016	496.788
ENSOARG00000016557	476.544	-0.828714	0.14852	-5.57946	2.41265e-08	5.83708e-07	1.7761	SIMC1	TRUE	Higher in Suffolk	272.042	331.066	345.856	289.711	320.594	339.689	363.347	309.047	728.068	342.978	458.239	595.007	629.764	395.705	572.59	536.698	516.435	902.977	804.515
ENSOARG00000006008	103.97	-0.828594	0.296994	-2.80352	0.00505478	0.0183198	1.77595	KLHL14	TRUE	Higher in Suffolk	38.2874	41.2821	61.0914	25.1013	81.7409	88.4978	50.1169	103.016	305.474	49.5871	89.3566	49.4834	80.0972	108.756	28.7192	110.122	111.131	275.013	278.563
ENSOARG00000019790	432.735	-0.827268	0.184627	-4.48143	7.4143e-06	8.27797e-05	1.77432	AC069444.2	TRUE	Higher in Suffolk	237.785	237.17	218.747	197.673	453.29	298.568	366.688	293.126	536.09	276.862	488.024	461.04	507.616	354.712	516.946	518.151	588.343	756.007	915.136
ENSOARG00000014490	72.511	-0.826423	0.329106	-2.55844	0.0105142	0.0331532	1.77328		TRUE	Higher in Suffolk	185.392	5.66617	6.89742	35.5601	15.9235	19.6662	12.5292	10.3016	50.7112	88.1549	49.2607	130.346	61.0741	87.8415	90.3459	37.0936	70.9747	297.281	122.689
ENSOARG00000004078	2673.56	-0.825512	0.306857	-2.71078	0.00671261	0.0231783	1.77216	STRA6	TRUE	Higher in Suffolk	1720.92	1581.67	536.028	1324.09	1564.75	1152.26	2216.84	2169.89	753.423	3906.37	15355.6	3067.97	3054.71	1070.83	3176.47	2671.9	2758.68	811.677	1903.68
ENSOARG00000001430	418.964	-0.824669	0.0905774	-9.10265	8.81551e-20	3.99233e-17	1.77113	PLPP5	TRUE	Higher in Suffolk	317.382	296.26	230.571	264.609	322.717	234.206	309.889	324.968	522.808	484.852	451.365	557.593	561.682	530.395	583.359	423.099	447.328	603.469	493.771
ENSOARG00000014192	18.0661	-0.823886	0.327854	-2.54666	0.0108761	0.034057	1.77017	FBLIM1	TRUE	Higher in Suffolk	13.0983	6.47562	0	16.7342	12.7388	8.04526	0	16.8571	32.6	35.8129	29.7855	1.20691	33.0401	16.7317	19.1462	40.5711	31.7519	15.5878	13.0734
ENSOARG00000010284	40.1486	-0.823637	0.228791	-3.59654	0.000322477	0.00193834	1.76986	SLC38A3	TRUE	Higher in Suffolk	43.3252	22.6647	24.6336	23.0095	20.1698	25.0297	25.0584	23.4127	78.4816	90.9098	56.1343	37.4143	31.0377	60.2341	32.3091	39.4119	20.5453	66.8047	42.2371
ENSOARG00000014061	174.05	-0.823011	0.331507	-2.54099	0.0110538	0.0345167	1.76909	UPK3B	TRUE	Higher in Suffolk	39.2949	56.6617	2.95604	36.606	294.055	21.454	46.7757	179.809	165.415	75.7581	604.875	94.1391	142.173	55.2146	224.369	136.783	228.8	132.496	769.318
ENSOARG00000007332	16469.8	-0.82194	0.157428	-5.22195	1.77053e-07	3.27192e-06	1.76778	LRP1	TRUE	Higher in Suffolk	12593.5	10419.3	12283.3	10630.4	10041.4	10163.8	10118.6	12666.2	16991.9	24343.2	38816.3	19234.5	21081.6	19798.6	17174.1	19941.3	20970.2	14338.5	11319.5
ENSOARG00000004506	581.593	-0.821135	0.155699	-5.2739	1.33554e-07	2.56352e-06	1.7668	OTUD1	TRUE	Higher in Suffolk	334.511	391.775	268.014	414.171	505.307	315.553	513.698	400.825	522.808	657.03	521.247	963.115	782.95	699.385	922.605	935.454	835.821	623.511	442.483
ENSOARG00000011345	3240.82	-0.820054	0.232931	-3.52458	0.000424157	0.00242768	1.76547	PDXK	TRUE	Higher in Suffolk	2356.69	2225.18	1882.01	1306.31	2143.31	1915.66	1829.27	3128.87	2040.52	3771.38	3458.56	5750.93	6527.92	2292.24	4380.88	5719.37	7135.76	2388.27	1322.42
ENSOARG00000008994	31.7034	-0.819023	0.296973	-2.76671	0.00566252	0.0201032	1.76421	IGHE	TRUE	Higher in Suffolk	29.2193	3.23781	24.6336	13.5965	21.2314	15.1966	23.3879	19.6666	57.9556	31.6807	25.2031	79.6562	16.0194	83.6585	10.7697	62.5954	23.347	41.1962	20.1129
ENSOARG00000008164	6001.08	-0.817874	0.135582	-6.03276	1.61178e-09	5.27267e-08	1.76281	GRN	TRUE	Higher in Suffolk	5174.84	4155.73	2308.66	3417.96	5845	3117.98	3688.6	4994.39	7952	6935.31	7872.54	8614.93	6718.15	7427.2	6346.95	7145.15	6623.06	8956.29	6725.75
ENSOARG00000008153	247.519	-0.815459	0.184237	-4.42623	9.58961e-06	0.000102943	1.75986	FAM84B	TRUE	Higher in Suffolk	205.543	144.083	101.491	87.8545	262.208	153.754	135.316	236	345.319	311.297	213.081	226.899	275.334	333.798	253.687	350.071	312.849	270.559	483.715
ENSOARG00000009963	226862	-0.81346	0.266164	-3.06394	0.00218444	0.00922404	1.75742		TRUE	Higher in Suffolk	237544	121938	110951	48890	131083	168725	78629.2	242089	217203	764435	424967	373228	182143	140872	226749	171708	207023	135243	326953
ENSOARG00000008195	1685.84	-0.811767	0.248673	-3.26967	0.00107674	0.00517403	1.75536	CYP4V2	TRUE	Higher in Suffolk	1778.35	777.884	997.169	859.719	1519.11	928.78	1078.35	711.745	2389.46	1611.58	1771.09	1480.88	1130.37	2204.4	1286.38	1052.53	1297.16	3091.94	6064.03
ENSOARG00000012768	310.214	-0.810212	0.135589	-5.97442	2.30906e-09	7.22742e-08	1.75347	IL15RA	TRUE	Higher in Suffolk	319.397	194.269	128.095	173.617	226.114	233.312	176.244	246.301	352.563	341.6	506.354	354.832	443.538	296.151	352.409	363.981	377.287	399.715	408.292
ENSOARG00000000291	63.4856	-0.809636	0.31586	-2.5856	0.00972104	0.0311813	1.75277	FGB	TRUE	Higher in Suffolk	29.2193	33.997	89.6664	14.6424	21.2314	24.1358	49.2816	22.4762	179.904	77.1356	54.9887	56.7248	9.01094	21.7512	72.3964	37.0936	40.1568	159.218	213.197
ENSOARG00000014761	60.0106	-0.809447	0.2803	-2.89326	0.00381262	0.014567	1.75254	ATP12A	TRUE	Higher in Suffolk	37.2798	35.6159	5.91207	59.6155	46.7091	11.6209	65.1519	34.6507	62.7853	35.8129	82.483	72.4147	41.0498	70.2732	104.107	75.3463	183.04	59.0108	57.3217
ENSOARG00000001927	70.5744	-0.808869	0.251444	-3.21924	0.00128531	0.00599895	1.75184	PPM1L	TRUE	Higher in Suffolk	60.4538	24.2836	30.5457	31.3766	67.9405	38.4384	46.7757	61.8094	127.985	119.836	85.9198	48.2765	73.0887	51.0317	50.2587	39.4119	81.2474	99.0937	203.14
ENSOARG00000000920	1288.27	-0.808784	0.159168	-5.08189	3.73694e-07	6.27529e-06	1.75173	PNPLA7	TRUE	Higher in Suffolk	943.079	824.832	556.72	622.303	916.135	740.164	991.479	1403.82	1948.76	1562	792.753	1791.06	1725.09	1398.77	1601.7	1600.82	1864.02	1752.51	1441.09
ENSOARG00000000415	376.107	-0.808243	0.192609	-4.19719	2.70251e-05	0.000247722	1.75108	RNF122	TRUE	Higher in Suffolk	453.403	191.031	96.5638	171.525	267.516	379.021	175.409	280.015	460.023	472.455	348.262	452.592	484.588	418.293	501.39	409.188	493.088	597.902	493.771
ENSOARG00000014961	356.78	-0.808197	0.124565	-6.48703	8.75475e-11	4.14621e-09	1.75102	ZNF217	TRUE	Higher in Suffolk	296.223	224.218	192.142	184.076	328.025	207.389	255.596	272.523	410.519	589.536	504.063	294.486	387.47	465.141	437.37	413.825	452.931	409.736	453.546
ENSOARG00000010518	105.04	-0.807183	0.285119	-2.84025	0.00450786	0.016661	1.74979	ST8SIA2	TRUE	Higher in Suffolk	51.3857	39.6632	89.6664	35.5601	80.6793	33.9689	43.4346	140.476	146.096	53.7194	117.996	120.691	232.282	19.2415	79.5762	104.326	197.048	193.734	216.214
ENSOARG00000012027	22.5709	-0.807029	0.320382	-2.53911	0.0111136	0.0346213	1.7496		TRUE	Higher in Suffolk	10.0756	12.1418	7.88276	5.22943	28.6624	10.727	14.1998	10.3016	53.126	8.26452	11.456	10.8622	8.00972	20.9146	15.5563	10.4326	28.9502	84.6193	77.4346
ENSOARG00000013067	25699.2	-0.806067	0.246421	-3.27619	0.00105217	0.00508608	1.74844	MUC16	TRUE	Higher in Suffolk	26918	13427.2	4571.02	5495.09	26631.6	13570.6	12795.7	29215.2	24238.7	42589.9	30649.3	27829	33091.2	21531.2	26443.8	31675.6	53402.9	25753.2	38455.8
ENSOARG00000010026	7394.92	-0.805922	0.223628	-3.60712	0.000309617	0.00187473	1.74826	ADAM28	TRUE	Higher in Suffolk	5387.44	5948.67	7665.98	1683.88	5778.12	2901.66	4841.29	4694.71	9821.06	11011.1	6472.62	6720.08	9357.36	5417.73	5948.47	5756.46	10876.9	14789.5	15430.6
ENSOARG00000000300	158.942	-0.804763	0.284721	-2.83625	0.00456473	0.0168283	1.74686	THBS2	TRUE	Higher in Suffolk	62.4689	83.3736	29.5604	179.893	101.911	94.7552	90.2104	138.603	97.8001	261.71	529.266	100.174	210.255	255.995	143.596	150.693	345.535	75.712	68.3838
ENSOARG00000009674	13.9063	-0.80473	0.291461	-2.75275	0.00590963	0.0208224	1.74682		TRUE	Higher in Suffolk	12.0908	10.5229	8.86811	5.22943	4.24628	12.5148	9.18809	4.68253	15.6963	11.0194	18.3296	6.03456	17.0207	34.3	17.9495	19.706	7.47102	42.3097	7.03951
ENSOARG00000013025	410.716	-0.804598	0.233724	-3.44568	0.000569633	0.00308603	1.74666	SLC43A2	TRUE	Higher in Suffolk	372.798	285.737	188.201	241.6	187.898	291.417	402.605	175.127	286.156	439.397	1137.58	475.523	335.407	963.746	525.323	467.147	396.898	389.694	241.355
ENSOARG00000013062	660.461	-0.803562	0.157963	-5.08727	3.63256e-07	6.12593e-06	1.74541	SETD7	TRUE	Higher in Suffolk	535.016	465.435	278.853	700.744	491.507	252.085	560.474	316.539	738.934	805.791	863.78	883.459	724.88	793.919	1027.31	785.92	728.425	953.081	642.607
ENSOARG00000010867	585.589	-0.802368	0.260537	-3.08598	0.0020288	0.00868324	1.74396	LCN2	TRUE	Higher in Suffolk	318.39	197.506	763.642	107.726	255.838	362.93	434.346	542.237	968.342	1776.87	420.434	716.905	447.543	482.71	426.002	912.27	721.888	555.593	715.013
ENSOARG00000017240	119.943	-0.801933	0.331368	-2.4735	0.0133798	0.0401866	1.74344	HECW1	TRUE	Higher in Suffolk	36.2723	42.901	156.67	27.1931	74.3099	63.4681	41.7641	35.5872	467.267	118.458	88.211	16.8968	41.0498	133.854	22.1377	59.1179	27.0825	145.857	680.821
ENSOARG00000015804	855.738	-0.801432	0.2033	-3.94399	8.01361e-05	0.000612517	1.74283	TMEM132A	TRUE	Higher in Suffolk	960.207	458.96	318.266	613.935	663.481	362.93	606.414	589.062	740.142	1359.51	1995.63	1130.88	815.99	696.039	1282.19	636.387	1020.73	1194.69	813.566
ENSOARG00000002356	10332.4	-0.80076	0.228652	-3.50565	0.000455495	0.00257551	1.74202	RARRES1	TRUE	Higher in Suffolk	9262.52	7609.66	8096.58	7231.26	7308.91	3351.3	5601.39	5852.23	11762.6	14686.1	31143.1	14286.2	11621.1	4105.12	12674.8	7880.07	9322.9	10421.5	14099.1
ENSOARG00000018268	659.896	-0.800736	0.255163	-3.14379	0.00166778	0.00740032	1.74199	CES1	TRUE	Higher in Suffolk	355.67	359.397	155.685	521.897	405.52	315.553	426.829	844.729	626.645	1224.53	1024.16	1861.06	465.565	485.219	640.2	1283.21	377.287	626.851	538.02
ENSOARG00000017789	495.799	-0.800609	0.206814	-3.87288	0.000107558	0.000784072	1.74184	SNTB1	TRUE	Higher in Suffolk	304.284	271.976	164.553	165.25	499.999	249.403	382.559	606.856	453.986	637.746	693.086	716.905	639.777	358.895	560.025	887.927	771.383	505.489	550.087
ENSOARG00000008082	60.3281	-0.800508	0.230029	-3.47859	0.000504068	0.00279028	1.74171		TRUE	Higher in Suffolk	53.4008	48.5671	26.6043	26.1472	42.4628	36.6506	26.729	56.1904	47.089	104.684	80.1918	63.9663	63.0766	81.1488	96.9274	92.7339	69.107	112.455	18.1016
ENSOARG00000007864	761.257	-0.800466	0.205904	-3.88956	0.000100425	0.000738758	1.74166	LCP1	TRUE	Higher in Suffolk	558.19	277.642	306.442	337.821	882.164	456.792	414.299	830.681	1048.03	1365.02	581.963	801.389	887.077	660.066	644.986	1052.53	918.002	1133.45	1307.34
ENSOARG00000011051	4113.39	-0.799952	0.219552	-3.64651	0.000265829	0.00165139	1.74104	CRISPLD2	TRUE	Higher in Suffolk	3616.14	3343.04	1875.11	2679.56	2871.55	1964.83	2889.24	2536.06	3421.8	5735.58	13567.3	4752.82	5054.13	4542.66	3433.74	3920.33	5258.67	2205.67	4486.18
ENSOARG00000001397	254.884	-0.799737	0.173676	-4.60468	4.13105e-06	5.06062e-05	1.74078	ADGRG6	TRUE	Higher in Suffolk	203.528	184.555	156.67	133.873	220.807	114.421	159.539	208.841	218.541	557.855	349.407	216.037	269.327	250.976	201.035	338.479	323.122	380.787	354.992
ENSOARG00000006166	198.8	-0.799587	0.202793	-3.94326	8.03809e-05	0.000614064	1.7406	MLKL	TRUE	Higher in Suffolk	145.089	126.275	175.391	134.919	118.896	97.437	176.244	89.9046	330.83	293.391	253.177	172.588	99.1203	272.727	341.639	111.281	242.808	271.673	323.817
ENSOARG00000014570	42.292	-0.799392	0.321799	-2.51086	0.0120437	0.0367056	1.74037	SALL4	TRUE	Higher in Suffolk	19.1437	29.1403	36.4578	6.27532	42.4628	8.04526	15.8703	28.0952	155.756	4.13226	19.4752	21.7244	37.045	25.0976	25.7276	67.2321	40.1568	119.135	102.576
ENSOARG00000004210	436.395	-0.797407	0.310771	-2.58699	0.00968171	0.0310896	1.73797	NOS1	TRUE	Higher in Suffolk	86.6504	67.1846	462.127	166.296	695.328	85.8161	311.56	144.222	650.793	183.197	469.695	803.803	217.264	242.61	135.22	777.806	869.44	931.926	990.56
ENSOARG00000019949	594.466	-0.797338	0.192708	-4.13866	3.49345e-05	0.000306074	1.73789	CPT1B	TRUE	Higher in Suffolk	289.17	325.4	365.563	220.682	373.673	429.974	640.661	556.285	1091.5	462.813	388.357	777.251	704.856	606.524	686.27	733.757	734.962	1157.95	749.205
ENSOARG00000009357	1328.44	-0.797332	0.243908	-3.27353	0.00106215	0.00512065	1.73788		TRUE	Higher in Suffolk	392.949	606.28	675.947	712.249	1203.82	1311.38	423.487	1582.7	1559.97	2479.36	860.343	1109.15	1425.73	1458.17	3036.46	1812.95	2528.94	954.194	1106.21
ENSOARG00000017269	76.3392	-0.79731	0.22875	-3.48595	0.000490401	0.00273227	1.73786	SCN8A	TRUE	Higher in Suffolk	45.3403	47.7577	37.4431	51.2484	80.6793	29.4993	55.1285	54.3174	91.7631	147.384	217.663	88.1045	56.0681	58.561	65.8149	70.7096	75.6441	65.6913	111.627
ENSOARG00000018955	116.206	-0.796455	0.175324	-4.54078	5.60472e-06	6.5488e-05	1.73683	NFAM1	TRUE	Higher in Suffolk	64.484	55.8522	87.6957	57.5238	102.972	85.8161	104.41	72.111	240.274	95.042	163.82	143.622	93.113	104.573	116.672	127.509	167.164	160.331	164.926
ENSOARG00000015609	134.76	-0.796451	0.166993	-4.76734	1.86672e-06	2.54851e-05	1.73682	TMPPE	TRUE	Higher in Suffolk	92.6958	64.7562	41.3845	66.9367	123.142	99.2248	134.48	111.444	193.185	206.613	140.908	146.036	165.201	127.998	171.119	177.354	194.247	155.878	147.83
ENSOARG00000016591	13.8171	-0.794804	0.302417	-2.62533	0.0086566	0.0283827	1.73484	TLDC2	TRUE	Higher in Suffolk	9.06806	6.47562	0.985345	10.4589	7.43099	7.15134	18.3762	5.61904	7.24445	22.0387	28.6399	32.5866	19.0231	10.8756	27.5226	12.7509	23.347	8.9073	4.02258
ENSOARG00000007549	713.887	-0.793692	0.252899	-3.14356	0.00166905	0.00740368	1.73351	LPAR2	TRUE	Higher in Suffolk	619.651	464.626	69.9595	445.548	408.704	527.411	507.016	645.253	402.067	836.094	698.814	938.977	1258.53	988.007	1202.62	1373.62	1186.03	616.83	374.1
ENSOARG00000017651	35.6844	-0.793337	0.286135	-2.77811	0.00546768	0.0195022	1.73308	MYADM	TRUE	Higher in Suffolk	35.2647	31.5686	9.85345	15.6883	45.6475	13.4088	12.5292	12.1746	51.9186	75.7581	21.7663	18.1037	46.0559	69.4366	20.9411	45.2078	16.8098	63.4645	72.4064
ENSOARG00000014445	382.801	-0.793235	0.186917	-4.24437	2.19209e-05	0.000206552	1.73296	ORAI2	TRUE	Higher in Suffolk	365.745	337.542	91.6371	180.938	279.193	215.434	218.008	383.968	509.527	451.794	373.465	394.66	388.472	510.317	457.114	416.144	526.707	695.882	476.675
ENSOARG00000000883	43.8611	-0.793016	0.318682	-2.51079	0.0120461	0.0367056	1.73269	CACNG7	TRUE	Higher in Suffolk	32.242	42.901	7.88276	9.41298	28.6624	9.83309	15.0351	50.5713	49.5038	44.0775	215.372	76.0354	40.0486	6.69268	59.8317	52.1628	18.6776	31.1755	43.2427
ENSOARG00000007761	288.497	-0.79261	0.289487	-2.74928	0.00597258	0.0210084	1.73221	PLA2G10	TRUE	Higher in Suffolk	287.155	84.1831	59.1207	190.351	148.62	231.525	197.126	218.206	359.808	502.759	247.449	147.243	71.0863	218.349	575.581	302.544	180.238	1027.68	432.427
ENSOARG00000014069	3019.94	-0.792248	0.330315	-2.44769	0.0143773	0.0425739	1.73177		TRUE	Higher in Suffolk	4172.32	3865.95	594.163	561.641	1058.39	801.844	495.322	816.633	3715.2	4585.43	654.136	1472.43	684.831	8898.76	7356.91	5711.25	981.506	7904.11	3048.11
ENSOARG00000007766	71.7001	-0.791293	0.289662	-2.74078	0.00612933	0.0214815	1.73062	MYO1A	TRUE	Higher in Suffolk	88.6655	41.2821	10.8388	48.1108	40.3397	13.4088	37.5876	72.111	42.2593	159.781	127.161	68.794	86.1045	142.22	123.852	130.987	62.5698	40.0828	26.1467
ENSOARG00000000942	3050.29	-0.790812	0.227015	-3.48682	0.000488804	0.00272557	1.73005	RNF213	TRUE	Higher in Suffolk	1754.17	2208.19	1155.81	2011.24	3268.57	1680.56	1460.07	2608.17	6136.05	4121.24	2084.99	2454.86	3551.31	3127.16	1865.55	2473.68	3231.22	4613.98	8148.73
ENSOARG00000012434	21.127	-0.790428	0.332648	-2.42371	0.0153627	0.0449316	1.72959	FMO2	TRUE	Higher in Suffolk	5.03781	8.90398	11.8241	4.18355	9.55413	28.6054	10.8587	3.74603	99.0075	2.75484	13.7472	4.82765	8.00972	3.34634	14.9579	30.1385	67.2392	23.3817	51.2879
ENSOARG00000012666	933.454	-0.789443	0.121518	-6.49628	8.23291e-11	3.97704e-09	1.72841	JARID2	TRUE	Higher in Suffolk	662.976	588.472	444.391	573.146	800.424	481.821	707.483	922.459	947.816	1404.97	1263.59	1069.32	1124.36	943.668	1276.21	1115.13	1220.58	1106.73	1082.07
ENSOARG00000004193	117.492	-0.787897	0.141083	-5.5806	2.39692e-08	5.80872e-07	1.72656	ZNF703	TRUE	Higher in Suffolk	103.779	92.2776	49.2673	55.432	78.5562	92.0735	83.5281	94.5871	132.815	93.6646	136.326	152.071	127.154	196.598	146.588	154.17	145.685	156.991	140.79
ENSOARG00000001004	804.15	-0.787212	0.164207	-4.79451	1.63077e-06	2.2746e-05	1.72574	RAB11FIP1	TRUE	Higher in Suffolk	665.999	548.809	329.105	312.72	709.129	560.486	542.097	741.713	955.061	1264.47	705.688	716.905	818.994	1075.01	890.296	1171.93	862.903	997.617	1409.91
ENSOARG00000006143	578.522	-0.787052	0.212022	-3.71405	0.000203972	0.00132972	1.72555	EPS8L2	TRUE	Higher in Suffolk	649.878	416.059	183.274	274.022	340.764	371.87	420.982	443.904	480.549	655.652	449.074	856.907	736.894	1507.53	732.939	770.851	582.74	724.831	393.207
ENSOARG00000006331	21.4491	-0.786098	0.225088	-3.47934	0.000502647	0.00278454	1.7244		TRUE	Higher in Suffolk	9.06806	16.9985	14.7802	8.36709	15.9235	16.9844	16.7056	14.9841	39.8445	19.2839	13.7472	25.3451	32.0389	34.3	24.531	17.3876	36.4212	36.7426	14.079
ENSOARG00000000751	5705.33	-0.78548	0.272004	-2.89579	0.00378209	0.0144656	1.72367	C3	TRUE	Higher in Suffolk	5472.07	2808.8	1675.09	1427.64	4253.71	4502.66	3829.76	4987.83	6047.91	16413.3	18116.5	3910.39	5382.53	3640.82	3031.08	4228.67	4840.29	6738.37	7093.81
ENSOARG00000009868	275.335	-0.785084	0.184705	-4.25087	2.12943e-05	0.000202491	1.72319	MICB	TRUE	Higher in Suffolk	208.565	157.843	209.878	153.745	208.068	207.389	167.056	185.428	397.238	465.568	208.499	428.454	281.341	424.985	153.768	268.928	208.255	408.622	487.737
ENSOARG00000002446	26.745	-0.785031	0.301663	-2.61093	0.00902963	0.0294326	1.72313	GOLT1A	TRUE	Higher in Suffolk	44.3328	9.71343	5.91207	13.5965	6.36942	20.5601	10.8587	16.8571	36.2223	97.7969	19.4752	27.759	31.0377	65.2537	28.1209	18.5468	19.6114	20.0414	16.0903
ENSOARG00000013954	179.695	-0.783395	0.18761	-4.17535	2.97525e-05	0.00026781	1.72118	ANKRD33B	TRUE	Higher in Suffolk	122.923	95.5154	242.395	75.3038	113.588	84.0282	115.269	129.238	284.949	185.952	206.207	214.83	301.366	139.71	220.181	158.807	283.899	182.6	257.445
ENSOARG00000008537	871.724	-0.782825	0.174181	-4.4951	6.95361e-06	7.85438e-05	1.7205	NAV2	TRUE	Higher in Suffolk	414.108	576.33	674.961	630.67	789.808	375.445	573.838	738.903	1048.03	880.172	1528.23	955.874	1084.32	458.449	1252.88	1093.1	1395.21	838.399	1254.04
ENSOARG00000000229	108.767	-0.782165	0.305415	-2.57679	0.00997213	0.0317408	1.71971		TRUE	Higher in Suffolk	121.915	71.2318	20.6922	59.6155	71.1252	69.7256	42.5993	60.8729	16.9037	245.181	422.725	132.76	110.134	68.6	117.27	132.146	202.652	40.0828	60.3387
ENSOARG00000016023	346.242	-0.782094	0.305264	-2.57862	0.00991971	0.0316365	1.71962	EPPK1	TRUE	Higher in Suffolk	89.6731	396.632	171.45	142.241	222.93	307.508	175.409	144.222	309.097	64.7388	174.131	188.278	473.575	1019.8	753.282	396.438	185.842	1181.33	182.022
ENSOARG00000013791	23.3389	-0.781849	0.29115	-2.68905	0.00716555	0.0244165	1.71933	CPNE5	TRUE	Higher in Suffolk	13.0983	7.28507	16.7509	18.826	16.9851	16.0905	8.35281	17.7936	49.5038	13.7742	10.3104	24.1382	16.0194	28.4439	20.9411	23.1835	10.2727	82.3925	49.2766
ENSOARG00000014951	48.5631	-0.781819	0.26437	-2.95951	0.00308131	0.0122007	1.7193	PLAG1	TRUE	Higher in Suffolk	17.1286	35.6159	28.575	21.9636	64.7558	19.6662	31.7407	29.9682	113.496	49.5871	24.0575	28.9659	59.0717	20.9146	56.8401	98.5298	65.3715	89.073	67.3782
ENSOARG00000018923	384.143	-0.78025	0.286653	-2.73239	0.00628775	0.021936	1.71743	PAMR1	TRUE	Higher in Suffolk	147.104	220.171	125.139	284.481	489.384	224.373	137.821	283.761	452.778	356.752	783.588	220.865	282.343	256.832	263.858	168.08	381.956	571.18	1648.25
ENSOARG00000020296	2375.09	-0.779858	0.262714	-2.97496	0.0029303	0.0116971	1.71696		TRUE	Higher in Suffolk	1230.23	1184.23	469.024	584.651	3566.87	1239.86	1583.69	2383.41	1793	5006.92	2154.87	3480.73	3242.94	1062.46	2148.56	3366.24	4308.91	3404.81	2915.36
ENSOARG00000017397	2168.54	-0.779785	0.220087	-3.54583	0.000391379	0.00226512	1.71687	RHOBTB3	TRUE	Higher in Suffolk	1033.76	1255.46	2718.57	1055.3	1684.71	1054.82	1465.92	1340.14	2285.63	1763.1	4005.01	1548.47	3693.48	1111.82	1733.92	2491.07	3314.33	4206.47	3440.31
ENSOARG00000015329	30.3174	-0.779341	0.245924	-3.16405	0.00155592	0.00698662	1.71635	GALNT15	TRUE	Higher in Suffolk	13.0983	22.6647	26.6043	8.36709	18.0467	30.3932	25.0584	14.0476	31.3926	17.9065	61.8622	44.6557	24.0292	18.4049	36.4974	55.6404	28.0163	60.1242	39.2201
ENSOARG00000018796	589.02	-0.779138	0.185075	-4.21072	2.54558e-05	0.000235272	1.7161	THSD4	TRUE	Higher in Suffolk	350.632	437.104	154.699	329.454	668.789	353.991	349.147	573.142	497.453	742.43	902.73	657.767	782.95	542.944	887.305	846.197	838.622	570.067	705.962
ENSOARG00000018035	9847.76	-0.779073	0.183466	-4.2478	2.1588e-05	0.000204747	1.71603	MMP2	TRUE	Higher in Suffolk	10854.5	7478.53	4576.93	8042.87	6957.53	3644.5	6289.67	5972.1	12947	12162.6	19960.9	10673.9	8287.06	13151.1	11591.8	7597.23	8248.94	13136	15534.2
ENSOARG00000013345	32.3954	-0.77695	0.25351	-3.06279	0.00219282	0.00925405	1.7135	TLE6	TRUE	Higher in Suffolk	30.2269	16.9985	12.8095	9.41298	23.3545	25.0297	13.3645	37.4603	43.4667	30.3033	27.4943	72.4147	57.0693	15.8951	28.7192	24.3427	43.8923	59.0108	44.2483
ENSOARG00000016180	17.5959	-0.776415	0.271075	-2.85764	0.00426804	0.0159618	1.71287		TRUE	Higher in Suffolk	14.1059	4.85671	11.8241	9.41298	19.1083	12.5148	15.0351	3.74603	7.24445	19.2839	25.2031	13.276	20.0243	31.7902	20.3428	19.706	44.8261	28.9487	13.0734
ENSOARG00000014848	6046.25	-0.776025	0.161572	-4.80378	1.55696e-06	2.19377e-05	1.71241	ST14	TRUE	Higher in Suffolk	4791.97	4069.12	2662.4	2172.31	4278.13	5304.51	3544.1	6566.78	6003.24	8701.17	5986.89	7463.54	8638.49	6286.94	7748.81	8882.75	9149.2	6510.12	6118.34
ENSOARG00000009651	26.3999	-0.775258	0.220842	-3.50225	0.000461352	0.00260152	1.7115	FAM180A	TRUE	Higher in Suffolk	30.2269	11.3323	7.88276	30.3307	12.7388	18.7723	13.3645	17.7936	37.4297	35.8129	33.2223	36.2073	18.0219	35.1366	45.4721	26.661	27.0825	38.9694	25.1411
ENSOARG00000004023	1056.61	-0.775212	0.216016	-3.59102	0.000329387	0.00196739	1.71144		TRUE	Higher in Suffolk	565.243	574.711	830.646	508.301	629.511	834.919	860.339	882.189	2154.02	725.901	589.982	770.01	1579.92	1440.6	945.94	2269.66	1512.88	751.553	1649.26
ENSOARG00000000765	16.5597	-0.774627	0.300241	-2.58254	0.00980746	0.0314029	1.71075		TRUE	Higher in Suffolk	5.03781	8.09452	18.7216	7.32121	10.6157	10.727	8.35281	11.2381	50.7112	12.3968	11.456	9.65529	9.01094	20.078	5.98317	18.5468	14.942	44.5365	37.2088
ENSOARG00000004647	19.2651	-0.774139	0.326339	-2.39785	0.0164914	0.0476179	1.71017	ZNF385D	TRUE	Higher in Suffolk	2.01513	8.90398	32.5164	11.5048	5.30785	4.46959	5.84697	13.1111	6.03705	13.7742	32.0767	19.3106	35.0425	5.8561	9.57308	59.1179	34.5535	6.68047	60.3387
ENSOARG00000007233	107.706	-0.77355	0.283304	-2.73899	0.00616285	0.0215782	1.70947	ISG15	TRUE	Higher in Suffolk	173.301	40.4726	51.2379	72.1662	53.0785	48.2715	38.4229	64.6189	249.934	123.968	57.2799	207.589	123.149	74.4561	64.02	69.5504	52.2972	217.115	265.49
ENSOARG00000010658	58.6915	-0.773314	0.252331	-3.06462	0.00217949	0.00920799	1.70919		TRUE	Higher in Suffolk	47.3554	65.5657	23.6483	37.6519	28.6624	25.9236	30.0701	48.6983	39.8445	49.5871	41.2415	83.2769	67.0814	69.4366	129.237	81.1422	106.462	119.135	21.1185
ENSOARG00000006607	9093.95	-0.773038	0.176116	-4.39054	1.1307e-05	0.000118885	1.70886	PLD3	TRUE	Higher in Suffolk	8607.61	5652.41	2669.3	6468.81	8694.26	3657.91	6267.95	7998.7	12540.1	10716.3	13707.1	12775.2	9580.63	9294.46	9501.88	9923.69	8604.75	15297.2	10826.8
ENSOARG00000016671	143.709	-0.772181	0.122461	-6.30213	2.93578e-10	1.20868e-08	1.70785	CPEB3	TRUE	Higher in Suffolk	107.809	109.276	100.505	105.635	122.081	75.983	112.763	71.1745	191.978	183.197	117.996	138.795	184.224	165.644	186.077	205.174	197.982	199.301	154.869
ENSOARG00000018267	29.2466	-0.772072	0.238717	-3.22887	0.0012428	0.00583058	1.70772		TRUE	Higher in Suffolk	10.0756	27.5214	15.7655	23.0095	26.5392	11.6209	25.0584	14.9841	60.3705	33.0581	56.1343	22.9313	18.0219	40.9927	28.7192	23.1835	23.347	50.1035	44.2483
ENSOARG00000010586	34.2113	-0.768578	0.301329	-2.55884	0.0105021	0.0331294	1.70359	MAN2B2	TRUE	Higher in Suffolk	50.3781	27.5214	6.89742	29.2848	19.1083	5.3635	20.0467	8.42856	63.9927	15.1516	28.6399	48.2765	55.0668	62.7439	77.1829	22.0243	64.4376	33.4024	12.0677
ENSOARG00000010440	2186.07	-0.768275	0.320104	-2.42714	0.0152183	0.0445993	1.70323	TAC3	TRUE	Higher in Suffolk	2225.71	1496.68	28.575	1773.82	1415.07	223.479	1462.58	1322.35	2158.85	2719.03	6629.57	2959.35	4211.11	2134.13	3387.67	2790.13	1741.68	1211.39	1644.23
ENSOARG00000020077	161.282	-0.767359	0.289436	-2.66129	0.00778428	0.0261255	1.70215	HIST1H1T	TRUE	Higher in Suffolk	34.2571	77.7074	21.6776	160.021	91.295	38.4384	125.292	256.603	124.363	403.584	200.479	259.486	82.0997	209.983	166.931	328.046	159.693	120.248	204.146
ENSOARG00000019888	37.71	-0.766526	0.298901	-2.57383	0.010058	0.0319589	1.70117	PTPN22	TRUE	Higher in Suffolk	31.2344	16.189	16.7509	11.5048	32.9087	29.4993	28.3996	17.7936	51.9186	92.2872	30.9311	28.9659	18.0219	30.1171	10.1714	49.8445	23.347	46.7633	149.841
ENSOARG00000002117	70.1317	-0.76598	0.331053	-2.45525	0.0140786	0.0419119	1.70052		TRUE	Higher in Suffolk	12.0908	38.0443	20.6922	30.3307	60.5095	32.181	0.835281	24.3492	341.697	4.13226	4.58239	83.2769	14.017	13.3854	47.8654	47.5261	2.80163	167.012	387.173
ENSOARG00000005868	21.6803	-0.765763	0.314303	-2.45036	0.0142712	0.0423235	1.70027	RINL	TRUE	Higher in Suffolk	25.1891	7.28507	17.7362	5.22943	7.43099	18.7723	10.8587	8.42856	20.526	114.326	24.0575	20.5175	24.0292	40.9927	20.9411	11.5917	7.47102	14.4744	12.0677
ENSOARG00000009276	1862.86	-0.764899	0.158162	-4.83675	1.31981e-06	1.90694e-05	1.69925	EYA2	TRUE	Higher in Suffolk	1459.96	1384.16	948.887	657.863	1369.42	1470.49	1203.64	1864.58	1768.85	2476.6	1708.09	2198.99	2493.03	2073.06	2029.49	3261.92	2910.9	2361.55	1752.84
ENSOARG00000013577	41.2185	-0.764884	0.283146	-2.70481	0.00683426	0.023545	1.69923	CA13	TRUE	Higher in Suffolk	53.4008	29.1403	2.95604	15.6883	25.4777	33.9689	27.5643	20.6031	88.1409	19.2839	24.0575	28.9659	70.0851	69.4366	63.4216	53.322	36.4212	36.7426	84.4741
ENSOARG00000013453	227.736	-0.764793	0.17246	-4.43396	9.25163e-06	9.97579e-05	1.69913	FGF9	TRUE	Higher in Suffolk	147.104	194.269	110.359	80.5333	197.452	139.451	196.291	193.857	309.097	206.613	248.595	217.244	273.332	207.473	261.465	261.973	281.097	325.116	475.67
ENSOARG00000020503	129.638	-0.764108	0.29697	-2.5848	0.00974358	0.0312467	1.69832	COL4A4	TRUE	Higher in Suffolk	102.771	124.656	80.7983	64.845	141.189	35.7567	50.1169	39.3333	149.719	56.4743	155.801	65.1732	97.1179	182.376	84.9611	117.077	84.049	210.435	620.482
ENSOARG00000020169	2119.91	-0.763169	0.26391	-2.8981	0.00375433	0.0143829	1.69721	MFSD2A	TRUE	Higher in Suffolk	1843.84	645.134	867.104	2590.66	967.09	1236.29	987.302	1889.87	1952.38	2267.23	3407.01	4546.44	1619.97	1012.27	6342.76	3353.49	1680.05	1746.94	1322.42
ENSOARG00000018896	97.9557	-0.76299	0.195761	-3.89633	9.76609e-05	0.000722831	1.697	FZD5	TRUE	Higher in Suffolk	66.4991	75.2791	38.4285	34.5143	117.834	63.4681	44.2699	96.4601	90.5557	176.31	105.395	89.3115	122.148	122.978	102.312	150.693	146.619	102.434	115.649
ENSOARG00000018282	189.391	-0.761915	0.189135	-4.02817	5.62116e-05	0.000455349	1.69574	SLC46A1	TRUE	Higher in Suffolk	136.021	110.895	77.8423	70.0744	160.297	148.39	155.362	182.619	322.378	151.516	206.207	141.209	225.273	254.322	161.546	270.088	205.453	275.013	343.93
ENSOARG00000015994	12.2545	-0.761408	0.274792	-2.75951	0.00578883	0.0204814	1.69514	GAL	TRUE	Higher in Suffolk	4.03025	7.28507	11.8241	7.32121	4.24628	10.727	8.35281	8.42856	15.6963	24.7936	13.7472	28.9659	23.028	6.69268	15.5563	13.9101	13.0743	11.1341	4.02258
ENSOARG00000010891	142.43	-0.760407	0.152003	-5.00047	5.71901e-07	9.1378e-06	1.69397	TMEM175	TRUE	Higher in Suffolk	91.6882	79.3263	129.08	71.1203	113.588	92.9674	101.069	117.063	257.178	148.761	100.813	158.105	204.248	164.807	178.897	150.693	139.148	221.569	186.044
ENSOARG00000003236	4143.07	-0.760264	0.250825	-3.03593	0.00239798	0.00996887	1.6938	RBP4	TRUE	Higher in Suffolk	3607.07	2595.1	1545.02	3269.44	2870.48	1842.36	2889.24	3269.34	4258.53	6892.61	14743.8	5236.79	5471.64	1913.27	5497.34	3679.22	3162.11	2103.24	3871.73
ENSOARG00000020721	14.3131	-0.760225	0.276267	-2.7434	0.00608065	0.021353	1.69375	PIF1	TRUE	Higher in Suffolk	12.0908	14.5701	2.95604	13.5965	12.7388	5.3635	6.68225	5.61904	10.8667	27.5484	12.6016	13.276	9.01094	39.3195	17.3512	22.0243	11.2065	20.0414	15.0847
ENSOARG00000011009	78.7975	-0.759987	0.30297	-2.52137	0.0116899	0.0358843	1.69347	TEX14	TRUE	Higher in Suffolk	44.3328	53.4239	52.2233	29.2848	66.8789	50.9533	49.2816	37.4603	262.008	63.3614	26.3487	24.1382	48.0583	97.0439	52.0536	77.6647	28.9502	210.435	223.253
ENSOARG00000006345	902.825	-0.7598	0.123371	-6.15854	7.34199e-10	2.62069e-08	1.69326	SLC31A1	TRUE	Higher in Suffolk	692.196	516.431	594.163	442.41	895.965	582.834	553.791	806.332	1154.28	1183.2	1221.21	1088.63	1180.43	826.546	801.745	1130.19	1217.78	1088.92	1176.6
ENSOARG00000002881	261.003	-0.759656	0.312902	-2.44782	0.0143725	0.0425682	1.69309	OAS1	TRUE	Higher in Suffolk	360.707	118.18	85.725	164.204	262.208	72.4073	81.0223	89.9046	752.216	300.278	92.7934	159.312	293.356	276.073	73.593	106.644	147.553	502.149	1020.73
ENSOARG00000004957	180.177	-0.7594	0.154042	-4.92856	8.28397e-07	1.26636e-05	1.69279	PRKAR2B	TRUE	Higher in Suffolk	124.938	132.75	102.476	158.975	143.312	125.148	141.998	75.857	188.356	257.578	323.058	211.21	186.226	129.671	189.068	206.333	246.544	199.301	280.575
ENSOARG00000002752	612.92	-0.759162	0.268383	-2.83532	0.00457802	0.0168644	1.69251		TRUE	Higher in Suffolk	563.228	337.542	197.069	181.984	399.15	501.488	448.546	548.793	638.719	1811.31	1908.56	406.729	573.696	423.312	355.4	455.555	470.675	641.325	782.391
ENSOARG00000015611	169.728	-0.758932	0.268871	-2.82843	0.00467776	0.0171404	1.69224	YPEL1	TRUE	Higher in Suffolk	93.7033	89.0398	182.289	86.8086	101.911	98.3309	122.786	104.889	411.726	111.571	129.452	181.037	178.216	152.259	175.905	81.1422	58.8343	416.416	448.517
ENSOARG00000005665	2729.83	-0.758794	0.141905	-5.3476	8.91297e-08	1.80401e-06	1.69208	PTK7	TRUE	Higher in Suffolk	2497.75	1725.75	1913.54	1658.78	1893.84	1601.01	1616.27	2400.27	4224.72	2884.32	4498.76	2870.04	2491.02	2832.68	2664.91	2692.76	2616.73	4149.69	4634.01
ENSOARG00000009037	70.1888	-0.758647	0.25224	-3.0089	0.00262196	0.0106675	1.6919	HIGD1B	TRUE	Higher in Suffolk	59.4462	64.7562	17.7362	76.3497	31.8471	17.8783	72.6695	29.9682	95.3853	96.4195	92.7934	120.691	90.1094	61.9073	140.006	56.7995	99.9249	75.712	33.1863
ENSOARG00000020390	104.959	-0.758121	0.316116	-2.41942	0.0155451	0.0454179	1.69129	SLCO1A2	TRUE	Higher in Suffolk	82.6201	89.8492	80.7983	16.7342	132.696	14.3027	17.5409	56.1904	138.852	112.949	307.02	55.5179	92.1118	42.6659	80.7728	49.8445	65.3715	148.084	410.303
ENSOARG00000014458	128.62	-0.757378	0.260792	-2.90863	0.00363017	0.0140102	1.69042	FBLN7	TRUE	Higher in Suffolk	153.15	90.6587	91.6371	79.4874	94.4797	31.2871	68.493	64.6189	189.563	90.9098	394.085	95.346	101.123	134.69	93.3375	104.326	86.8507	208.208	271.524
ENSOARG00000002505	251.699	-0.756931	0.281808	-2.69423	0.00705521	0.0241571	1.68989	CHRNA10	TRUE	Higher in Suffolk	63.4764	89.8492	89.6664	72.1662	238.853	70.6195	357.5	300.619	231.823	239.671	155.801	553.972	319.388	97.0439	385.316	412.666	442.658	399.715	261.467
ENSOARG00000011738	452.969	-0.755723	0.16812	-4.49541	6.94367e-06	7.84927e-05	1.68848	ICOSLG	TRUE	Higher in Suffolk	394.965	287.356	229.585	269.839	378.98	238.676	269.796	453.269	370.675	622.594	1037.91	477.937	600.729	450.083	579.769	486.853	510.831	459.839	486.732
ENSOARG00000005551	908.819	-0.75556	0.142456	-5.30388	1.13366e-07	2.20819e-06	1.68829	OCLN	TRUE	Higher in Suffolk	828.217	629.754	632.592	386.978	649.681	656.135	593.05	727.665	887.446	797.527	811.083	942.598	1420.72	1007.25	933.375	1415.35	1248.59	1427.39	1272.14
ENSOARG00000012748	562.881	-0.755374	0.309871	-2.45592	0.0140524	0.0418598	1.68807	GPNMB	TRUE	Higher in Suffolk	600.507	153.796	270.97	216.499	710.19	268.175	197.962	280.952	1424.74	331.958	437.618	307.762	112.136	1324.31	380.53	186.627	417.443	1572.14	1500.42
ENSOARG00000003430	819.788	-0.754433	0.265338	-2.84953	0.00437839	0.016278	1.68697	PDZK1IP1	TRUE	Higher in Suffolk	859.451	400.679	229.585	258.334	663.481	726.755	270.631	870.951	334.452	1914.61	1645.08	1449.5	818.994	917.734	785.591	1340.01	1036.6	609.036	444.495
ENSOARG00000004644	355.111	-0.75407	0.228542	-3.30192	0.00096024	0.00471722	1.68654	PM20D1	TRUE	Higher in Suffolk	232.747	246.074	528.145	131.782	176.221	197.556	194.62	210.714	493.83	367.771	227.974	377.763	875.062	428.332	302.749	314.136	443.592	690.315	307.727
ENSOARG00000009056	113.353	-0.754038	0.225813	-3.34026	0.000837014	0.00422956	1.68651	ATP7B	TRUE	Higher in Suffolk	90.6806	92.2776	41.3845	141.195	81.7409	31.2871	86.0339	48.6983	123.156	176.31	274.943	143.622	102.124	88.678	148.981	125.191	122.338	101.32	133.751
ENSOARG00000019890	635.638	-0.753486	0.137365	-5.48512	4.13192e-08	9.25661e-07	1.68586	SLC12A6	TRUE	Higher in Suffolk	596.477	520.478	297.574	407.896	520.169	315.553	491.145	428.92	1056.48	837.472	642.68	557.593	643.781	890.127	677.894	716.37	732.16	847.306	897.035
ENSOARG00000003669	2310.04	-0.752972	0.18429	-4.08701	4.36972e-05	0.000369248	1.68526	ZFHX3	TRUE	Higher in Suffolk	1583.89	1847.17	749.848	1101.32	2349.25	1219.3	1595.39	2350.63	2641.81	4297.55	2400.03	1991.4	2775.37	2134.13	2377.71	2983.71	3942.83	2298.08	3251.25
ENSOARG00000015282	299.913	-0.752816	0.208979	-3.60353	0.00031392	0.00189668	1.68508	KCTD14	TRUE	Higher in Suffolk	275.065	275.214	71.9302	155.837	205.945	200.237	197.962	258.476	218.541	646.01	364.3	263.107	442.537	357.222	425.404	452.078	403.435	252.745	232.304
ENSOARG00000005305	3531.75	-0.752599	0.141424	-5.32199	1.0264e-07	2.02375e-06	1.68482	ADGRA3	TRUE	Higher in Suffolk	2189.43	2579.73	2230.82	1839.71	3124.2	2469	2598.56	2838.55	3794.89	3230.05	3334.83	4808.34	5864.12	2313.99	4480.2	4721.32	4858.97	4877.86	4948.78
ENSOARG00000000265	262.946	-0.752364	0.180347	-4.1718	3.02202e-05	0.000271177	1.68455	TWIST2	TRUE	Higher in Suffolk	217.634	192.65	173.421	203.948	178.344	108.164	152.856	233.19	210.089	301.655	632.37	354.832	320.389	285.276	413.437	285.157	241.874	269.446	221.242
ENSOARG00000010126	2682.26	-0.752294	0.20841	-3.61173	0.000304156	0.00185203	1.68447	LOXL2	TRUE	Higher in Suffolk	2924.95	2310.18	1847.52	1847.04	2220.8	932.356	1529.4	1075.11	3677.77	2953.19	4977.62	2660.03	2785.38	2847.74	2162.32	2434.27	1753.82	4646.27	5377.18
ENSOARG00000001191	60.0775	-0.752121	0.228205	-3.2948	0.000984905	0.00480871	1.68427	TMEM140	TRUE	Higher in Suffolk	76.5748	39.6632	26.6043	38.6978	42.4628	34.8628	50.1169	15.9206	90.5557	73.0033	82.483	77.2423	43.0523	91.1878	68.2082	40.5711	39.2229	102.434	108.61
ENSOARG00000020373	591.517	-0.752109	0.219037	-3.43587	0.00059065	0.00316674	1.68425	MELTF	TRUE	Higher in Suffolk	430.229	417.677	92.6224	229.049	476.645	430.868	438.523	702.38	644.756	1155.66	795.044	703.629	531.645	815.671	655.157	776.647	834.887	576.747	530.98
ENSOARG00000004672	38.5863	-0.751925	0.260489	-2.88558	0.00390696	0.0148452	1.68404	FAM69C	TRUE	Higher in Suffolk	21.1588	37.2348	13.7948	12.5506	35.0318	22.3479	24.2232	36.5237	54.3334	27.5484	24.0575	19.3106	73.0887	60.2341	35.899	73.028	38.289	28.9487	95.5362
ENSOARG00000010463	73.9907	-0.751343	0.166435	-4.51031	6.47339e-06	7.3868e-05	1.68336	MAST1	TRUE	Higher in Suffolk	61.4613	43.7104	43.3552	63.7991	49.8938	57.2107	43.4346	51.5078	101.422	85.4001	84.7742	86.8976	74.0899	102.063	122.057	63.7546	59.7682	145.857	65.3669
ENSOARG00000011866	2663.19	-0.750792	0.154882	-4.84808	1.24661e-06	1.81202e-05	1.68272	TMEM8A	TRUE	Higher in Suffolk	2647.87	1708.75	1634.69	1168.26	1828.02	1659.11	1741.56	2547.3	2214.39	4564.77	3216.84	3565.22	3249.94	3292.8	3281.17	4124.34	3397.45	2789.1	1969.05
ENSOARG00000001558	351.353	-0.750452	0.181487	-4.1355	3.54179e-05	0.000309389	1.68232	RENBP	TRUE	Higher in Suffolk	348.617	216.124	158.641	307.491	347.133	159.117	176.244	239.746	445.534	369.149	362.009	432.074	291.354	604.851	451.131	283.998	338.064	654.686	489.749
ENSOARG00000001100	23.0408	-0.750238	0.271539	-2.75987	0.0057824	0.0204686	1.68207	EVPLL	TRUE	Higher in Suffolk	36.2723	16.189	4.92673	8.36709	10.6157	12.5148	15.8703	14.9841	28.9778	19.2839	16.0384	28.9659	30.0365	53.5415	25.7276	49.8445	14.0082	34.5158	17.096
ENSOARG00000018727	754.631	-0.748948	0.179471	-4.17384	2.99512e-05	0.000269263	1.68057	FAM13A	TRUE	Higher in Suffolk	590.432	501.051	913.415	320.041	453.29	475.564	566.321	378.349	684.601	763.091	482.296	875.011	1190.44	859.173	939.358	1382.89	1031	1088.92	842.73
ENSOARG00000019502	3410.47	-0.748678	0.185863	-4.02939	5.59218e-05	0.000453508	1.68025	CELSR1	TRUE	Higher in Suffolk	1979.86	2279.42	1548.96	1081.45	2832.27	3081.33	2431.5	3688.9	5467.15	3652.92	2294.63	2942.45	5166.27	3994.69	3541.44	4692.34	4953.29	5077.16	4092.97
ENSOARG00000019417	1540.13	-0.747725	0.287874	-2.60755	0.00911924	0.029678	1.67914	IGFBP2	TRUE	Higher in Suffolk	1221.17	1641.57	302.501	1478.88	1675.16	740.164	321.583	439.221	1023.88	1774.12	4699.24	1012.6	1335.62	1881.48	619.258	1853.52	1271.94	2472.89	3497.63
ENSOARG00000015263	7676.33	-0.745551	0.163223	-4.56848	4.91262e-06	5.89841e-05	1.67661	CTSB	TRUE	Higher in Suffolk	7317.93	5535.04	2702.8	5413.51	7710.18	3124.24	4803.7	6441.29	7472.65	10158.5	11945.1	8455.62	7562.18	11954.8	7840.95	8967.37	9318.23	9713.41	9412.83
ENSOARG00000008446	2058.63	-0.745541	0.209374	-3.5628	0.000366918	0.0021467	1.6766	SCNN1A	TRUE	Higher in Suffolk	1465	1270.84	2020.94	623.348	1252.65	1808.39	1413.3	1454.39	2137.11	1198.36	1276.2	3013.66	3705.5	2626.04	2536.87	4481.37	2801.63	2116.6	1911.73
ENSOARG00000003229	3700.97	-0.745376	0.1651	-4.51547	6.3177e-06	7.26059e-05	1.67641	TRAK1	TRUE	Higher in Suffolk	2640.82	2556.25	1508.56	1874.23	3318.47	3006.24	2614.43	3223.45	4574.87	3504.16	2673.82	4151.78	5673.89	4150.3	2886.88	5224.4	6552.09	5253.08	4930.67
ENSOARG00000004394	127.25	-0.745258	0.207619	-3.58926	0.000331622	0.0019761	1.67627	FAM169A	TRUE	Higher in Suffolk	65.4916	71.2318	115.285	78.4415	79.6177	73.3012	138.657	77.73	181.111	74.3807	122.579	114.657	183.222	77.8024	131.63	147.215	234.403	212.662	238.338
ENSOARG00000004526	662.199	-0.744336	0.154696	-4.81179	1.49588e-06	2.12444e-05	1.6752	NR1D2	TRUE	Higher in Suffolk	478.592	539.095	358.666	448.685	576.432	444.277	465.252	414.872	1167.56	709.372	801.918	520.179	608.739	789.737	598.916	659.57	676.128	1202.48	1121.29
ENSOARG00000012255	371.194	-0.74408	0.155512	-4.78435	1.7154e-06	2.3721e-05	1.67491	TET3	TRUE	Higher in Suffolk	295.216	320.543	214.805	183.03	333.333	193.98	324.089	223.825	467.267	476.588	376.901	245.003	438.532	697.712	427.797	461.351	408.105	511.056	453.546
ENSOARG00000008095	97.0509	-0.744036	0.209267	-3.55493	0.000378075	0.00219954	1.67485	CDYL2	TRUE	Higher in Suffolk	81.6126	77.7074	41.3845	55.432	73.2483	41.1202	75.1753	87.0951	70.0297	199.726	214.227	74.8285	118.143	88.678	116.672	140.26	83.1151	86.8461	118.666
ENSOARG00000002562	394.401	-0.743959	0.171718	-4.33283	1.47205e-05	0.000149069	1.67477	IL6R	TRUE	Higher in Suffolk	366.753	217.743	396.109	233.233	404.458	180.571	238.89	169.508	538.504	584.026	606.021	395.867	524.637	390.685	399.078	361.662	361.411	489.901	634.561
ENSOARG00000000338	770.598	-0.743341	0.174942	-4.24966	2.14096e-05	0.000203188	1.67405	ABCA2	TRUE	Higher in Suffolk	417.131	370.729	525.189	330.5	464.968	751.785	701.636	745.459	923.668	769.978	517.81	850.873	1055.28	1293.36	868.757	1269.3	1010.46	1075.56	698.923
ENSOARG00000003661	37.3086	-0.74231	0.232316	-3.19139	0.0014159	0.00648725	1.67285	TOX2	TRUE	Higher in Suffolk	24.1815	32.3781	38.4285	18.826	16.9851	12.5148	48.4463	9.36506	38.6371	68.871	59.571	50.6903	28.034	47.6854	37.0957	39.4119	37.3551	50.1035	50.2822
ENSOARG00000008759	46.654	-0.742173	0.280199	-2.65234	0.00799362	0.02664	1.67269	PINLYP	TRUE	Higher in Suffolk	17.1286	29.1403	13.7948	21.9636	18.0467	42.908	50.9521	45.8888	65.2001	75.7581	80.1918	130.346	35.0425	40.1561	52.0536	44.0486	60.7021	7.79388	55.3104
ENSOARG00000025184	588.69	-0.741387	0.162563	-4.56087	5.09411e-06	6.10114e-05	1.67178	CLDN4	TRUE	Higher in Suffolk	492.698	369.11	395.123	169.434	466.029	421.035	334.112	661.173	760.668	626.726	780.152	672.25	675.82	593.976	586.351	836.924	668.657	742.646	932.232
ENSOARG00000010572	1994.81	-0.741376	0.261717	-2.83842	0.00453376	0.0167411	1.67177		TRUE	Higher in Suffolk	2330.49	1429.49	1158.77	1247.74	733.545	1335.51	661.543	1646.38	4117.26	3792.04	2278.59	474.316	4610.6	2318.18	2304.72	2552.5	990.845	1547.64	2371.31
ENSOARG00000001408	127.365	-0.741313	0.155201	-4.77439	1.80254e-06	2.47605e-05	1.6717	ACVR2B	TRUE	Higher in Suffolk	90.6806	101.991	72.9155	77.3956	123.142	59.8925	119.445	71.1745	214.919	170.8	162.675	115.864	125.152	139.71	127.442	129.828	128.875	195.96	192.078
ENSOARG00000017202	92.212	-0.74093	0.185181	-3.99899	6.36138e-05	0.000502667	1.67125		TRUE	Higher in Suffolk	39.2949	92.2776	39.4138	51.2484	93.4181	91.1796	50.9521	55.2539	97.8001	118.458	79.0462	132.76	150.182	85.3317	82.5678	96.2115	135.412	132.496	128.722
ENSOARG00000019735	12.0221	-0.740857	0.259746	-2.83839	0.00453414	0.0167411	1.67117	PANX2	TRUE	Higher in Suffolk	10.0756	4.85671	1.97069	13.5965	11.6773	6.25742	5.84697	10.3016	13.2815	13.7742	18.3296	9.65529	9.01094	9.20244	22.7361	12.7509	14.942	20.0414	20.1129
ENSOARG00000018906	53.8331	-0.740818	0.243932	-3.03757	0.00238493	0.00993171	1.67112	HHLA2	TRUE	Higher in Suffolk	22.1664	36.4254	29.5604	71.1203	46.7091	25.0297	35.0818	23.4127	62.7853	101.929	126.016	59.1387	102.124	46.8488	63.4216	45.2078	44.8261	26.7219	54.3048
ENSOARG00000002204	736.949	-0.740031	0.137033	-5.40025	6.65488e-08	1.39368e-06	1.67021	LPIN3	TRUE	Higher in Suffolk	615.621	574.711	354.724	366.06	564.755	472.882	654.86	574.078	1066.14	633.614	657.573	783.286	859.043	1194.64	774.821	897.201	914.267	1083.35	960.39
ENSOARG00000020888	334.372	-0.73999	0.177671	-4.16513	3.11177e-05	0.000278369	1.67016	BCL2L14	TRUE	Higher in Suffolk	363.73	259.025	101.491	179.893	269.639	210.071	260.608	225.698	385.163	524.797	276.089	327.073	348.423	598.995	342.238	471.784	320.32	426.437	461.591
ENSOARG00000015586	33.0935	-0.739887	0.231917	-3.18522	0.00144643	0.00658959	1.67005	NAT8L	TRUE	Higher in Suffolk	25.1891	26.7119	30.5457	16.7342	10.6157	16.0905	19.2115	34.6507	56.7482	13.7742	30.9311	54.311	46.0559	39.3195	45.4721	33.6161	41.0906	64.5779	23.1298
ENSOARG00000013589	1217.08	-0.739708	0.236776	-3.12748	0.0017631	0.00774972	1.66984		TRUE	Higher in Suffolk	1543.59	488.1	1339.08	351.418	1273.88	511.321	574.673	506.65	1436.82	826.452	1153.62	2244.86	2261.75	1029	1681.27	1814.11	1121.59	1690.16	1276.16
ENSOARG00000008743	112.898	-0.739667	0.233364	-3.17046	0.00152199	0.00686909	1.66979	CNTN4	TRUE	Higher in Suffolk	36.2723	90.6587	65.0328	49.1567	84.9256	42.0141	109.422	134.857	149.719	104.684	74.4638	85.6907	106.129	142.22	106.5	221.402	199.85	115.795	226.27
ENSOARG00000007707	58.7128	-0.738375	0.326017	-2.45343	0.0141501	0.0420939	1.6683	NRCAM	TRUE	Higher in Suffolk	3.02269	4.04726	5.91207	4.18355	93.4181	0.893917	27.5643	27.1587	90.5557	11.0194	103.104	9.65529	41.0498	0.836585	11.368	16.2284	37.3551	162.558	465.613
ENSOARG00000019414	15939.7	-0.737892	0.180689	-4.08494	4.40873e-05	0.000371893	1.66774	MMP14	TRUE	Higher in Suffolk	16557.3	10416.8	10910.7	12908.3	12260.1	5484.18	10198.8	10419.6	15386	16069	35230.5	18734.9	15057.3	18995.5	17724	15339.4	15492.1	16113.3	29556.9
ENSOARG00000016937	749.213	-0.735897	0.166999	-4.4071	1.04764e-05	0.000111471	1.66543	F2R	TRUE	Higher in Suffolk	639.802	635.42	454.244	545.953	518.046	437.126	541.262	443.904	573.519	1418.74	1669.13	818.286	802.975	771.332	729.947	650.297	859.168	853.987	871.894
ENSOARG00000019902	61.2325	-0.735596	0.305151	-2.42264	0.0154081	0.0450554	1.66509	PLEK	TRUE	Higher in Suffolk	55.4159	67.994	14.7802	62.7532	48.8322	14.3027	23.3879	14.9841	63.9927	144.629	123.724	30.1728	105.128	32.6268	187.872	37.0936	28.0163	32.2889	75.4233
ENSOARG00000015106	862.57	-0.735533	0.167423	-4.3938	1.11384e-05	0.000117384	1.66501	WIPI1	TRUE	Higher in Suffolk	844.338	625.707	438.479	767.681	495.753	446.959	531.239	705.189	648.379	1436.65	1671.43	1050.01	1120.36	997.21	1149.37	925.021	948.82	938.606	647.635
ENSOARG00000009552	2267.13	-0.735472	0.200157	-3.67613	0.000236801	0.00150316	1.66494		TRUE	Higher in Suffolk	2060.47	1254.65	1386.38	993.592	2680.46	1384.68	1430.84	1393.52	2825.34	3403.61	1854.72	3825.91	2812.41	2983.26	976.454	3528.53	3721.5	2229.05	2330.08
ENSOARG00000020267	425.891	-0.735425	0.161383	-4.55698	5.18935e-06	6.16932e-05	1.66489	GCHFR	TRUE	Higher in Suffolk	337.533	423.344	288.706	243.692	252.654	182.359	329.101	343.698	426.215	579.894	695.377	615.525	487.592	508.644	516.946	716.37	485.617	352.952	305.716
ENSOARG00000000687	39.2742	-0.735324	0.284376	-2.59149	0.00955625	0.0307822	1.66477	PTPN7	TRUE	Higher in Suffolk	43.3252	11.3323	17.7362	26.1472	36.0934	33.9689	17.5409	15.9206	33.8075	151.516	30.9311	27.759	40.0486	89.5146	27.5226	32.4569	27.0825	52.3304	31.175
ENSOARG00000021107	460.783	-0.735244	0.214562	-3.42859	0.000606718	0.00323493	1.66468	ARMH4	TRUE	Higher in Suffolk	594.462	265.5	257.175	340.959	375.796	249.403	271.466	183.555	585.593	531.684	792.753	569.662	524.637	361.405	422.412	308.34	315.651	855.1	949.328
ENSOARG00000009130	108.193	-0.734844	0.221733	-3.31483	0.000916993	0.00454172	1.66422	ITGAX	TRUE	Higher in Suffolk	47.3554	27.5214	137.948	52.2943	85.9872	62.5742	86.8692	92.7141	147.304	243.803	116.851	115.864	117.142	107.92	135.22	76.5055	99.9249	136.95	164.926
ENSOARG00000005833	132.793	-0.733422	0.217117	-3.37853	0.000728754	0.00376108	1.66258	ASTN2	TRUE	Higher in Suffolk	155.165	114.133	32.5164	86.8086	69.002	75.0891	99.3984	98.3332	127.985	176.31	326.495	136.381	132.16	194.924	114.877	115.917	112.999	182.6	171.965
ENSOARG00000005384	9541.69	-0.732708	0.216237	-3.39077	0.000696957	0.00362408	1.66176		TRUE	Higher in Suffolk	8805.09	5561.75	3721.65	4937.63	6374.73	7823.57	6358.99	8997.02	9101.45	23056.6	24433.3	8717.52	9122.07	8937.24	7814.62	7870.79	8529.11	10735.5	10393.3
ENSOARG00000016768	560.101	-0.732707	0.275182	-2.66976	0.00759064	0.025612	1.66175	SCNN1B	TRUE	Higher in Suffolk	236.777	266.31	671.02	103.543	572.186	251.191	279.819	547.856	924.875	196.971	422.725	864.149	643.781	445.9	230.352	994.571	787.259	1021	1181.63
ENSOARG00000014101	60.769	-0.731169	0.282825	-2.59099	0.00956991	0.0308125	1.65998	MCOLN3	TRUE	Higher in Suffolk	32.242	25.9025	44.3405	29.2848	59.4479	24.1358	54.2933	44.9523	41.0519	33.0581	85.9198	47.0695	72.0875	20.9146	59.8317	74.1871	43.8923	228.249	133.751
ENSOARG00000005419	1449.22	-0.730838	0.263129	-2.7831	0.00538426	0.0192568	1.6596	TTC7A	TRUE	Higher in Suffolk	1519.4	913.872	479.863	1076.22	826.963	1169.24	1095.05	618.094	490.208	2060.62	1824.94	2960.55	2559.11	1411.32	3650.93	1936.98	1639.89	722.604	579.251
ENSOARG00000019536	31.6587	-0.73066	0.229756	-3.17508	0.00149796	0.00677541	1.6594	SERTAD2	TRUE	Higher in Suffolk	19.1437	29.9497	21.6776	17.7801	26.5392	19.6662	15.0351	23.4127	76.0668	31.6807	22.9119	26.5521	25.0304	68.6	37.0957	39.4119	20.5453	41.1962	39.2201
ENSOARG00000013258	948.764	-0.730623	0.168465	-4.33749	1.44118e-05	0.000146766	1.65936	TBC1D8	TRUE	Higher in Suffolk	834.262	629.754	817.836	663.092	569.001	536.35	750.918	551.602	865.712	683.201	726.309	1174.32	1478.79	1118.51	1122.44	1796.72	1261.67	1644.51	801.498
ENSOARG00000015706	274.785	-0.730001	0.258866	-2.82452	0.00473513	0.0173155	1.65864	MYLK3	TRUE	Higher in Suffolk	83.6277	166.747	177.362	171.525	280.254	132.3	326.595	128.301	697.882	188.707	136.326	183.451	325.395	194.088	201.035	299.067	442.658	514.396	571.206
ENSOARG00000006882	377.829	-0.72832	0.176672	-4.12271	3.74448e-05	0.000324746	1.65671	HOXB8	TRUE	Higher in Suffolk	328.465	293.831	197.069	166.296	286.624	225.267	303.207	325.904	577.142	421.491	262.342	415.178	396.481	547.963	313.518	402.233	345.535	732.625	637.578
ENSOARG00000009139	1341.9	-0.727812	0.0888772	-8.1886	2.64275e-16	6.07917e-14	1.65613	FYCO1	TRUE	Higher in Suffolk	896.731	1079	827.69	879.591	1063.69	859.949	919.644	1204.35	1591.37	1562	1311.71	1342.09	1836.23	1530.11	1751.87	1891.77	1758.49	1723.56	1466.23
ENSOARG00000008199	1226.48	-0.727753	0.151429	-4.80625	1.53791e-06	2.17438e-05	1.65606	PTPRJ	TRUE	Higher in Suffolk	867.511	871.78	701.566	556.412	1192.14	846.54	986.467	944.935	1713.31	1871.91	1787.13	817.079	1318.6	1206.36	1219.37	1403.76	1534.36	1397.33	2066.6
ENSOARG00000013700	294.087	-0.727743	0.198521	-3.66661	0.00024579	0.00154667	1.65605	CBR1	TRUE	Higher in Suffolk	239.8	165.128	129.08	198.718	243.099	211.858	167.056	286.571	311.512	236.916	247.449	313.797	535.65	522.866	250.097	571.473	416.51	364.086	175.988
ENSOARG00000014037	113.543	-0.727702	0.257472	-2.82997	0.00465526	0.0170795	1.656	LRRC4B	TRUE	Higher in Suffolk	53.4008	60.7089	159.626	90.9921	55.2016	30.3932	69.3283	88.0316	194.393	158.403	263.487	137.588	97.1179	33.4634	169.922	122.872	99.9249	175.919	96.5418
ENSOARG00000013162	3126.78	-0.72736	0.137087	-5.30617	1.11952e-07	2.18949e-06	1.65561	LGMN	TRUE	Higher in Suffolk	2373.82	2537.63	1442.55	1812.52	3338.64	2005.95	1842.63	2486.42	3052.33	3568.9	5579.06	4015.39	3174.85	3468.48	3133.99	3683.86	3942.83	4179.75	3769.15
ENSOARG00000008756	760.995	-0.726994	0.177442	-4.09778	4.17127e-05	0.000355171	1.65519	H6PD	TRUE	Higher in Suffolk	692.196	424.153	305.457	418.355	589.171	443.383	619.779	794.157	616.986	1253.45	1480.11	768.803	873.06	786.39	1114.07	921.543	988.977	698.109	670.765
ENSOARG00000001000	171.519	-0.72638	0.115698	-6.27559	3.48305e-10	1.39824e-08	1.65448	UAP1L1	TRUE	Higher in Suffolk	130.983	120.608	128.095	116.093	107.219	143.921	100.234	137.666	268.045	181.82	169.548	171.381	206.25	233.407	235.139	206.333	164.363	262.765	174.982
ENSOARG00000013920	763.941	-0.726217	0.105644	-6.87373	6.25461e-12	4.25548e-10	1.6543	WDR81	TRUE	Higher in Suffolk	694.211	517.24	430.596	456.007	559.447	488.973	577.179	667.729	1039.58	969.704	871.799	798.975	746.907	1143.61	844.226	871.699	810.606	1122.32	904.074
ENSOARG00000004231	243.009	-0.725059	0.249636	-2.90796	0.00363795	0.014029	1.65297	LRRC3B	TRUE	Higher in Suffolk	220.656	230.694	129.08	150.608	231.422	75.983	96.8926	177.936	281.326	196.971	392.94	440.523	434.527	68.6	509.168	294.43	268.957	156.991	259.456
ENSOARG00000002987	26.9039	-0.724608	0.16903	-4.27418	1.91839e-05	0.000185713	1.65245	F8A1	TRUE	Higher in Suffolk	20.1513	16.9985	14.7802	18.826	16.9851	15.1966	23.3879	25.2857	39.8445	24.7936	33.2223	33.7935	37.045	36.8098	26.9243	40.5711	28.0163	33.4024	25.1411
ENSOARG00000019995	126.905	-0.724509	0.223839	-3.23765	0.00120517	0.00567795	1.65234	CNR1	TRUE	Higher in Suffolk	98.7411	109.276	45.3259	31.3766	130.573	96.5431	84.3634	102.079	121.948	286.504	185.587	89.3115	178.216	152.259	107.099	199.378	173.701	121.362	97.5475
ENSOARG00000010509	882.753	-0.723459	0.187314	-3.86326	0.000111882	0.000809484	1.65114	FAM174B	TRUE	Higher in Suffolk	497.736	630.563	449.317	343.051	664.543	704.407	503.674	1167.82	891.068	1129.49	777.86	1209.33	1386.68	904.349	1000.39	1560.25	1398.02	862.894	690.878
ENSOARG00000004021	1956.85	-0.723169	0.311489	-2.71789	0.00656996	0.0227834	1.6508		TRUE	Higher in Suffolk	72.5445	0	169.479	195.581	2079.62	3.57567	124.457	1204.35	618.193	9574.45	8872.65	3052.28	804.977	196.598	1008.16	1880.18	236.271	1838.24	5248.46
ENSOARG00000018441	633.569	-0.723072	0.153238	-4.71874	2.37311e-06	3.13501e-05	1.65069	FAM210B	TRUE	Higher in Suffolk	490.683	489.719	280.823	458.098	530.785	416.566	512.027	427.047	586.801	812.678	1467.51	663.801	595.723	712.771	711.998	756.941	770.449	621.284	732.109
ENSOARG00000003354	1349.62	-0.722824	0.132028	-5.47488	4.3781e-08	9.7163e-07	1.65041	FNIP2	TRUE	Higher in Suffolk	1114.36	911.443	941.99	1114.92	1130.57	629.318	1084.19	803.522	1221.9	1451.8	1110.08	1626.92	1465.78	1781.09	2031.89	2258.07	1618.41	1804.84	1541.65
ENSOARG00000016350	42.7818	-0.722607	0.211511	-3.41249	0.000643733	0.00339854	1.65016	RNF39	TRUE	Higher in Suffolk	37.2798	29.9497	42.3698	17.7801	21.2314	33.9689	29.2348	25.2857	95.3853	34.4355	81.3374	51.8972	37.045	44.339	46.0704	27.8202	41.0906	59.0108	57.3217
ENSOARG00000005511	92.8032	-0.721825	0.245829	-2.93845	0.00329857	0.0129231	1.64927	WISP1	TRUE	Higher in Suffolk	134.006	51.805	27.5897	67.9826	71.1252	16.9844	63.4814	71.1745	188.356	103.307	113.414	80.8631	82.0997	103.737	96.9274	102.007	69.107	140.29	179.005
ENSOARG00000009106	287.075	-0.720432	0.139011	-5.18173	2.19841e-07	3.95768e-06	1.64768	ACPP	TRUE	Higher in Suffolk	262.974	190.221	160.611	105.635	225.053	197.556	202.138	297.809	392.408	392.565	296.71	289.659	339.412	354.712	296.167	374.413	326.857	346.271	403.263
ENSOARG00000000958	332.55	-0.719982	0.155256	-4.63692	3.53634e-06	4.42944e-05	1.64716	TMEM30B	TRUE	Higher in Suffolk	240.807	294.641	162.582	123.415	240.976	227.949	246.408	356.809	318.756	414.604	392.94	374.143	357.434	382.319	383.521	522.788	534.178	436.457	307.727
ENSOARG00000013970	387.386	-0.719928	0.166702	-4.31861	1.57018e-05	0.000157365	1.6471	RAB11FIP4	TRUE	Higher in Suffolk	283.125	229.075	245.351	126.552	222.93	421.929	297.36	371.793	470.89	601.933	336.806	346.384	482.586	504.461	521.733	558.722	491.22	485.448	362.032
ENSOARG00000017890	150.732	-0.719572	0.182402	-3.9444	8.0001e-05	0.000611807	1.64669	BTBD11	TRUE	Higher in Suffolk	111.839	97.9438	108.388	111.91	142.25	84.0282	96.8926	98.3332	230.615	93.6646	103.104	162.933	189.23	143.056	155.563	169.239	188.643	270.559	305.716
ENSOARG00000004235	66.7318	-0.719564	0.197973	-3.63176	0.000281496	0.0017352	1.64668	MXD3	TRUE	Higher in Suffolk	43.3252	66.3751	34.4871	38.6978	62.6326	38.4384	61.8108	28.0952	79.689	100.552	73.3182	94.1391	51.062	141.383	82.5678	44.0486	77.5119	82.3925	67.3782
ENSOARG00000012367	470.864	-0.719407	0.159601	-4.5076	6.55638e-06	7.45216e-05	1.64651	ITGB2	TRUE	Higher in Suffolk	437.282	306.782	235.497	207.086	397.027	362.93	320.748	412.063	761.875	705.239	631.224	304.142	472.574	713.607	471.474	519.31	497.757	593.449	596.347
ENSOARG00000016627	77.6695	-0.719105	0.190718	-3.76827	0.000164382	0.00111579	1.64616	AIFM3	TRUE	Higher in Suffolk	73.5521	57.4711	27.5897	29.2848	55.2016	62.5742	51.7874	78.6665	59.163	104.684	128.307	126.726	83.1009	88.678	89.7476	107.803	103.66	92.4132	55.3104
ENSOARG00000010473	884.545	-0.718902	0.194061	-3.70569	0.000210817	0.00136269	1.64593	EPB41L3	TRUE	Higher in Suffolk	492.698	709.89	490.702	383.84	790.869	754.466	471.099	874.697	1353.51	1154.28	957.719	492.42	1299.58	708.588	722.169	1115.13	1038.47	1167.97	1828.26
ENSOARG00000013939	1474.55	-0.718864	0.245711	-2.92947	0.0033954	0.0132239	1.64589	GLB1L3	TRUE	Higher in Suffolk	560.205	467.054	1584.43	573.146	1289.81	1094.15	1440.02	1013.3	2342.37	1298.91	488.024	2355.89	2192.66	751.254	2030.09	1983.35	2197.41	2679.98	1674.4
ENSOARG00000014052	338.694	-0.717594	0.220427	-3.25728	0.00112484	0.00537107	1.64444	CELF2	TRUE	Higher in Suffolk	247.86	218.552	156.67	228.003	323.779	119.785	339.124	243.492	303.06	486.23	863.78	339.142	365.444	165.644	400.274	388.323	494.021	247.177	504.833
ENSOARG00000017418	192.69	-0.716612	0.263658	-2.72274	0.00647437	0.0224954	1.64332	ZBP1	TRUE	Higher in Suffolk	408.063	110.895	34.4871	79.4874	138.004	91.1796	78.5164	91.7776	231.823	250.691	172.985	232.934	240.292	271.89	179.495	164.603	185.842	282.807	415.331
ENSOARG00000000743	229.991	-0.714936	0.260335	-2.75075	0.00594588	0.0209297	1.64141		TRUE	Higher in Suffolk	215.618	110.895	94.5931	76.3497	158.174	205.601	181.256	193.857	280.119	574.384	698.814	141.209	205.249	195.761	119.663	191.264	192.379	193.734	340.913
ENSOARG00000011821	36.3729	-0.714777	0.18133	-3.93446	8.33837e-05	0.000631347	1.64123	TADA2B	TRUE	Higher in Suffolk	21.1588	29.9497	19.7069	18.826	30.7855	33.9689	23.3879	27.1587	37.4297	48.2097	37.8047	50.6903	38.0462	45.1756	43.0788	74.1871	24.2808	38.9694	48.2709
ENSOARG00000009354	162.728	-0.713008	0.175093	-4.07124	4.67638e-05	0.000390831	1.63922	AHCY	TRUE	Higher in Suffolk	150.127	106.038	64.0474	89.9463	94.4797	119.785	123.622	176.063	147.304	195.594	202.771	189.485	186.226	322.922	154.964	195.9	212.924	234.93	124.7
ENSOARG00000020529	65.1376	-0.712972	0.246073	-2.89916	0.00374159	0.0143561	1.63918	CAPN3	TRUE	Higher in Suffolk	37.2798	21.0458	31.531	55.432	99.7876	56.3168	18.3762	36.5237	35.0149	101.929	77.9006	55.5179	102.124	91.1878	45.4721	89.2564	112.065	92.4132	78.4402
ENSOARG00000012834	23.0222	-0.712769	0.261824	-2.71659	0.00659586	0.0228459	1.63895	ATP6V0D2	TRUE	Higher in Suffolk	11.0832	20.2363	12.8095	8.36709	23.3545	14.3027	17.5409	16.8571	14.4889	11.0194	20.6207	16.8968	60.0729	21.7512	47.2671	25.5018	38.289	37.856	19.1072
ENSOARG00000015230	1554.64	-0.712548	0.1377	-5.17487	2.28074e-07	4.09573e-06	1.6387	BTD	TRUE	Higher in Suffolk	1682.63	927.633	898.635	1151.52	1187.9	861.736	1214.5	1011.43	2306.15	1652.9	1375.86	2485.03	1885.29	1484.94	1590.93	1443.17	2180.61	2086.53	2110.85
ENSOARG00000019055	552.15	-0.712495	0.288314	-2.48035	0.0131252	0.0395264	1.63864	NPL	TRUE	Higher in Suffolk	583.379	234.741	67.0035	200.81	752.653	222.585	311.56	496.348	852.431	954.553	863.78	182.244	549.667	490.239	206.419	544.812	678.929	995.39	1303.31
ENSOARG00000003063	17.081	-0.712207	0.272264	-2.61193	0.00900324	0.0293664	1.63831		TRUE	Higher in Suffolk	5.03781	14.5701	10.8388	16.7342	11.6773	2.68175	7.51753	21.5396	21.7334	17.9065	32.0767	31.3797	22.0267	17.5683	15.5563	23.1835	25.2147	22.2682	5.02822
ENSOARG00000012361	21.2039	-0.71192	0.228527	-3.10732	0.00188791	0.00815001	1.63798	BACH2	TRUE	Higher in Suffolk	17.1286	16.189	7.88276	26.1472	12.7388	10.727	12.5292	14.0476	30.1852	37.1904	36.6591	19.3106	19.0231	14.222	34.1041	17.3876	28.0163	32.2889	17.096
ENSOARG00000011018	1895.83	-0.710407	0.290413	-2.45582	0.0140563	0.0418626	1.63627	PADI4	TRUE	Higher in Suffolk	1565.75	1104.9	96.5638	1012.42	2123.14	1095.94	1120.95	1711	1048.03	1932.52	2561.56	2475.38	2472	1128.55	5019.28	3179.61	4222.06	945.287	1205.77
ENSOARG00000019988	106.214	-0.709636	0.163755	-4.33151	1.48091e-05	0.000149765	1.63539	MAPK8IP2	TRUE	Higher in Suffolk	68.5143	61.5184	70.9448	60.6614	94.4797	78.6647	63.4814	108.635	167.83	110.194	63.0078	136.381	124.151	116.285	115.475	125.191	146.619	190.393	115.649
ENSOARG00000010027	85.4618	-0.709456	0.194924	-3.63802	0.000274742	0.00169934	1.63519	ITGB8	TRUE	Higher in Suffolk	45.3403	65.5657	54.194	55.432	75.3715	48.2715	96.0573	41.2063	130.4	100.552	122.579	57.9318	97.1179	71.9463	68.8065	85.7789	110.198	118.022	179.005
ENSOARG00000017608	1924.39	-0.709069	0.147375	-4.81167	1.49672e-06	2.12444e-05	1.63475	D2HGDH	TRUE	Higher in Suffolk	1495.22	1328.31	1579.51	1251.93	1325.9	1378.42	1186.93	1505.9	3356.6	1633.62	1286.51	2118.13	2175.64	2790.01	2000.17	1989.14	2045.19	3395.91	2720.27
ENSOARG00000015535	23.1332	-0.707553	0.260026	-2.71882	0.0065516	0.0227252	1.63303	JAKMIP3	TRUE	Higher in Suffolk	12.0908	16.9985	37.4431	15.6883	10.6157	4.46959	15.0351	12.1746	42.2593	41.3226	27.4943	26.5521	28.034	15.0585	18.5478	19.706	19.6114	31.1755	45.254
ENSOARG00000006285	913.631	-0.70731	0.103281	-6.848	7.48886e-12	4.95564e-10	1.63276	DEAF1	TRUE	Higher in Suffolk	650.885	658.085	724.229	495.75	526.539	779.496	699.966	767.935	1198.96	1159.79	788.171	1100.7	1090.32	1214.72	1188.86	955.16	1131.86	1299.35	928.21
ENSOARG00000008385	3406.7	-0.70674	0.151752	-4.65771	3.1975e-06	4.04347e-05	1.63211	CTSV	TRUE	Higher in Suffolk	3824.71	2676.05	1806.14	1905.61	2852.44	2025.62	2032.24	2440.54	3165.83	3610.22	7095.83	4278.5	3943.79	4278.3	3419.38	3493.75	3573.95	4070.63	4233.76
ENSOARG00000004490	86.5448	-0.705916	0.286378	-2.47205	0.0134342	0.0402997	1.63118	STRIP2	TRUE	Higher in Suffolk	57.4311	38.0443	22.6629	69.0285	88.1103	35.7567	46.7757	95.5236	26.563	159.781	158.092	179.83	107.13	30.9537	154.964	99.689	175.569	61.2377	37.2088
ENSOARG00000009941	142.909	-0.705765	0.117545	-6.0014	1.9562e-09	6.21693e-08	1.63101	PARS2	TRUE	Higher in Suffolk	101.764	83.3736	83.7543	82.625	107.219	112.634	119.445	135.793	142.474	188.707	208.499	168.968	176.214	151.422	155.563	201.696	198.916	161.445	134.756
ENSOARG00000001308	1500.35	-0.704225	0.150964	-4.66521	3.08299e-06	3.92262e-05	1.62927	PCDH1	TRUE	Higher in Suffolk	1312.85	1138.09	641.46	673.551	1029.72	1199.64	1143.5	1489.04	1696.41	2453.19	1367.84	1760.88	1662.02	2304.79	1838.63	2094.63	1674.44	1735.81	1290.24
ENSOARG00000020508	262.529	-0.703539	0.131354	-5.3549	8.56034e-08	1.74237e-06	1.62849	C1orf210	TRUE	Higher in Suffolk	243.83	162.7	125.139	112.956	201.698	228.843	200.467	242.555	290.986	301.655	316.185	316.211	252.306	363.078	317.707	348.911	352.072	283.92	326.834
ENSOARG00000010703	200.746	-0.702555	0.226742	-3.10003	0.001935	0.00832851	1.62738	ATP2C2	TRUE	Higher in Suffolk	157.18	114.942	134.007	70.0744	111.465	221.692	141.998	165.762	406.897	322.316	250.886	138.795	146.177	397.378	164.537	137.942	142.883	362.972	226.27
ENSOARG00000004331	153.894	-0.701732	0.130726	-5.3659	8.05481e-08	1.65575e-06	1.62646	SERAC1	TRUE	Higher in Suffolk	129.976	106.848	68.9742	116.093	123.142	96.5431	136.151	112.381	182.319	202.481	159.238	170.175	136.165	179.866	148.383	172.717	222.263	246.064	214.202
ENSOARG00000005037	1772.59	-0.701548	0.277991	-2.53072	0.0113828	0.0352401	1.62625	THBS2	TRUE	Higher in Suffolk	802.02	870.971	287.721	2125.24	1307.85	1288.13	1262.11	1477.81	1182.05	2651.54	5778.39	1326.4	2325.82	2493.02	1762.64	1394.49	3598.23	1090.03	654.674
ENSOARG00000014138	12990.4	-0.701479	0.215326	-3.25984	0.00111473	0.00533512	1.62617	AC105052.1	TRUE	Higher in Suffolk	9800.56	9610.63	3608.33	5568.3	11796.2	7474.04	9070.32	15952.4	7682.74	13574.5	11540.7	25521.4	17642.4	12407.4	14290.8	23101.2	20614.4	12439	15122.9
ENSOARG00000005427	37.4436	-0.701362	0.265052	-2.6471	0.00811855	0.0269416	1.62604	SCNN1D	TRUE	Higher in Suffolk	50.3781	25.093	9.85345	19.8718	41.4012	24.1358	15.0351	16.8571	20.526	71.6259	38.9503	57.9318	35.0425	37.6463	83.7644	63.7546	25.2147	51.2169	23.1298
ENSOARG00000005515	427.902	-0.70123	0.139272	-5.03459	4.78865e-07	7.8238e-06	1.62589	PDPR	TRUE	Higher in Suffolk	326.45	309.211	298.56	245.783	364.118	263.706	324.924	339.952	705.127	479.342	394.085	351.211	431.524	700.222	417.625	449.76	430.518	641.325	656.686
ENSOARG00000015352	206.743	-0.701155	0.224731	-3.12161	0.00179868	0.00786064	1.62581	HAND2	TRUE	Higher in Suffolk	155.165	140.035	203.966	133.873	153.928	66.1499	157.033	143.285	289.778	158.403	524.683	269.141	247.3	80.3122	215.993	206.333	209.189	221.569	351.975
ENSOARG00000011769	124.759	-0.700753	0.241803	-2.90013	0.0037301	0.0143158	1.62535	PYROXD2	TRUE	Higher in Suffolk	53.4008	48.5671	134.992	48.1108	124.204	99.2248	61.8108	118	189.563	144.629	85.9198	63.9663	153.186	143.056	93.9358	115.917	186.776	315.096	190.067
ENSOARG00000010485	1961	-0.700733	0.272679	-2.57611	0.00999187	0.0317897	1.62533	CKMT1B	TRUE	Higher in Suffolk	3087.17	1431.11	526.174	1110.73	594.479	1232.71	1392.41	1124.74	891.068	3371.93	1733.29	3092.11	1851.25	4336.02	3279.38	4126.66	2097.49	1186.9	793.453
ENSOARG00000004702	846.451	-0.700642	0.102749	-6.8186	9.19319e-12	5.8178e-10	1.62523	LRP4	TRUE	Higher in Suffolk	539.046	623.278	558.691	560.595	615.71	565.85	590.544	875.633	1224.31	997.253	1064.26	803.803	997.21	1008.92	829.866	921.543	1242.99	1116.75	946.311
ENSOARG00000004529	69.9438	-0.700107	0.212772	-3.28851	0.00100719	0.00489969	1.62463	KRBOX4	TRUE	Higher in Suffolk	24.1815	84.1831	48.2819	34.5143	46.7091	42.0141	82.6928	29.0317	86.9334	85.4001	58.4255	108.622	101.123	82.8219	51.4553	59.1179	89.6523	120.248	93.5249
ENSOARG00000015234	289.288	-0.700099	0.231459	-3.02697	0.00247015	0.0101871	1.62462	PARM1	TRUE	Higher in Suffolk	182.369	220.171	115.285	252.059	208.068	188.617	195.456	245.365	348.941	632.236	804.209	243.796	171.208	261.851	310.527	175.035	369.816	366.313	205.151
ENSOARG00000018811	455.373	-0.699932	0.218663	-3.20266	0.00136163	0.00629234	1.62443	VAV3	TRUE	Higher in Suffolk	334.511	492.147	200.025	145.378	407.643	338.795	285.666	347.444	802.927	435.265	531.557	251.038	534.649	658.393	348.819	402.233	435.187	663.594	1036.82
ENSOARG00000000592	285.94	-0.699417	0.223815	-3.1268	0.00176718	0.00775589	1.62385	UNC5CL	TRUE	Higher in Suffolk	161.21	127.893	134.007	86.8086	348.195	235.1	129.469	375.539	423.801	283.749	309.311	330.694	266.323	229.224	276.423	370.936	393.163	339.591	611.432
ENSOARG00000000345	500.126	-0.698068	0.266879	-2.621	0.00876729	0.0286937	1.62233	GRAMD1B	TRUE	Higher in Suffolk	195.467	192.65	494.643	140.149	416.135	480.928	192.95	587.189	935.742	276.862	998.961	329.487	294.357	492.749	399.078	696.664	356.741	855.1	1166.55
ENSOARG00000016380	2116.25	-0.697207	0.169531	-4.11328	3.90079e-05	0.000335611	1.62136	CALCOCO1	TRUE	Higher in Suffolk	1644.34	1465.92	1417.91	1503.99	1522.29	1451.72	1745.74	1391.65	4493.98	1829.21	1806.61	2208.65	1940.36	2699.66	2500.37	1913.8	1509.15	3846.84	3316.61
ENSOARG00000015180	382.612	-0.697188	0.281103	-2.48736	0.0128694	0.0388547	1.62134	BAMBI	TRUE	Higher in Suffolk	163.225	302.735	128.095	317.95	300.424	188.617	231.373	398.015	281.326	363.639	1325.46	299.314	574.698	234.244	306.937	962.115	465.071	93.5266	332.868
ENSOARG00000010394	754.675	-0.69672	0.244047	-2.85827	0.00425952	0.0159383	1.62082	LEPR	TRUE	Higher in Suffolk	845.345	460.578	301.516	575.238	816.347	419.247	395.923	351.19	886.238	870.53	2185.8	615.525	760.924	496.095	522.331	520.469	1209.37	595.675	1510.48
ENSOARG00000018487	305.167	-0.696262	0.244996	-2.84503	0.00444076	0.0164761	1.6203	CTSW	TRUE	Higher in Suffolk	306.299	113.323	109.373	109.818	333.333	257.448	233.879	220.079	246.311	174.932	281.817	415.178	237.288	430.841	186.077	797.512	444.526	447.592	452.54
ENSOARG00000001159	1090.83	-0.696117	0.108058	-6.44189	1.17996e-10	5.36052e-09	1.62014	MMP15	TRUE	Higher in Suffolk	902.776	734.983	619.782	563.733	888.534	901.963	739.224	1010.49	1031.13	1484.86	1468.66	1083.81	1372.67	1354.43	1138.6	1475.63	1319.57	1279.31	1355.61
ENSOARG00000012439	55.9185	-0.694602	0.256215	-2.71331	0.00666156	0.0230514	1.61844	ACE2	TRUE	Higher in Suffolk	56.4235	46.1388	23.6483	38.6978	49.8938	25.0297	26.729	38.3968	60.3705	195.594	43.5327	60.3456	37.045	86.1683	38.2923	88.0972	40.1568	44.5365	63.3556
ENSOARG00000019404	22079.2	-0.694374	0.190169	-3.65261	0.000259592	0.00162086	1.61818	FBLN1	TRUE	Higher in Suffolk	18889.8	19527.2	9766.74	17543.7	16315.3	11617.4	15984.8	16242.8	30176.8	27374.9	62124.6	24598.1	23215.2	22532.6	24244.4	17212.6	21292.4	22246	18600.4
ENSOARG00000018784	282.525	-0.694043	0.218471	-3.17833	0.00148127	0.00671459	1.61781		TRUE	Higher in Suffolk	146.097	195.078	58.1354	207.086	371.549	176.996	156.198	278.142	240.274	429.755	451.365	289.659	348.423	203.29	462.499	414.984	371.683	244.951	321.806
ENSOARG00000004214	35.7286	-0.69364	0.270796	-2.56391	0.01035	0.0327423	1.61736	FOLR1	TRUE	Higher in Suffolk	35.2647	24.2836	29.5604	10.4589	36.0934	8.93917	7.51753	40.2698	31.3926	85.4001	54.9887	39.8281	18.0219	23.4244	38.8906	40.5711	42.9584	55.6706	55.3104
ENSOARG00000000615	371.781	-0.692873	0.173244	-3.99953	6.34686e-05	0.000501793	1.6165	RBBP9	TRUE	Higher in Suffolk	245.845	260.644	178.347	214.407	303.609	423.717	238.89	269.714	652.001	353.997	254.323	377.763	431.524	559.676	387.71	386.005	406.237	708.13	411.308
ENSOARG00000010135	467.978	-0.692806	0.201337	-3.44213	0.000577143	0.00311972	1.61642	F5	TRUE	Higher in Suffolk	380.859	276.023	250.278	321.087	447.982	293.205	309.054	379.285	353.771	438.02	585.4	448.971	633.769	317.902	430.19	430.054	679.863	593.449	1322.42
ENSOARG00000006967	186.387	-0.691902	0.256193	-2.70407	0.00684953	0.0235724	1.61541	ITGB6	TRUE	Higher in Suffolk	209.573	135.179	115.285	62.7532	67.9405	198.45	105.245	126.428	262.008	384.3	160.384	141.209	216.262	167.317	380.53	283.998	112.065	63.4645	348.959
ENSOARG00000009911	8131.57	-0.691358	0.216033	-3.20229	0.00136338	0.00629638	1.6148	PROM1	TRUE	Higher in Suffolk	3585.92	3928.27	5497.24	3467.11	6649.67	8729.1	6737.38	7264.48	13321.3	12688.8	2976.26	8354.24	10066.2	10460.7	11057.5	13738.5	8920.4	5298.73	11758
ENSOARG00000007560	267.279	-0.690906	0.190705	-3.62333	0.000290829	0.00178362	1.6143	ARHGAP42	TRUE	Higher in Suffolk	202.52	185.365	105.432	139.103	314.225	166.269	204.644	208.841	307.889	298.9	276.089	170.175	223.271	294.478	247.105	475.261	347.403	469.86	441.478
ENSOARG00000018292	253.313	-0.690318	0.20941	-3.29738	0.000975901	0.00478119	1.61364	ZNF385C	TRUE	Higher in Suffolk	149.119	182.127	234.512	98.3133	242.038	176.996	164.55	187.301	219.748	159.781	239.43	433.281	442.537	169.827	379.932	481.057	421.179	216.002	215.208
ENSOARG00000005358	858.002	-0.689541	0.0835331	-8.25414	1.53005e-16	3.82302e-14	1.61277	TRAPPC12	TRUE	Higher in Suffolk	649.878	626.516	634.562	573.146	593.417	629.318	573.838	758.57	1060.11	1174.94	854.615	871.39	1065.29	1271.61	977.651	1108.17	851.697	1048.83	978.492
ENSOARG00000011198	4072.89	-0.688584	0.166194	-4.14396	3.41367e-05	0.000300552	1.6117	FAM234A	TRUE	Higher in Suffolk	3517.4	2393.55	5144.49	1762.32	2977.7	2045.28	2185.93	3477.25	4411.87	3578.54	3573.12	4595.92	6494.88	4524.25	5128.78	5706.61	4999.05	5848.75	5019.17
ENSOARG00000017807	1076.64	-0.688033	0.158986	-4.32806	1.50429e-05	0.000151601	1.61109	ERAP1	TRUE	Higher in Suffolk	934.011	971.343	609.929	562.687	969.213	851.903	573.003	754.824	1246.05	2290.65	1047.08	936.563	1338.62	1200.5	888.501	1366.67	1087.97	1337.21	1489.36
ENSOARG00000020032	2026.65	-0.687875	0.261328	-2.63702	0.00836388	0.0276166	1.61091		TRUE	Higher in Suffolk	455.418	1155.09	2184.51	426.722	1123.14	1805.71	1846.81	2077.17	2158.85	1293.4	1441.16	3437.28	3941.78	1284.16	2466.26	3653.72	4310.78	1849.38	1594.95
ENSOARG00000015268	195.214	-0.68714	0.191321	-3.59151	0.000328764	0.00196634	1.61009	C11orf52	TRUE	Higher in Suffolk	155.165	133.56	61.0914	92.038	127.388	203.813	120.28	222.888	266.837	264.465	135.18	177.416	222.27	292.805	209.411	249.222	197.048	331.797	246.383
ENSOARG00000018751	277.681	-0.687098	0.205426	-3.34556	0.000821162	0.00415803	1.61004	KDM8	TRUE	Higher in Suffolk	184.384	223.409	252.248	162.112	160.297	204.707	172.068	219.142	521.601	151.516	161.529	275.176	332.403	419.129	285.996	329.205	217.594	621.284	382.145
ENSOARG00000019413	817.278	-0.686898	0.230245	-2.98573	0.00282906	0.0113664	1.60982	FAM84A	TRUE	Higher in Suffolk	453.403	798.12	371.475	293.894	837.579	448.747	791.846	586.253	876.579	427	599.147	1208.12	1900.31	892.637	934.572	1447.81	1386.81	611.263	662.72
ENSOARG00000002109	59.2314	-0.686649	0.269432	-2.80113	0.0050924	0.0184221	1.60954		TRUE	Higher in Suffolk	346.602	30.7592	54.194	27.1931	10.6157	65.256	14.1998	40.2698	50.7112	721.768	129.452	102.587	85.1033	112.102	28.7192	69.5504	29.8841	77.9388	72.4064
ENSOARG00000010064	67.7963	-0.685988	0.255091	-2.69133	0.00711678	0.0243074	1.6088		TRUE	Higher in Suffolk	46.3479	24.2836	96.5638	30.3307	49.8938	40.2263	35.9171	49.6348	150.926	75.7581	34.3679	38.6212	71.0863	72.7829	57.4385	64.9138	63.5037	144.744	140.79
ENSOARG00000000249	1435.61	-0.685915	0.154168	-4.44953	8.60578e-06	9.41956e-05	1.60872	MAP7	TRUE	Higher in Suffolk	1195.98	998.055	714.375	503.071	1257.96	1093.26	1075.84	1487.17	1672.26	2023.43	1527.08	1422.95	1524.85	1584.49	1467.67	1822.22	1990.09	1526.49	2389.41
ENSOARG00000004510	496.952	-0.685683	0.133781	-5.1251	2.97385e-07	5.14899e-06	1.60846	ZNF516	TRUE	Higher in Suffolk	226.702	378.824	415.816	275.068	476.645	302.144	403.441	418.618	687.016	575.762	634.661	528.627	533.648	507.807	589.941	570.314	425.848	735.965	755.239
ENSOARG00000008806	212.075	-0.685215	0.264733	-2.59273	0.00952172	0.0307051	1.60794	WIPF3	TRUE	Higher in Suffolk	75.5672	152.177	366.548	54.3861	158.174	91.1796	105.245	153.587	374.297	115.703	111.123	191.899	279.339	183.212	204.026	270.088	282.031	498.809	362.032
ENSOARG00000003769	133.894	-0.684299	0.206121	-3.31993	0.000900387	0.0044763	1.60692	TRIM46	TRUE	Higher in Suffolk	105.794	76.898	77.8423	43.9272	125.265	99.2248	76.0106	157.333	132.815	151.516	61.8622	164.14	167.203	224.205	121.458	215.606	181.172	152.537	209.174
ENSOARG00000021121	595.145	-0.683693	0.175369	-3.89899	9.65961e-05	0.00071568	1.60625	RTN1	TRUE	Higher in Suffolk	424.184	480.005	263.087	277.16	585.987	447.853	538.756	415.809	670.112	326.449	459.384	756.734	935.135	842.441	733.537	643.342	774.185	912.998	820.606
ENSOARG00000015963	255.692	-0.683383	0.189344	-3.60949	0.000306798	0.00186264	1.6059	MKRN2OS	TRUE	Higher in Suffolk	300.254	144.083	133.022	118.185	149.681	208.283	140.327	273.46	185.941	377.413	373.465	307.762	348.423	395.705	342.238	355.866	312.849	187.053	204.146
ENSOARG00000017581	1350.17	-0.683117	0.0856851	-7.97212	1.5598e-15	2.75667e-13	1.60561	KDM6B	TRUE	Higher in Suffolk	1170.79	915.491	888.781	795.92	1096.6	937.719	1040.76	1107.89	1900.46	1443.54	1516.77	1540.02	1536.87	1525.1	1746.49	1424.63	1386.81	1900.59	1777.98
ENSOARG00000018929	34.0626	-0.68285	0.217787	-3.1304	0.00174567	0.0076801	1.60531	NRARP	TRUE	Higher in Suffolk	30.2269	29.1403	12.8095	34.5143	12.7388	24.1358	25.0584	24.3492	45.8815	37.1904	49.2607	48.2765	33.0401	66.9268	52.0536	34.7752	24.2808	43.4231	19.1072
ENSOARG00000013138	262.3	-0.680586	0.15602	-4.36159	1.29119e-05	0.000133276	1.60279	SOWAHA	TRUE	Higher in Suffolk	195.467	198.316	126.124	117.139	252.654	198.45	218.008	218.206	225.785	428.378	241.721	282.417	307.373	312.883	376.342	406.87	361.411	303.961	212.191
ENSOARG00000002982	132.533	-0.680348	0.195679	-3.47673	0.000507561	0.0028064	1.60253	ATP2B4	TRUE	Higher in Suffolk	74.5596	71.2318	132.036	88.9004	116.773	50.9533	87.7045	137.666	109.874	195.594	144.345	222.072	185.225	71.9463	172.315	115.917	203.585	161.445	175.988
ENSOARG00000015783	18.0752	-0.679994	0.244858	-2.76893	0.00562415	0.0199817	1.60213	SATB2	TRUE	Higher in Suffolk	17.1286	16.9985	4.92673	14.6424	15.9235	4.46959	20.0467	6.55554	16.9037	22.0387	18.3296	16.8968	20.0243	25.0976	24.531	38.2527	16.8098	16.7012	27.1524
ENSOARG00000002229	1737.37	-0.67989	0.200913	-3.38536	0.000710842	0.00368881	1.60202	PTPRU	TRUE	Higher in Suffolk	793.959	1206.08	1713.52	816.838	1091.29	1597.43	885.398	1830.87	2251.82	1173.56	1343.79	1672.78	2897.52	1506.69	1431.77	2944.3	2657.82	3215.53	1979.11
ENSOARG00000000963	307.827	-0.679822	0.138659	-4.90224	9.47493e-07	1.42439e-05	1.60194	TMEM53	TRUE	Higher in Suffolk	278.087	213.695	180.318	187.214	186.836	240.464	218.844	291.253	338.075	471.078	242.867	351.211	376.457	388.176	302.15	493.808	336.196	475.427	276.552
ENSOARG00000015090	611.275	-0.679169	0.101605	-6.68382	2.32794e-11	1.32821e-09	1.60122	EAF1	TRUE	Higher in Suffolk	534.008	409.583	336.988	374.427	514.861	457.686	409.288	563.777	635.097	714.881	669.029	823.114	751.913	721.137	805.933	796.353	854.498	651.346	590.313
ENSOARG00000020506	202.34	-0.679167	0.200576	-3.38659	0.000707667	0.00367713	1.60121	ST6GAL1	TRUE	Higher in Suffolk	98.7411	110.086	200.025	225.912	163.482	145.709	120.28	94.5871	274.082	234.162	292.127	131.553	149.181	330.451	264.456	232.994	135.412	266.105	375.105
ENSOARG00000019356	122.452	-0.678793	0.180223	-3.76567	0.000166102	0.00112642	1.6008	FGD4	TRUE	Higher in Suffolk	104.787	96.3248	65.0328	83.6709	133.758	56.3168	85.1987	81.476	113.496	217.632	144.345	89.3115	108.131	117.959	114.279	166.921	176.503	149.197	222.247
ENSOARG00000018286	322.611	-0.677485	0.194261	-3.48821	0.000486274	0.00271459	1.59935	XPR1	TRUE	Higher in Suffolk	212.596	237.17	165.538	190.351	341.825	167.163	238.89	298.746	427.423	435.265	557.906	224.486	381.463	208.31	241.122	315.295	458.534	381.9	645.624
ENSOARG00000019702	132.674	-0.677118	0.242937	-2.7889	0.00528874	0.0189808	1.59894	GPR39	TRUE	Higher in Suffolk	155.165	91.4681	34.4871	52.2943	43.5244	150.178	89.3751	124.555	102.63	256.2	106.541	127.933	217.264	217.512	200.436	184.309	154.09	131.383	81.4572
ENSOARG00000018623	530.62	-0.676757	0.20072	-3.37272	0.000744307	0.00382554	1.59854	ZNF608	TRUE	Higher in Suffolk	307.307	356.159	381.329	335.73	435.244	447.853	443.534	332.46	830.697	353.997	441.055	481.558	419.509	780.534	339.844	666.525	519.236	1088.92	1120.29
ENSOARG00000005766	57.429	-0.675481	0.184949	-3.64917	0.000263094	0.00163776	1.59713		TRUE	Higher in Suffolk	23.1739	33.1876	53.2086	43.9272	37.1549	40.2263	36.7524	63.6824	56.7482	67.4936	98.5213	72.4147	84.1021	54.378	78.9779	78.8238	45.76	82.3925	40.2258
ENSOARG00000015006	62.0117	-0.675415	0.280278	-2.41517	0.0157277	0.0458326	1.59706	SASH3	TRUE	Higher in Suffolk	48.363	20.2363	37.4431	51.2484	39.2781	50.0594	49.2816	37.4603	35.0149	286.504	63.0078	50.6903	52.0632	102.063	35.899	44.0486	56.0327	71.2584	48.2709
ENSOARG00000020399	362.479	-0.67539	0.196919	-3.43053	0.000602409	0.00321669	1.59703	FAM43A	TRUE	Higher in Suffolk	219.649	327.019	244.366	346.188	239.915	233.312	203.809	267.841	321.171	432.51	860.343	506.903	480.583	345.51	612.677	256.177	462.27	310.642	216.214
ENSOARG00000013020	499.297	-0.675192	0.279124	-2.42543	0.0152903	0.044756	1.59681	HSD11B1	TRUE	Higher in Suffolk	542.069	429.819	92.6224	298.078	336.518	286.054	299.866	410.19	220.956	621.217	2068.95	399.488	449.546	548.8	507.971	421.939	872.242	264.992	415.331
ENSOARG00000007945	1044.21	-0.674952	0.166218	-4.06112	4.88386e-05	0.000403748	1.59654	GALNT5	TRUE	Higher in Suffolk	718.392	827.26	680.873	367.106	881.103	988.673	717.506	885.935	1288.31	1790.65	724.017	1075.36	1120.36	1371.16	1023.72	1697.03	1519.42	997.617	1165.54
ENSOARG00000003586	2349.46	-0.674297	0.251402	-2.68594	0.00723251	0.0246041	1.59582	IGF2	TRUE	Higher in Suffolk	818.141	1544.44	2204.22	1691.2	1490.44	1442.78	1475.11	2394.65	1986.19	2489	8928.78	2167.61	2654.22	1277.47	1820.68	3434.63	2831.52	1321.62	2666.97
ENSOARG00000007950	192.778	-0.673697	0.204218	-3.29944	0.000968786	0.00475276	1.59516	STMN2	TRUE	Higher in Suffolk	101.764	231.503	84.7397	149.562	235.668	57.2107	112.763	131.111	239.067	246.558	167.257	363.28	228.277	235.917	224.369	169.239	193.313	222.682	268.507
ENSOARG00000003455	7903.39	-0.673505	0.184627	-3.64895	0.000263316	0.00163776	1.59494	CDH1	TRUE	Higher in Suffolk	7154.7	6147.79	3013.19	2298.86	6230.35	7323.87	4913.12	8583.08	9064.02	9836.16	6682.27	7134.05	10080.2	9849.96	7666.24	11740.1	10419.3	11382.4	10644.7
ENSOARG00000005827	658.218	-0.673148	0.12477	-5.3949	6.85624e-08	1.4276e-06	1.59455	GLMP	TRUE	Higher in Suffolk	396.98	521.287	450.303	526.081	617.834	484.503	284.831	589.999	578.349	804.414	965.738	788.113	867.052	811.488	838.841	839.242	805.003	712.584	623.499
ENSOARG00000009301	1736.45	-0.673037	0.214507	-3.13942	0.00169281	0.00748606	1.59443	COLEC12	TRUE	Higher in Suffolk	2115.88	1233.61	867.104	1518.63	1598.72	773.239	945.538	848.475	2227.67	1316.81	2475.64	1652.26	1516.84	1790.29	1184.67	2054.06	1696.86	2743.45	4432.88
ENSOARG00000019768	221.445	-0.672675	0.0905178	-7.42918	1.09273e-13	1.24691e-11	1.59403	ADPRH	TRUE	Higher in Suffolk	185.392	160.272	140.904	150.608	162.42	165.375	167.056	177.936	312.719	246.558	240.575	235.348	268.326	239.263	256.08	241.108	246.544	254.971	355.998
ENSOARG00000003689	11957.4	-0.672254	0.157086	-4.28009	1.86814e-05	0.000181455	1.59356	RPS28	TRUE	Higher in Suffolk	7970.83	9582.3	7127.99	9717.33	7043.52	6993.12	8692.77	12649.4	16717.8	11619.9	15143.6	18609.4	16819.4	15140.5	12766.9	13750.1	14401.3	16389.4	6053.98
ENSOARG00000003338	328.054	-0.671659	0.161077	-4.16957	3.05178e-05	0.000273678	1.5929	HNF1B	TRUE	Higher in Suffolk	286.148	252.549	150.758	103.543	277.07	290.523	215.503	336.206	399.652	387.055	303.583	321.038	374.455	457.612	353.606	410.348	398.766	462.066	452.54
ENSOARG00000000114	3190.38	-0.671309	0.25502	-2.63645	0.00837787	0.0276502	1.59252	C3	TRUE	Higher in Suffolk	3340.07	1706.33	1112.45	1219.5	2126.32	2772.04	2342.13	3093.28	2964.19	8480.78	9350.36	2331.75	2878.49	2419.4	2030.09	2397.17	2575.64	3254.5	4222.7
ENSOARG00000013018	4094.54	-0.671144	0.275093	-2.4458	0.014453	0.0427541	1.59233	S100G	TRUE	Higher in Suffolk	1449.88	3164.15	2084.99	661	4042.46	1333.72	3663.54	5872.83	7929.05	2336.11	4981.06	4343.67	3099.76	2024.54	3332.03	4618.15	5334.31	8308.28	9216.73
ENSOARG00000003309	277.082	-0.670985	0.140773	-4.76575	1.88155e-06	2.56514e-05	1.59216	C11orf95	TRUE	Higher in Suffolk	190.429	199.125	187.216	232.187	245.223	149.284	238.89	183.555	490.208	238.294	381.484	299.314	299.363	284.439	384.718	255.018	247.478	322.889	435.444
ENSOARG00000019232	52.8741	-0.670493	0.246723	-2.71779	0.00657197	0.0227849	1.59162	ERBB4	TRUE	Higher in Suffolk	40.3025	35.6159	12.8095	23.0095	46.7091	44.6959	35.0818	57.1269	102.63	82.6452	24.0575	28.9659	48.0583	85.3317	36.4974	69.5504	84.049	69.0315	78.4402
ENSOARG00000020105	96.9185	-0.669106	0.213962	-3.12721	0.00176472	0.00775179	1.59009	ILDR1	TRUE	Higher in Suffolk	80.605	69.6129	40.3991	32.4225	91.295	75.983	72.6695	89.9046	137.645	220.387	101.958	49.4834	112.136	97.8805	81.3712	133.305	147.553	90.1864	116.655
ENSOARG00000010684	67.1129	-0.668836	0.161151	-4.14693	3.36964e-05	0.000297398	1.58979	SNN	TRUE	Higher in Suffolk	65.4916	63.1373	46.3112	50.2026	42.4628	33.0749	50.9521	39.3333	97.8001	89.5324	104.249	62.7594	66.0802	104.573	60.4301	59.1179	61.6359	93.5266	84.4741
ENSOARG00000006352	125.675	-0.668586	0.165527	-4.03763	5.39941e-05	0.000440339	1.58951	POC1A	TRUE	Higher in Suffolk	141.059	87.4209	48.2819	80.5333	93.4181	94.7552	83.5281	104.889	136.437	169.423	128.307	113.45	140.17	238.427	156.161	155.329	178.371	130.269	107.604
ENSOARG00000012289	263.815	-0.667939	0.175874	-3.79795	0.000145899	0.0010107	1.5888	MANBA	TRUE	Higher in Suffolk	261.966	203.173	154.699	237.416	198.514	168.95	172.903	135.793	385.163	293.391	451.365	271.555	182.221	271.89	224.369	265.451	261.486	325.116	547.07
ENSOARG00000001731	71.0863	-0.667737	0.202071	-3.30288	0.000956984	0.00470761	1.58858	CIDEA	TRUE	Higher in Suffolk	49.3706	59.09	54.194	55.432	47.7706	38.4384	57.6344	46.8253	84.5186	56.4743	177.568	111.036	66.0802	55.2146	112.484	98.5298	56.9666	65.6913	57.3217
ENSOARG00000009044	315.051	-0.667624	0.146055	-4.5706	4.86333e-06	5.84406e-05	1.58845	ZNF235	TRUE	Higher in Suffolk	250.883	174.032	233.527	164.204	254.777	269.963	239.726	261.285	460.023	304.41	269.215	328.28	416.506	402.398	306.937	325.728	274.56	546.685	502.822
ENSOARG00000009051	98.731	-0.667607	0.184752	-3.61246	0.000303303	0.00184761	1.58844	TRIL	TRUE	Higher in Suffolk	42.3176	66.3751	98.5345	47.0649	102.972	54.529	90.2104	69.3015	189.563	128.1	120.288	107.415	84.1021	106.246	77.1829	86.9381	139.148	125.816	139.785
ENSOARG00000012535	3404.15	-0.666959	0.146734	-4.54574	5.47425e-06	6.42371e-05	1.58772	TNS3	TRUE	Higher in Suffolk	2491.7	2411.36	3485.17	1497.71	2587.05	2485.09	2383.89	2632.52	5457.49	4053.75	3034.69	2751.76	3920.76	3983.82	2770.21	4667.99	4017.54	5287.59	4758.71
ENSOARG00000001591	2406.31	-0.666147	0.11525	-5.78008	7.46641e-09	2.04157e-07	1.58683	FUCA2	TRUE	Higher in Suffolk	2276.08	1929.73	1073.04	1353.38	1812.1	1794.99	1785	2199.85	2368.94	2841.62	2677.26	3000.38	2548.09	2617.68	2830.64	3108.91	3046.31	3373.64	3082.3
ENSOARG00000010154	166.886	-0.665467	0.239592	-2.77961	0.00544236	0.0194215	1.58608	FJX1	TRUE	Higher in Suffolk	102.771	104.419	79.8129	109.818	162.42	92.9674	81.8575	206.968	142.474	300.278	476.568	159.312	174.211	107.083	226.762	112.44	236.271	101.32	193.084
ENSOARG00000004806	27.5233	-0.665176	0.228754	-2.90304	0.0036956	0.0141985	1.58576	SLC35E4	TRUE	Higher in Suffolk	16.121	21.0458	17.7362	21.9636	13.8004	19.6662	17.5409	28.0952	41.0519	41.3226	34.3679	53.1041	22.0267	24.261	45.4721	40.5711	37.3551	13.3609	14.079
ENSOARG00000018199	323.865	-0.664475	0.168702	-3.93882	8.18829e-05	0.000621281	1.58499	TCAF2	TRUE	Higher in Suffolk	309.322	209.648	156.67	362.923	169.851	168.95	278.149	235.063	427.423	483.475	587.691	335.521	400.486	307.027	408.651	234.153	340.865	378.56	359.015
ENSOARG00000013395	284.001	-0.664253	0.216966	-3.06283	0.00219256	0.00925405	1.58475	CEBPB	TRUE	Higher in Suffolk	262.974	257.406	169.479	190.351	184.713	131.406	124.457	304.365	205.26	315.429	555.615	467.075	430.523	230.898	423.609	347.752	418.377	251.631	124.7
ENSOARG00000008614	752.82	-0.663782	0.137121	-4.84084	1.29295e-06	1.8736e-05	1.58423	PHLDB3	TRUE	Higher in Suffolk	774.816	433.057	629.635	516.668	564.755	518.472	439.358	560.031	578.349	805.791	1451.47	948.632	810.984	886.78	1012.95	883.291	805.937	832.832	849.769
ENSOARG00000017976	7142.35	-0.663262	0.160646	-4.12931	3.63851e-05	0.000316313	1.58366	ATP2A3	TRUE	Higher in Suffolk	5922.45	5828.87	3152.12	3498.49	5020.16	6111.71	4222.35	8070.81	9228.23	11337.6	6328.28	5970.59	8025.74	8281.36	9314.6	10994.8	10192.3	6809.63	7394.5
ENSOARG00000001578	360.818	-0.662407	0.133245	-4.97088	6.66513e-07	1.04841e-05	1.58272		TRUE	Higher in Suffolk	291.186	253.359	186.23	234.279	299.363	233.312	311.56	318.412	386.371	559.233	636.952	383.798	450.547	416.619	361.982	394.119	480.013	327.343	330.857
ENSOARG00000010445	114.517	-0.661462	0.16832	-3.92887	8.5345e-05	0.000644513	1.58168	EBI3	TRUE	Higher in Suffolk	99.7487	80.9452	87.6957	89.9463	97.6644	80.4526	59.305	73.0475	109.874	183.197	253.177	146.036	123.149	87.8415	104.706	115.917	114.867	132.496	135.762
ENSOARG00000020462	326.558	-0.661112	0.146779	-4.50362	6.68051e-06	7.57543e-05	1.5813	IL1RAP	TRUE	Higher in Suffolk	357.685	329.447	154.699	191.397	261.146	185.935	220.514	221.952	304.267	300.278	320.767	401.902	482.586	514.5	397.283	396.438	371.683	401.942	390.19
ENSOARG00000014199	540.986	-0.661003	0.0951854	-6.94373	3.81879e-12	2.76709e-10	1.58118	PLIN2	TRUE	Higher in Suffolk	521.917	356.969	352.754	371.29	454.352	362.037	371.7	427.047	707.542	639.123	672.465	620.353	588.715	683.49	579.769	504.241	594.88	642.439	827.645
ENSOARG00000008498	151.813	-0.660703	0.150686	-4.38317	1.16965e-05	0.000122005	1.58085	DUSP18	TRUE	Higher in Suffolk	59.4462	97.1343	129.08	100.405	95.5413	116.209	139.492	154.524	220.956	158.403	159.238	193.106	146.177	163.134	186.077	236.472	225.065	169.239	134.756
ENSOARG00000003166	161.599	-0.660584	0.229515	-2.87936	0.0039848	0.0150823	1.58072		TRUE	Higher in Suffolk	140.051	131.941	87.6957	54.3861	133.758	153.754	116.104	102.079	206.467	181.82	109.977	137.588	248.301	156.441	114.877	106.644	472.542	203.754	212.191
ENSOARG00000003071	1250.58	-0.66054	0.161842	-4.08184	4.46809e-05	0.000375517	1.58067	EYA3	TRUE	Higher in Suffolk	922.927	933.299	728.17	791.736	1001.06	915.371	771.8	1266.16	1864.24	1600.56	833.995	1330.02	1669.03	1195.48	905.254	1499.97	1624.01	1445.21	2462.82
ENSOARG00000012599	50.782	-0.660523	0.225229	-2.93019	0.00338758	0.013197	1.58066	TMEM95	TRUE	Higher in Suffolk	14.1059	41.2821	30.5457	31.3766	30.7855	39.3324	51.7874	50.5713	76.0668	30.3033	32.0767	51.8972	77.0936	92.861	65.8149	48.6853	45.76	100.207	54.3048
ENSOARG00000006807	114.684	-0.660224	0.128809	-5.123	3.00713e-07	5.17103e-06	1.58033	RAB20	TRUE	Higher in Suffolk	87.658	71.2318	71.9302	65.8909	77.4946	118.891	76.0106	107.698	164.208	150.139	121.433	136.381	108.131	114.612	145.989	147.215	110.198	168.125	135.762
ENSOARG00000014679	23.53	-0.659581	0.240424	-2.73941	0.00615497	0.0215582	1.57962	QSOX2	TRUE	Higher in Suffolk	17.1286	8.09452	26.6043	7.32121	21.2314	21.454	10.8587	20.6031	48.2964	30.3033	13.7472	19.3106	27.0328	32.6268	28.1209	31.2977	15.8759	28.9487	38.2145
ENSOARG00000009097	1340.38	-0.65949	0.276348	-2.39245	0.0167361	0.0481516	1.57952	OAS2	TRUE	Higher in Suffolk	2119.91	565.807	685.8	778.14	1106.16	682.059	492.816	903.729	2857.94	1455.93	735.473	2005.89	1479.8	1315.11	630.028	747.667	698.541	1949.58	4256.89
ENSOARG00000009252	1952.09	-0.658502	0.243309	-2.70949	0.00673864	0.0232515	1.57844	ALOX12	TRUE	Higher in Suffolk	1335.02	2013.92	993.228	1744.54	1151.8	862.63	1680.59	1240.87	1271.4	3545.48	4654.56	2203.82	1812.2	2975.73	3332.63	2516.57	2070.41	1048.83	635.567
ENSOARG00000020309	440.627	-0.658395	0.158548	-4.15267	3.28614e-05	0.000291627	1.57833	DLL4	TRUE	Higher in Suffolk	308.314	330.257	506.467	321.087	256.9	244.039	327.43	294.063	719.616	512.401	518.955	473.109	405.492	588.956	601.907	368.617	299.775	709.243	585.285
ENSOARG00000000993	69.6873	-0.658085	0.195089	-3.37169	0.00074709	0.00383794	1.57799	EVA1A	TRUE	Higher in Suffolk	67.5067	34.8065	32.5164	31.3766	59.4479	65.256	39.2582	73.984	109.874	60.6065	74.4638	70.0009	76.0924	60.2341	61.6267	84.6197	82.1813	102.434	137.773
ENSOARG00000003552	17.8064	-0.65794	0.248352	-2.64347	0.00820605	0.0271512	1.57783	AC026464.1	TRUE	Higher in Suffolk	18.1361	11.3323	10.8388	9.41298	12.7388	8.93917	11.6939	16.8571	16.9037	33.0581	11.456	9.65529	25.0304	10.039	17.3512	23.1835	22.4131	30.0621	39.2201
ENSOARG00000003304	1567.33	-0.657735	0.201001	-3.27357	0.00106198	0.00512065	1.5776	PLCH1	TRUE	Higher in Suffolk	899.753	1098.43	1102.6	449.731	1561.57	1085.22	1319.74	1552.73	2627.32	1560.62	1396.48	1273.29	1606.95	1628	1242.11	1680.8	1732.34	2598.7	3362.87
ENSOARG00000015127	587.38	-0.657539	0.130904	-5.02278	5.093e-07	8.23747e-06	1.57739	SLC22A5	TRUE	Higher in Suffolk	500.759	482.434	474.936	361.877	348.195	488.973	453.558	365.237	561.445	753.449	496.044	518.972	816.992	863.356	689.262	753.463	730.293	972.009	528.969
ENSOARG00000002593	1255.88	-0.657337	0.103432	-6.35508	2.08323e-10	8.87945e-09	1.57717	SPTLC2	TRUE	Higher in Suffolk	1039.8	997.245	695.654	909.921	1109.34	727.649	986.467	1006.74	1118.06	1621.22	1598.11	1121.22	1645	1482.43	1589.13	1700.51	1610.01	1442.98	1460.2
ENSOARG00000010649	6941.58	-0.65698	0.195264	-3.36579	0.000763237	0.00390842	1.57678	SEMA3F	TRUE	Higher in Suffolk	4322.44	3736.43	7450.19	2725.58	6513.79	4696.64	3417.13	7425.56	9311.54	6487.65	4501.05	8555.8	8450.26	6263.51	5404.6	10774.5	10268	12604.9	8980.4
ENSOARG00000018757	3450.1	-0.656911	0.133872	-4.90726	9.23555e-07	1.39128e-05	1.5767	GLUL	TRUE	Higher in Suffolk	3255.44	2467.21	2784.59	2106.42	2749.47	2248.2	2677.08	2123.06	4854.99	2823.71	2838.79	2984.69	4463.42	4137.75	3437.33	5296.27	4538.65	5371.1	4393.66
ENSOARG00000011914	421.622	-0.656632	0.108964	-6.0254	1.68687e-09	5.45674e-08	1.5764	ZCCHC14	TRUE	Higher in Suffolk	283.125	361.825	309.398	299.124	330.148	251.191	358.336	311.857	545.749	573.007	689.649	345.177	491.597	417.456	460.704	453.237	519.236	470.973	539.025
ENSOARG00000019337	404.611	-0.656344	0.0875417	-7.49649	6.55492e-14	7.85074e-12	1.57608	KIAA0930	TRUE	Higher in Suffolk	288.163	240.407	301.516	265.655	384.288	263.706	303.207	368.047	439.497	538.572	486.879	423.626	548.666	436.698	463.098	490.331	485.617	491.015	468.63
ENSOARG00000014312	84.0151	-0.656152	0.252014	-2.60558	0.00917199	0.0297965	1.57587	AJAP1	TRUE	Higher in Suffolk	87.658	64.7562	34.4871	87.8545	75.3715	9.83309	60.9755	51.5078	80.8964	111.571	142.054	136.381	95.1154	69.4366	156.161	100.848	123.272	46.7633	61.3443
ENSOARG00000009444	1333.41	-0.655928	0.130759	-5.01636	5.26589e-07	8.48868e-06	1.57563	IDS	TRUE	Higher in Suffolk	1129.48	1007.77	523.218	897.371	1179.4	816.147	1217	1127.55	1574.46	1564.75	1355.24	1332.43	1545.88	1817.06	1553.83	2050.58	1826.67	1321.62	1494.39
ENSOARG00000013361	123.155	-0.655781	0.192125	-3.41268	0.000643269	0.00339809	1.57547	RFX3	TRUE	Higher in Suffolk	53.4008	113.323	92.6224	63.7991	123.142	62.5742	120.28	86.1586	234.237	137.742	121.433	96.5529	123.149	103.737	114.279	113.599	193.313	191.507	195.095
ENSOARG00000018845	4509.97	-0.655506	0.0971518	-6.74726	1.5066e-11	9.05961e-10	1.57517	NAGA	TRUE	Higher in Suffolk	3511.36	3085.63	2201.26	3492.22	3838.64	3178.77	3254.25	4320.1	6002.03	4822.35	5057.81	5042.48	5754.99	6168.14	4945.69	5076.02	4708.61	5672.83	5556.18
ENSOARG00000018928	196.457	-0.655111	0.154254	-4.24612	2.17502e-05	0.000205747	1.57474	NAPEPLD	TRUE	Higher in Suffolk	144.081	148.939	131.051	108.772	174.097	157.329	138.657	154.524	271.667	184.574	191.315	161.726	200.243	228.388	174.709	235.312	267.089	233.817	426.393
ENSOARG00000004339	450.092	-0.653594	0.200318	-3.26376	0.00109946	0.00526549	1.57308	RHPN2	TRUE	Higher in Suffolk	249.876	223.409	515.335	149.562	406.581	299.462	373.371	393.333	695.468	600.555	299.001	393.453	430.523	460.959	394.889	544.812	527.641	743.759	849.769
ENSOARG00000000033	224.498	-0.653586	0.182387	-3.5836	0.00033889	0.00201278	1.57307	MT-ND6	TRUE	Higher in Suffolk	134.006	195.888	118.241	209.177	176.221	159.117	139.492	178.873	185.941	395.32	264.633	317.418	181.22	131.344	248.302	304.863	321.254	194.847	409.297
ENSOARG00000010698	380.785	-0.652683	0.205183	-3.18198	0.00146273	0.00664926	1.57209	KIAA1549	TRUE	Higher in Suffolk	157.18	261.453	390.197	193.489	392.781	175.208	297.36	338.079	590.423	242.426	577.381	260.693	443.538	369.771	393.094	343.116	433.319	682.522	692.889
ENSOARG00000012634	491.129	-0.652625	0.183328	-3.56032	0.000370404	0.00216273	1.57203	TRPM6	TRUE	Higher in Suffolk	357.685	473.53	171.45	255.196	357.749	276.22	527.062	450.46	350.149	870.53	614.04	517.765	500.608	655.883	650.969	709.415	667.723	393.034	531.986
ENSOARG00000000545	253.349	-0.652016	0.26418	-2.47216	0.01343	0.0402957	1.57136	PRR16	TRUE	Higher in Suffolk	132.998	197.506	120.212	161.067	257.961	107.27	214.667	219.142	155.756	331.958	862.635	369.315	361.439	110.429	324.886	294.43	269.891	85.7327	236.326
ENSOARG00000017971	1130.19	-0.65163	0.143267	-4.54853	5.40212e-06	6.35451e-05	1.57094	ZKSCAN1	TRUE	Higher in Suffolk	793.959	1040.96	559.676	739.442	1195.33	649.878	831.94	877.506	1349.88	1800.29	1275.05	831.562	1384.68	1049.08	1267.24	1227.57	1636.15	1348.34	1615.06
ENSOARG00000015055	825.099	-0.651537	0.137221	-4.74814	2.053e-06	2.76507e-05	1.57084	KIF13B	TRUE	Higher in Suffolk	597.485	534.239	520.262	424.63	703.821	603.394	581.356	924.332	1118.06	1276.87	737.765	782.079	850.032	1002.23	726.956	967.91	1062.75	1028.79	1233.93
ENSOARG00000007553	1674.6	-0.651524	0.169225	-3.85066	0.000117801	0.00084765	1.57083	PLBD2	TRUE	Higher in Suffolk	1267.51	1159.95	1118.37	1316.77	1348.19	1081.64	1174.41	1372.92	1429.57	2060.62	4590.41	1667.95	1584.92	1696.6	1718.97	1836.13	1870.56	1517.58	2004.25
ENSOARG00000020415	110.716	-0.651228	0.206386	-3.15491	0.00160548	0.00716559	1.5705	FAM124B	TRUE	Higher in Suffolk	51.3857	96.3248	43.3552	114.002	107.219	55.4229	106.081	68.365	118.326	111.571	193.606	103.794	102.124	168.99	192.06	102.007	68.1731	125.816	174.982
ENSOARG00000009766	51.86	-0.650976	0.163257	-3.9833	6.79639e-05	0.000532109	1.57023	ADAMTS17	TRUE	Higher in Suffolk	30.2269	30.7592	50.2526	53.3402	35.0318	37.5445	35.9171	32.7777	42.2593	78.513	84.7742	65.1732	73.0887	41.8293	72.3964	49.8445	61.6359	55.6706	54.3048
ENSOARG00000012544	177.653	-0.649948	0.0874262	-7.43159	1.07302e-13	1.23414e-11	1.56911	ZNF250	TRUE	Higher in Suffolk	132.998	123.846	137.948	125.506	146.497	111.74	130.304	155.46	217.334	177.687	208.499	190.692	225.273	224.205	184.282	191.264	200.784	252.745	238.338
ENSOARG00000000699	549.253	-0.649842	0.231628	-2.80764	0.00499061	0.0181308	1.569	DRC7	TRUE	Higher in Suffolk	147.104	306.782	487.746	202.902	400.212	418.353	605.579	572.205	980.416	331.958	264.633	733.802	722.877	511.154	552.845	790.557	753.64	974.235	678.81
ENSOARG00000009278	317.4	-0.649598	0.155958	-4.16495	3.11427e-05	0.000278421	1.56873	CBLC	TRUE	Higher in Suffolk	334.511	241.217	130.066	118.185	255.838	229.737	221.349	342.761	368.26	415.981	359.717	387.419	335.407	434.188	327.28	375.572	392.229	359.632	401.252
ENSOARG00000013658	455.832	-0.648967	0.101784	-6.37522	1.827e-10	7.95103e-09	1.56804	TBC1D7	TRUE	Higher in Suffolk	328.465	315.686	343.885	328.408	408.704	294.993	346.642	357.745	638.719	454.549	505.208	545.524	497.604	537.088	480.449	497.286	494.021	484.334	801.498
ENSOARG00000008361	311.614	-0.64822	0.244225	-2.65686	0.00788725	0.0263794	1.56723	ARSD	TRUE	Higher in Suffolk	233.755	200.744	100.505	201.856	286.624	294.993	205.479	244.428	807.757	264.465	171.84	619.146	282.343	378.973	218.984	213.288	184.908	435.344	575.228
ENSOARG00000013418	505.986	-0.647888	0.156458	-4.14104	3.45738e-05	0.000304031	1.56687	ZNF77	TRUE	Higher in Suffolk	588.417	339.97	266.043	367.106	374.734	290.523	454.393	309.047	559.03	578.517	925.642	698.802	567.689	449.246	697.04	494.967	460.402	462.066	730.098
ENSOARG00000007702	1512.5	-0.647118	0.205346	-3.15271	0.0016176	0.00720194	1.56604	ADSSL1	TRUE	Higher in Suffolk	1106.3	1006.15	1018.85	895.279	1035.03	1145.11	1061.64	1517.14	3512.35	1088.16	1176.53	1273.29	1390.69	1400.44	1478.44	1359.71	1272.88	3052.98	2946.54
ENSOARG00000003624	3631.09	-0.646991	0.11151	-5.80218	6.54574e-09	1.82075e-07	1.5659	DOCK9	TRUE	Higher in Suffolk	2317.39	2577.3	3032.89	2485.03	3217.62	2437.71	2434.01	3181.31	4719.76	3819.59	3940.85	4004.53	4766.79	2801.72	3929.15	4375.88	5916.12	4148.57	4884.41
ENSOARG00000013030	1460.41	-0.64686	0.202829	-3.19047	0.00142039	0.00650373	1.56576	SNAI2	TRUE	Higher in Suffolk	1260.46	1213.37	1170.59	1156.75	1015.92	655.241	967.255	1054.51	1621.55	1477.97	3654.45	1818.82	1748.12	692.693	2243.69	2110.86	1271.94	1028.79	1584.9
ENSOARG00000013105	82.2728	-0.646632	0.149431	-4.32407	1.53173e-05	0.000154152	1.56551	RILP	TRUE	Higher in Suffolk	79.5975	63.1373	58.1354	35.5601	44.5859	73.3012	80.187	51.5078	106.252	85.4001	122.579	70.0009	92.1118	76.9658	93.9358	110.122	99.9249	100.207	119.672
ENSOARG00000008073	200.618	-0.646522	0.160637	-4.02411	5.71918e-05	0.000461443	1.56539	DHRSX	TRUE	Higher in Suffolk	224.686	132.75	99.5198	148.516	133.758	116.209	158.703	171.381	163	274.107	272.652	229.313	164.199	312.883	278.218	273.565	212.924	289.487	155.875
ENSOARG00000001786	84.2592	-0.646369	0.163988	-3.93893	8.18447e-05	0.000621281	1.56522	STX11	TRUE	Higher in Suffolk	80.605	67.1846	55.1793	60.6614	44.5859	48.2715	83.5281	57.1269	83.3112	93.6646	96.2302	114.657	76.0924	147.239	108.295	86.9381	61.6359	139.176	96.5418
ENSOARG00000012263	119.408	-0.646318	0.175	-3.69207	0.000222439	0.0014308	1.56517	BCL7A	TRUE	Higher in Suffolk	105.794	95.5154	60.106	46.019	99.7876	103.694	88.5398	102.079	160.585	115.703	158.092	95.346	138.168	102.063	110.689	120.554	155.024	183.713	227.276
ENSOARG00000016290	389.07	-0.645566	0.145467	-4.43764	9.09519e-06	9.82904e-05	1.56435	APOBEC3H	TRUE	Higher in Suffolk	385.897	370.729	222.688	287.619	246.284	260.13	236.385	297.809	594.045	457.304	375.756	416.384	361.439	531.232	339.246	397.597	365.146	599.016	647.635
ENSOARG00000020673	6580.55	-0.64543	0.145699	-4.43027	9.41138e-06	0.000101254	1.56421	ITM2C	TRUE	Higher in Suffolk	4535.04	5416.05	2685.07	4147.99	6256.89	4071.79	4164.71	7767.38	7495.6	8781.06	7778.6	9650.46	7570.19	6580.58	6874.07	7760.67	9556.37	6406.57	7531.27
ENSOARG00000002721	234.107	-0.645295	0.185157	-3.48524	0.000491702	0.00273234	1.56406	CBX2	TRUE	Higher in Suffolk	170.278	154.605	130.066	141.195	202.76	196.662	175.409	201.349	248.726	203.858	476.568	211.21	201.244	215.002	224.369	226.039	213.858	332.91	521.929
ENSOARG00000005850	276.662	-0.644544	0.0979572	-6.57831	4.75833e-11	2.46614e-09	1.56324	TYSND1	TRUE	Higher in Suffolk	198.49	226.647	182.289	143.286	192.144	230.631	241.396	240.682	326	341.6	344.825	273.969	296.36	404.907	303.347	300.226	352.072	342.931	314.767
ENSOARG00000013388	91.2853	-0.64416	0.2324	-2.77288	0.00555621	0.019774	1.56283	LIMD2	TRUE	Higher in Suffolk	92.6958	56.6617	82.769	52.2943	50.9553	60.7864	54.2933	72.111	103.837	300.278	68.7358	79.6562	66.0802	143.056	86.756	90.4156	59.7682	104.661	108.61
ENSOARG00000011311	3238.42	-0.642894	0.137301	-4.68261	2.83238e-06	3.66818e-05	1.56146	CLDN7	TRUE	Higher in Suffolk	3384.4	2068.15	2448.58	1536.41	2353.5	2241.94	2056.46	3188.8	2490.88	3812.7	3741.52	4617.64	4167.06	3718.62	3904.62	5072.55	3960.58	3633.06	3132.58
ENSOARG00000015918	182.343	-0.641719	0.242746	-2.64579	0.00815016	0.0270201	1.56019		TRUE	Higher in Suffolk	201.513	129.512	61.0914	131.782	210.191	64.3621	176.244	65.5554	299.437	209.368	159.238	216.037	230.28	171.5	193.256	141.419	125.14	184.826	493.771
ENSOARG00000010312	795.963	-0.641287	0.119059	-5.38612	7.1993e-08	1.49473e-06	1.55972	TSPAN14	TRUE	Higher in Suffolk	756.68	530.191	561.647	358.739	642.25	586.41	602.238	721.11	864.505	796.149	1129.56	1059.67	1031.25	769.658	801.147	970.229	1152.41	918.565	870.888
ENSOARG00000017291	133.492	-0.641252	0.202857	-3.16111	0.00157169	0.0070386	1.55968	SLC4A8	TRUE	Higher in Suffolk	50.3781	101.182	90.6517	71.1203	115.711	68.8316	116.939	162.952	242.689	207.991	135.18	108.622	133.162	145.566	124.45	112.44	111.131	185.94	251.411
ENSOARG00000018454	268.713	-0.640738	0.165291	-3.87627	0.00010607	0.000775954	1.55913	ABTB2	TRUE	Higher in Suffolk	196.475	168.366	145.831	119.231	250.53	151.966	188.774	368.047	326	365.017	254.323	368.108	248.301	252.649	298.56	329.205	383.824	337.364	352.981
ENSOARG00000008707	303.34	-0.640375	0.126115	-5.07684	3.83766e-07	6.40679e-06	1.55873	TICAM1	TRUE	Higher in Suffolk	200.505	225.837	207.908	183.03	170.913	276.22	241.396	305.301	269.252	468.323	337.951	329.487	360.437	419.129	382.325	404.552	398.766	320.663	261.467
ENSOARG00000018338	515.215	-0.64003	0.184998	-3.46028	0.000539621	0.0029521	1.55836	RGL3	TRUE	Higher in Suffolk	360.707	272.785	220.717	295.986	571.125	444.277	360.006	503.84	862.09	545.459	373.465	521.386	452.549	598.159	566.008	518.151	496.823	917.451	908.097
ENSOARG00000001715	63.5688	-0.639333	0.129788	-4.9207	8.62347e-07	1.3086e-05	1.55761	PPP1R12B	TRUE	Higher in Suffolk	29.2193	62.3278	53.2086	40.7896	47.7706	38.4384	50.1169	57.1269	82.1038	75.7581	65.299	80.8631	71.0863	72.7829	89.7476	83.4605	70.9747	72.3718	64.3612
ENSOARG00000015673	35.4979	-0.639277	0.24815	-2.57544	0.0100112	0.0318443	1.55755	MFRP	TRUE	Higher in Suffolk	30.2269	29.1403	10.8388	34.5143	24.4161	14.3027	20.882	37.4603	26.563	42.7	103.104	56.7248	28.034	23.4244	44.8738	28.9794	43.8923	41.1962	33.1863
ENSOARG00000005937	1229.29	-0.638151	0.129706	-4.92001	8.65419e-07	1.31189e-05	1.55633	MAST4	TRUE	Higher in Suffolk	832.247	1122.71	899.62	776.048	1127.39	752.678	901.268	935.57	1656.57	1134.99	1013.85	1065.7	1561.9	1426.38	1322.28	1350.44	1604.4	2127.73	1744.79
ENSOARG00000013847	46.1713	-0.638135	0.233144	-2.73524	0.00623356	0.0217941	1.55632	KCNJ2	TRUE	Higher in Suffolk	17.1286	33.1876	33.5017	30.3307	19.1083	35.7567	60.1402	35.5872	88.1409	30.3033	34.3679	50.6903	61.0741	77.8024	31.7108	47.5261	56.0327	94.64	40.2258
ENSOARG00000006395	548.485	-0.638035	0.20921	-3.05099	0.00228087	0.00955329	1.55621	SLC31A2	TRUE	Higher in Suffolk	511.842	347.255	815.866	219.636	405.52	217.222	370.865	308.111	848.809	413.226	468.549	603.456	761.925	751.254	490.022	621.317	451.063	977.576	837.702
ENSOARG00000011959	516.195	-0.637508	0.134962	-4.72338	2.31961e-06	3.06778e-05	1.55564	ZNF710	TRUE	Higher in Suffolk	432.244	335.923	348.812	258.334	406.581	387.066	349.983	563.777	507.112	720.391	499.48	601.042	577.701	794.756	622.848	811.422	554.724	588.995	446.506
ENSOARG00000008578	389.259	-0.637252	0.163594	-3.89543	9.80238e-05	0.000724776	1.55536	PTCH1	TRUE	Higher in Suffolk	235.77	271.167	315.31	291.802	364.118	230.631	339.959	258.476	489.001	650.143	546.45	281.21	369.448	402.398	353.606	344.275	353.94	550.025	748.199
ENSOARG00000006399	2827.11	-0.636635	0.171558	-3.71155	0.000205994	0.00134049	1.5547	DSG2	TRUE	Higher in Suffolk	2358.7	2119.15	1143.99	986.271	2654.99	2383.18	1997.16	3083.92	2884.5	4004.16	2501.98	3022.11	4329.25	2875.34	3341	3719.79	4309.85	2900.44	3099.4
ENSOARG00000018763	636.679	-0.636554	0.126249	-5.04183	4.61111e-07	7.56911e-06	1.55461	UNC119	TRUE	Higher in Suffolk	586.401	517.24	293.633	378.611	576.432	465.731	411.794	581.57	793.268	626.726	628.933	755.527	640.778	941.995	683.278	753.463	695.739	944.173	821.611
ENSOARG00000016617	5663.27	-0.636436	0.172733	-3.68523	0.000228496	0.00146004	1.55448	TRANK1	TRUE	Higher in Suffolk	5329	3784.19	1878.07	2924.3	5626.32	3976.14	3817.23	6164.08	5777.45	10657.1	6332.86	6356.8	6104.41	5305.62	7010.48	6275.77	7533.59	5341.04	7407.58
ENSOARG00000003468	1734.07	-0.636328	0.124261	-5.12096	3.0399e-07	5.2197e-06	1.55437	WDFY3	TRUE	Higher in Suffolk	1086.15	1525.01	1094.72	1554.19	1684.71	830.449	1355.66	1254.92	1901.67	1863.65	2018.54	1665.54	2139.6	1668.15	2106.68	2373.99	2759.61	2246.87	1817.2
ENSOARG00000003096	140.833	-0.636218	0.151595	-4.1954	2.72392e-05	0.000249526	1.55425	FBXL18	TRUE	Higher in Suffolk	103.779	111.704	51.2379	99.3592	116.773	109.952	107.751	137.666	175.074	163.913	150.073	155.692	177.215	180.702	172.914	181.99	215.726	174.806	89.5023
ENSOARG00000016899	84.3745	-0.636087	0.233875	-2.72042	0.00651991	0.0226345	1.55411	TMEM132C	TRUE	Higher in Suffolk	95.7185	68.8035	31.531	44.9731	57.3248	55.4229	60.1402	71.1745	99.0075	75.7581	223.391	118.277	49.0595	122.978	49.6603	76.5055	84.9829	74.5986	143.807
ENSOARG00000020222	3347.39	-0.635457	0.150764	-4.21529	2.49455e-05	0.000231144	1.55343	ITGB5	TRUE	Higher in Suffolk	2742.59	2549.78	1253.36	2906.52	2171.97	2657.62	2327.09	3326.47	3635.51	4568.9	5506.89	4575.4	3855.68	2650.3	4771.58	4024.65	3700.96	3099.74	3275.38
ENSOARG00000013177	95.8745	-0.634696	0.141435	-4.48518	7.28519e-06	8.15896e-05	1.55261	RAB3A	TRUE	Higher in Suffolk	63.4764	59.8995	98.5345	67.9826	72.1867	75.983	51.7874	83.3491	106.252	136.365	93.939	124.312	131.159	124.651	122.655	129.828	115.801	99.0937	64.3612
ENSOARG00000015154	20.8788	-0.634661	0.238493	-2.6556	0.00791669	0.0264297	1.55257	ZPBP	TRUE	Higher in Suffolk	23.1739	25.093	6.89742	12.5506	18.0467	15.1966	5.01169	14.0476	20.526	19.2839	19.4752	20.5175	31.0377	30.1171	14.9579	26.661	36.4212	24.4951	33.1863
ENSOARG00000016178	170.27	-0.634121	0.266616	-2.38222	0.0172088	0.0492378	1.55199	NREP	TRUE	Higher in Suffolk	99.7487	121.418	126.124	117.139	146.497	109.952	143.668	91.7776	159.378	157.026	681.63	73.6216	121.147	120.468	151.374	122.872	155.958	159.218	376.111
ENSOARG00000010789	540.042	-0.634105	0.185422	-3.42041	0.00062528	0.00332047	1.55197	BTBD3	TRUE	Higher in Suffolk	326.45	391.775	268.999	291.802	607.218	310.189	450.216	537.555	1105.99	634.991	466.258	362.073	550.668	625.766	545.067	627.113	513.633	714.81	930.221
ENSOARG00000010322	176.854	-0.633891	0.216672	-2.92607	0.00343277	0.0133515	1.55174	TNFRSF6B	TRUE	Higher in Suffolk	107.809	127.084	80.7983	123.415	105.095	128.724	212.997	143.285	135.23	180.442	332.223	240.175	240.292	154.768	354.802	223.721	262.42	122.475	84.4741
ENSOARG00000006383	532.126	-0.633699	0.16508	-3.83897	0.000123549	0.000884624	1.55154	TTLL10	TRUE	Higher in Suffolk	519.902	323.781	362.607	360.831	406.581	320.022	435.181	430.793	637.512	1002.76	297.855	621.559	490.595	613.217	878.928	741.871	459.468	614.603	592.324
ENSOARG00000001243	488.818	-0.633595	0.184524	-3.43425	0.000594195	0.00318104	1.55143	RAB31	TRUE	Higher in Suffolk	368.768	366.682	246.336	467.511	369.426	261.918	411.794	391.46	527.638	501.381	1196	452.592	440.535	445.9	478.056	514.673	497.757	442.025	907.091
ENSOARG00000016012	3682.25	-0.633342	0.101415	-6.24507	4.23614e-10	1.64145e-08	1.55115	TYK2	TRUE	Higher in Suffolk	2974.33	2686.57	2720.54	2121.06	2852.44	2783.66	3162.37	2868.52	5199.1	4628.13	3332.54	3484.35	4292.21	4689.06	3668.28	3883.23	3996.06	5346.6	5273.6
ENSOARG00000008454	490.657	-0.63282	0.148696	-4.25567	2.08421e-05	0.000198582	1.55059	CDK3	TRUE	Higher in Suffolk	402.018	303.545	380.343	251.013	363.057	441.595	492.816	293.126	808.964	370.526	451.365	579.318	734.892	499.441	609.685	530.902	474.41	571.18	764.29
ENSOARG00000016409	181.064	-0.631272	0.16016	-3.94081	8.12075e-05	0.000617449	1.54893	KLF13	TRUE	Higher in Suffolk	161.21	144.083	82.769	124.461	161.359	110.846	111.928	181.682	184.734	297.523	171.84	203.968	260.316	171.5	284.799	215.606	223.197	222.682	125.706
ENSOARG00000020762	362.174	-0.629754	0.178846	-3.52146	0.000429172	0.00244768	1.5473	THNSL2	TRUE	Higher in Suffolk	249.876	288.975	268.999	258.334	230.361	290.523	355.83	201.349	490.208	312.675	325.35	441.73	190.231	389.012	312.92	634.068	474.41	684.748	481.704
ENSOARG00000008796	29.9068	-0.629669	0.204192	-3.07794	0.0020844	0.00888185	1.54721	MIP	TRUE	Higher in Suffolk	27.2042	23.4741	16.7509	18.826	18.0467	22.3479	32.576	15.9206	48.2964	41.3226	19.4752	21.7244	44.0535	52.7049	30.5142	23.1835	30.818	36.7426	44.2483
ENSOARG00000010831	39.2191	-0.62932	0.219547	-2.86392	0.00418438	0.0157172	1.54684		TRUE	Higher in Suffolk	34.2571	45.3293	23.6483	25.1013	29.724	16.9844	18.3762	34.6507	41.0519	38.5678	48.1151	57.9318	60.0729	52.7049	36.4974	44.0486	42.9584	79.0522	16.0903
ENSOARG00000010127	2405.11	-0.628998	0.121438	-5.17969	2.22254e-07	3.99617e-06	1.54649	CRIM1	TRUE	Higher in Suffolk	1354.16	1875.5	2606.24	1767.55	1529.72	2199.04	1585.36	1544.3	3218.95	2724.54	3089.68	2404.17	2889.51	1984.38	2499.17	2802.88	2922.1	3348.03	3351.81
ENSOARG00000018233	217.837	-0.628675	0.234927	-2.67774	0.00741201	0.0251145	1.54614		TRUE	Higher in Suffolk	128.968	177.27	64.0474	72.1662	208.068	94.7552	192.115	320.285	220.956	400.829	342.534	197.933	252.306	261.015	311.723	346.593	143.817	241.61	161.909
ENSOARG00000014944	503.908	-0.628028	0.130778	-4.80196	1.57117e-06	2.20847e-05	1.54545	PICK1	TRUE	Higher in Suffolk	409.07	383.68	292.647	287.619	377.919	448.747	334.948	490.729	491.415	524.797	524.683	591.387	665.808	513.663	515.75	766.214	743.367	779.388	432.427
ENSOARG00000001865	1281.24	-0.627966	0.0881604	-7.12274	1.05804e-12	8.61414e-11	1.54538	RIN2	TRUE	Higher in Suffolk	991.442	1016.67	742.95	914.105	1047.77	943.083	1036.58	1055.44	1601.02	1398.08	1848.99	1414.5	1396.7	1570.27	1504.17	1192.79	1257	1733.58	1678.42
ENSOARG00000013374	5854.51	-0.627651	0.19711	-3.18542	0.00144543	0.00658716	1.54505	CAPN5	TRUE	Higher in Suffolk	5343.1	4093.4	3357.07	2609.49	4589.17	4627.81	4493.81	5371.8	10866.7	7635.04	3834.31	4586.26	4498.46	11266.3	7215.11	5751.82	4820.68	5392.25	10883.1
ENSOARG00000002376	351.099	-0.627099	0.210618	-2.9785	0.00289664	0.0115865	1.54446	POF1B	TRUE	Higher in Suffolk	491.691	243.645	135.978	209.177	268.577	232.419	274.807	200.412	310.304	713.504	248.595	452.592	328.399	691.856	455.918	403.393	248.412	331.797	429.41
ENSOARG00000017199	333.333	-0.626759	0.188592	-3.32373	0.000888206	0.00443552	1.54409	ADCY7	TRUE	Higher in Suffolk	384.889	240.407	171.45	234.279	243.099	185.935	266.455	245.365	208.882	483.475	546.45	304.142	366.445	673.451	484.637	353.548	382.89	326.23	231.298
ENSOARG00000005331	531.604	-0.62675	0.170733	-3.67123	0.000241389	0.0015256	1.54408	HEPH	TRUE	Higher in Suffolk	320.405	361.825	328.12	331.546	408.704	352.203	594.72	463.571	817.416	484.852	576.235	675.87	574.698	318.739	533.699	536.698	612.624	731.512	1077.04
ENSOARG00000003779	728.697	-0.626635	0.12601	-4.97278	6.60011e-07	1.04079e-05	1.54396	NCOA2	TRUE	Higher in Suffolk	473.554	678.321	486.76	527.127	719.744	440.701	550.45	505.713	1035.96	932.514	704.542	569.662	881.069	837.422	665.329	836.924	847.961	1105.62	1045.87
ENSOARG00000007907	133.57	-0.626183	0.2315	-2.70575	0.00681495	0.0234869	1.54348	SEC14L6	TRUE	Higher in Suffolk	72.5445	125.465	111.344	88.9004	74.3099	79.5586	149.515	72.111	259.593	56.4743	113.414	105.001	90.1094	220.022	98.7224	263.133	181.172	159.218	217.219
ENSOARG00000003488	26.1129	-0.626107	0.222759	-2.80617	0.00501346	0.0181865	1.5434	RPS24	TRUE	Higher in Suffolk	14.1059	28.3308	15.7655	21.9636	20.1698	16.0905	9.18809	26.2222	25.3556	31.6807	32.0767	37.4143	40.0486	34.3	28.1209	35.9344	28.0163	42.3097	9.0508
ENSOARG00000002554	283.445	-0.625855	0.221079	-2.8321	0.00462434	0.0169962	1.54312	SLC22A18	TRUE	Higher in Suffolk	324.435	192.65	163.567	162.112	147.558	198.45	199.632	265.031	160.585	370.526	241.721	494.834	349.424	602.341	469.081	374.413	261.486	283.92	123.694
ENSOARG00000003820	995.203	-0.625668	0.116447	-5.37283	7.75089e-08	1.60008e-06	1.54292	NOTCH1	TRUE	Higher in Suffolk	909.829	754.41	727.185	609.752	729.298	701.725	727.53	840.983	1179.64	1242.43	1262.45	966.736	994.207	1643.89	1307.32	1177.72	1042.21	1338.32	753.227
ENSOARG00000002586	125.945	-0.625545	0.226849	-2.75861	0.0058048	0.0205179	1.54279	APOA1	TRUE	Higher in Suffolk	94.7109	64.7562	127.11	111.91	105.095	52.7411	107.751	68.365	152.134	107.439	310.457	161.726	112.136	119.632	147.186	66.0729	113.933	267.219	102.576
ENSOARG00000005433	85.4688	-0.62551	0.184533	-3.38855	0.000702636	0.0036523	1.54276	AGAP2	TRUE	Higher in Suffolk	67.5067	57.4711	67.9888	61.7073	50.9553	42.0141	75.1753	82.4126	102.63	168.045	126.016	107.415	87.1057	64.4171	115.475	81.1422	46.6939	109.114	110.621
ENSOARG00000021130	725.818	-0.625281	0.173915	-3.59574	0.000323467	0.00194306	1.54251	SIX4	TRUE	Higher in Suffolk	487.66	727.698	382.314	351.418	699.574	485.397	704.142	477.618	990.075	819.565	463.967	505.696	798.97	1034.86	686.27	1059.49	1052.48	1098.94	964.413
ENSOARG00000004434	1486.16	-0.624351	0.0871814	-7.16135	7.98851e-13	6.97406e-11	1.54152	PEPD	TRUE	Higher in Suffolk	1128.47	968.105	1300.66	926.656	1354.56	997.612	1072.5	1255.85	1895.63	1732.8	1844.41	1654.68	1698.06	1544.34	1595.71	1757.31	1446.58	2092.1	1971.06
ENSOARG00000020045	249.246	-0.623664	0.192575	-3.23895	0.0011997	0.00565768	1.54078		TRUE	Higher in Suffolk	154.157	217.743	106.417	270.885	214.437	120.679	211.326	177.936	324.793	382.923	411.269	118.277	311.378	229.224	261.465	234.153	269.891	308.415	410.303
ENSOARG00000000894	520.309	-0.623364	0.0771985	-8.07394	6.80661e-16	1.38932e-13	1.54046	NFYA	TRUE	Higher in Suffolk	386.904	407.964	352.754	323.179	427.813	402.263	410.123	444.84	677.356	623.972	659.864	494.834	669.813	552.983	580.966	528.583	649.045	679.181	613.443
ENSOARG00000005712	195.945	-0.623209	0.196046	-3.17903	0.0014777	0.00670259	1.5403		TRUE	Higher in Suffolk	169.271	150.558	137.948	104.589	97.6644	150.178	120.28	226.635	165.415	258.955	159.238	299.314	243.295	342.163	222.574	250.382	224.131	312.869	87.491
ENSOARG00000016260	121.09	-0.623103	0.195909	-3.18002	0.00147265	0.00668386	1.54018	FGFRL1	TRUE	Higher in Suffolk	96.726	68.8035	53.2086	64.845	98.726	67.0438	93.5515	173.254	126.778	107.439	150.073	118.277	183.222	81.9854	220.181	170.399	143.817	153.651	128.722
ENSOARG00000014116	562.577	-0.62273	0.202816	-3.07148	0.00213003	0.00903643	1.53979	PTGS1	TRUE	Higher in Suffolk	295.216	409.583	404.977	466.465	575.371	386.172	456.899	319.349	319.963	756.204	1356.39	648.111	717.871	393.195	475.662	862.426	833.953	586.768	424.382
ENSOARG00000012336	161.356	-0.622646	0.177445	-3.50866	0.000450373	0.00255352	1.5397	TLE4	TRUE	Higher in Suffolk	136.021	131.941	135.978	140.149	116.773	91.1796	112.763	94.5871	169.037	314.052	221.1	140.002	165.201	334.634	135.818	180.831	127.941	165.898	151.852
ENSOARG00000002158	332.3	-0.622619	0.160019	-3.8908	9.99142e-05	0.000735751	1.53967	VASH1	TRUE	Higher in Suffolk	194.46	259.834	350.783	316.904	239.915	187.723	239.726	198.539	487.793	391.188	481.151	346.384	305.371	398.215	531.306	266.61	224.131	474.313	419.354
ENSOARG00000018171	5722.74	-0.622548	0.255867	-2.43663	0.014825	0.0436497	1.53959	AQP5	TRUE	Higher in Suffolk	3283.65	4506.22	3514.73	3626.09	4650.74	5949.02	3340.29	3814.39	3809.38	2677.71	2847.95	10647.4	9845.95	5710.53	6969.8	15703.3	10797.5	4580.58	2456.79
ENSOARG00000005036	62.6861	-0.622034	0.260655	-2.38844	0.01692	0.0485235	1.53904	KHDRBS3	TRUE	Higher in Suffolk	28.2118	40.4726	40.3991	75.3038	35.0318	47.3776	22.5526	67.4285	66.4075	39.9452	71.027	137.588	35.0425	40.1561	46.6688	84.6197	164.363	47.8767	100.564
ENSOARG00000011876	166.992	-0.621891	0.201655	-3.08441	0.00203955	0.00871892	1.53889	FADS6	TRUE	Higher in Suffolk	183.376	72.8507	107.403	55.432	182.59	133.194	101.904	147.968	148.511	252.068	253.177	218.451	116.141	158.951	162.144	185.468	167.164	219.342	306.721
ENSOARG00000000835	479.526	-0.621449	0.246001	-2.52884	0.0114441	0.0353621	1.53842	PNP	TRUE	Higher in Suffolk	536.023	347.255	90.6517	385.932	308.917	278.902	405.947	407.38	200.43	723.146	657.573	779.665	774.941	517.01	619.857	721.006	799.4	330.683	226.27
ENSOARG00000010412	813.099	-0.621415	0.191072	-3.25303	0.0011418	0.00543237	1.53838	RIPK4	TRUE	Higher in Suffolk	1063.99	572.283	275.897	272.976	667.727	635.575	557.968	770.745	962.305	687.333	817.956	878.632	942.144	1437.25	883.715	941.249	999.249	1041.04	1040.84
ENSOARG00000009016	3055.07	-0.621238	0.17555	-3.5395	0.000400883	0.00230906	1.53819	XPNPEP1	TRUE	Higher in Suffolk	2733.52	2486.64	2871.3	1875.27	2177.28	1938.01	1905.28	2210.15	2141.94	2663.93	4452.94	4486.09	3976.83	2477.97	3507.34	4084.93	6753.81	2891.53	2411.53
ENSOARG00000015192	698.282	-0.62095	0.180091	-3.44854	0.000563621	0.00306492	1.53789	HACL1	TRUE	Higher in Suffolk	687.158	488.1	564.603	548.045	462.844	438.02	606.414	358.682	1109.61	488.984	450.22	714.492	623.757	940.322	615.669	821.854	845.16	1302.69	1200.74
ENSOARG00000014546	42.2978	-0.619905	0.209355	-2.95842	0.00309223	0.0122272	1.53677	IFI27L2	TRUE	Higher in Suffolk	27.2042	28.3308	15.7655	44.9731	32.9087	25.0297	52.6227	21.5396	60.3705	31.6807	53.8431	55.5179	42.051	41.8293	37.0957	39.4119	42.0245	79.0522	72.4064
ENSOARG00000008687	422.991	-0.619218	0.0902583	-6.85966	6.90248e-12	4.65259e-10	1.53604	ZNF341	TRUE	Higher in Suffolk	360.707	343.208	352.754	208.131	343.949	288.735	294.019	375.539	502.282	535.817	459.384	470.695	485.589	502.788	467.286	512.355	531.377	556.706	445.5
ENSOARG00000017785	31.8317	-0.617617	0.232817	-2.65036	0.00804072	0.0267572	1.53434	FAM89A	TRUE	Higher in Suffolk	25.1891	25.093	12.8095	30.3307	20.1698	33.0749	15.0351	23.4127	30.1852	23.4162	93.939	43.4488	31.0377	30.9537	38.8906	32.4569	28.0163	41.1962	26.1467
ENSOARG00000016175	4501.67	-0.616552	0.21665	-2.84748	0.00440674	0.0163708	1.53321	SPON2	TRUE	Higher in Suffolk	3413.62	3997.08	1666.22	4741	3470.27	1848.62	3569.16	3737.6	4257.32	5056.51	13054.1	5437.14	6170.49	3809.81	4985.18	4982.13	4602.15	3674.26	3059.17
ENSOARG00000013082	486.987	-0.616219	0.206318	-2.98779	0.00281003	0.0113119	1.53285	PFKFB3	TRUE	Higher in Suffolk	446.35	300.307	713.39	284.481	274.947	278.008	309.889	267.841	799.305	331.958	380.338	502.075	675.82	366.424	490.022	514.673	550.988	841.739	924.187
ENSOARG00000003142	354.838	-0.615502	0.229485	-2.68376	0.00727984	0.0247303	1.53209	USH1C	TRUE	Higher in Suffolk	459.449	151.368	82.769	258.334	324.84	223.479	323.254	249.111	253.556	625.349	296.71	410.35	367.446	330.451	850.807	397.597	408.105	383.014	345.942
ENSOARG00000009042	3303.25	-0.614937	0.220829	-2.78643	0.00532928	0.0190932	1.53149		TRUE	Higher in Suffolk	4558.21	1528.25	1126.25	2111.65	3117.83	1918.35	2537.58	2482.68	2093.65	5155.69	3796.51	5679.73	4001.86	3291.96	4934.32	5677.64	1935	4409.11	2405.5
ENSOARG00000015494	2077.19	-0.614734	0.118616	-5.1826	2.18815e-07	3.94412e-06	1.53128	CLCN3	TRUE	Higher in Suffolk	1907.32	1376.88	1559.8	908.876	1731.42	1537.54	1514.36	2049.08	2425.68	2271.37	1796.3	2437.96	2681.25	2672.89	2188.64	2838.82	2493.45	2674.42	2400.47
ENSOARG00000006334	755.004	-0.614699	0.113066	-5.43639	5.43716e-08	1.1743e-06	1.53124	DYRK1B	TRUE	Higher in Suffolk	618.643	564.998	416.801	462.282	573.248	597.137	603.908	740.776	1014.22	914.607	592.274	860.528	793.964	1010.6	826.875	890.246	848.895	1130.11	884.967
ENSOARG00000017433	344.34	-0.614531	0.176077	-3.49032	0.000482446	0.00269854	1.53106	ZSWIM7	TRUE	Higher in Suffolk	241.815	259.834	214.805	232.187	278.131	244.933	294.019	291.253	614.571	300.278	286.399	335.521	294.357	376.463	299.757	340.797	316.585	751.553	569.195
ENSOARG00000018978	278.368	-0.614326	0.223828	-2.74602	0.00603239	0.0211982	1.53084	RNASEL	TRUE	Higher in Suffolk	327.458	199.935	134.007	142.241	254.777	189.51	231.373	151.714	528.845	318.184	224.537	162.933	223.271	391.522	204.026	259.655	231.602	489.901	623.499
ENSOARG00000015636	266.581	-0.613405	0.168069	-3.64959	0.000262656	0.00163717	1.52987	UNKL	TRUE	Higher in Suffolk	170.278	185.365	269.985	148.516	194.267	188.617	241.396	198.539	519.186	297.523	284.108	224.486	258.314	281.929	279.414	221.402	221.329	472.087	408.292
ENSOARG00000011327	477.408	-0.613063	0.121112	-5.06157	4.15819e-07	6.87121e-06	1.5295	GSE1	TRUE	Higher in Suffolk	345.594	360.206	292.647	242.646	428.874	427.293	359.171	435.475	513.149	822.32	488.024	423.626	529.643	515.337	554.042	573.791	564.996	594.562	599.364
ENSOARG00000012227	219.298	-0.612977	0.163935	-3.73882	0.000184884	0.00122793	1.52941	HHAT	TRUE	Higher in Suffolk	190.429	122.227	74.8862	124.461	202.76	168.056	180.421	252.857	288.571	279.616	250.886	193.106	242.294	195.761	248.9	250.382	289.502	312.869	298.676
ENSOARG00000011065	595.736	-0.612787	0.176906	-3.4644	0.000531418	0.00291827	1.52921	SLCO2B1	TRUE	Higher in Suffolk	302.269	424.963	528.145	431.951	753.715	326.28	499.498	295.936	755.838	866.398	726.309	499.661	513.623	1123.53	562.418	570.314	549.12	852.874	736.132
ENSOARG00000013220	1072.89	-0.612116	0.17387	-3.5211	0.000429756	0.00245005	1.5285	RABGAP1L	TRUE	Higher in Suffolk	712.347	790.026	646.386	726.891	1339.7	589.092	863.681	755.761	1757.99	1090.92	1032.18	850.873	925.123	1113.5	871.748	1424.63	1285.02	1483.06	2125.93
ENSOARG00000009689	1081.67	-0.611584	0.0779242	-7.84808	4.22453e-15	6.95702e-13	1.52794	TMCO4	TRUE	Higher in Suffolk	956.177	836.164	808.968	759.314	705.944	901.069	720.848	913.094	1202.58	1268.6	1212.04	1262.43	1322.61	1233.13	1330.06	991.094	1238.32	1548.76	1340.52
ENSOARG00000011742	237.93	-0.611513	0.191629	-3.19145	0.00141559	0.00648725	1.52786	HIPK2	TRUE	Higher in Suffolk	187.407	166.747	112.329	154.791	244.161	151.966	176.244	222.888	169.037	275.484	577.381	206.382	327.397	246.793	225.566	238.79	382.89	258.312	196.101
ENSOARG00000002374	265.847	-0.611489	0.162683	-3.75846	0.000170959	0.00115344	1.52784	STARD10	TRUE	Higher in Suffolk	178.339	216.933	140.904	158.975	170.913	217.222	181.256	332.46	241.482	363.639	227.974	351.211	333.405	377.3	333.263	410.348	359.543	273.899	182.022
ENSOARG00000005055	1538.74	-0.61094	0.134181	-4.55324	5.28271e-06	6.24955e-05	1.52725	HBP1	TRUE	Higher in Suffolk	1428.72	1162.37	896.664	1301.08	1154.99	974.37	1406.61	987.078	2218.01	1844.37	2000.21	1581.05	1209.47	1945.06	1671.7	1426.94	1327.04	2337.05	2363.26
ENSOARG00000005939	684.454	-0.610503	0.117734	-5.18524	2.15735e-07	3.89828e-06	1.52679	ZBTB18	TRUE	Higher in Suffolk	485.645	469.482	538.984	361.877	608.279	482.715	590.544	617.158	953.853	898.078	517.81	744.664	805.978	675.961	691.655	849.675	870.374	940.833	901.057
ENSOARG00000007725	1426.45	-0.609541	0.109813	-5.55065	2.84607e-08	6.72843e-07	1.52577	HIP1R	TRUE	Higher in Suffolk	1381.37	1032.05	1072.06	836.709	914.012	1212.15	1077.51	1150.97	1658.98	1895.33	1291.09	1578.64	1495.82	2283.04	1666.91	1750.35	1440.04	1959.6	1405.89
ENSOARG00000016150	84.7202	-0.609204	0.19096	-3.18878	0.00142872	0.00652745	1.52542	ATMIN	TRUE	Higher in Suffolk	84.6353	77.7074	53.2086	49.1567	53.0785	46.4837	74.34	66.4919	65.2001	92.2872	97.3758	86.8976	137.166	120.468	102.312	147.215	125.14	91.2998	39.2201
ENSOARG00000011624	101.296	-0.609193	0.226144	-2.69414	0.00705705	0.0241571	1.52541	FAM78B	TRUE	Higher in Suffolk	58.4386	72.0413	85.725	76.3497	67.9405	101.013	49.2816	84.2856	74.8594	100.552	120.288	86.8976	265.322	106.246	141.203	171.558	142.883	73.4852	46.2596
ENSOARG00000011760	393.618	-0.60909	0.155393	-3.91965	8.86785e-05	0.000665181	1.5253	GDPD5	TRUE	Higher in Suffolk	408.063	254.978	240.424	323.179	286.624	316.447	262.278	280.952	381.541	735.543	575.09	381.384	325.395	666.758	466.688	323.41	421.179	458.726	370.077
ENSOARG00000010283	2364.73	-0.608615	0.246453	-2.47228	0.0134253	0.0402957	1.52479	MX1	TRUE	Higher in Suffolk	4768.79	1274.89	770.54	1365.93	1422.5	1291.71	1433.34	1385.09	3187.56	3022.06	1559.16	4210.91	2406.92	3049.35	2246.68	2220.98	1329.84	2979.49	5004.09
ENSOARG00000017587	44.9196	-0.608557	0.202147	-3.008	0.00262974	0.0106871	1.52473	PDCD1	TRUE	Higher in Suffolk	29.2193	53.4239	23.6483	21.9636	40.3397	32.181	23.3879	41.2063	66.4075	48.2097	65.299	49.4834	38.0462	36.8098	36.4974	62.5954	35.4874	66.8047	82.4628
ENSOARG00000000953	65.6288	-0.607448	0.208297	-2.91486	0.00355849	0.0137635	1.52356		TRUE	Higher in Suffolk	38.2874	51.805	36.4578	27.1931	66.8789	42.0141	64.3166	61.8094	102.63	41.3226	32.0767	65.1732	83.1009	64.4171	71.7981	113.599	92.4539	99.0937	92.5193
ENSOARG00000008351	1210.62	-0.60708	0.249258	-2.43839	0.0147527	0.0434716	1.52317	SLCO2A1	TRUE	Higher in Suffolk	520.91	1278.13	699.595	1161.98	885.349	766.981	804.376	895.3	574.727	1170.81	1102.06	1770.54	2620.18	634.968	1836.24	2688.12	2176.87	838.399	576.234
ENSOARG00000002509	79.0667	-0.606561	0.226973	-2.67191	0.00754212	0.0254734	1.52263	AC138647.1	TRUE	Higher in Suffolk	39.2949	65.5657	80.7983	21.9636	48.8322	58.9985	95.222	53.3809	100.215	57.8517	67.5902	148.45	58.0705	61.9073	123.852	64.9138	89.6523	126.929	138.779
ENSOARG00000008677	1335.51	-0.606431	0.136163	-4.45384	8.43469e-06	9.28136e-05	1.52249	KAT6B	TRUE	Higher in Suffolk	924.943	1096.81	1047.42	1033.34	1106.16	867.994	1101.74	917.776	2144.36	1374.67	1784.84	1185.19	1438.75	1375.35	1200.82	1266.98	1169.22	1911.73	2426.62
ENSOARG00000007905	1646.19	-0.605917	0.144154	-4.2035	2.62818e-05	0.00024198	1.52195	NPC1	TRUE	Higher in Suffolk	1350.13	1127.57	1422.84	982.088	1130.57	1253.27	1196.12	1502.16	2542.8	1746.57	1673.72	1986.58	1482.8	1522.59	1543.06	1457.08	1659.5	3107.53	2590.54
ENSOARG00000013961	857.599	-0.60565	0.113004	-5.35935	8.35234e-08	1.70482e-06	1.52166	SGMS1	TRUE	Higher in Suffolk	543.076	628.945	832.617	566.871	739.914	565.85	669.895	678.031	1000.94	643.256	864.926	945.012	1097.33	870.049	968.077	1199.75	1170.15	1202.48	1107.21
ENSOARG00000010325	2701.28	-0.605443	0.159733	-3.79077	0.000150182	0.00103394	1.52145	LLGL2	TRUE	Higher in Suffolk	2176.34	1874.69	1403.13	1046.93	2277.07	2422.52	2008.02	3085.79	2417.23	3326.47	2356.49	3520.56	3842.66	2763.24	3495.37	3970.17	3847.58	3088.6	2401.48
ENSOARG00000004089	204.22	-0.604362	0.206638	-2.92535	0.00344069	0.0133716	1.52031	CREBRF	TRUE	Higher in Suffolk	155.165	196.697	146.816	145.378	199.575	106.376	175.409	87.0951	306.682	272.729	247.449	143.622	130.158	213.329	181.888	206.333	156.892	364.086	444.495
ENSOARG00000010543	653.791	-0.603825	0.142625	-4.23369	2.29886e-05	0.000215492	1.51974	PREX1	TRUE	Higher in Suffolk	495.721	508.336	398.079	641.129	610.403	344.158	500.333	465.444	713.579	962.817	1245.26	756.734	666.809	734.522	863.372	703.619	564.062	630.191	617.466
ENSOARG00000004555	1316.05	-0.603763	0.162821	-3.70854	0.000208458	0.00135219	1.51967	TSHZ1	TRUE	Higher in Suffolk	881.617	1059.57	1200.15	1089.81	902.334	662.393	1120.95	1021.73	1189.3	1811.31	2790.67	1630.54	1635.99	1062.46	1991.8	1431.58	1252.33	1118.98	1151.46
ENSOARG00000012876	329.359	-0.603508	0.159991	-3.77197	0.000161967	0.00110198	1.51941	RBBP8NL	TRUE	Higher in Suffolk	245.845	246.883	221.703	131.782	303.609	248.509	336.618	252.857	385.163	314.052	257.759	450.178	380.462	522.029	318.903	600.452	332.461	369.653	338.902
ENSOARG00000004254	531.219	-0.603394	0.239102	-2.52576	0.0115448	0.0355822	1.51929		TRUE	Higher in Suffolk	358.692	422.534	434.537	382.795	434.182	343.264	386.735	341.825	1107.19	382.923	552.178	277.59	590.717	238.427	490.022	618.999	610.756	466.52	1653.28
ENSOARG00000019074	1853.2	-0.603331	0.110594	-5.45538	4.88693e-08	1.06981e-06	1.51922	NYNRIN	TRUE	Higher in Suffolk	1490.19	1226.32	1088.81	1429.73	1529.72	1188.91	1580.35	1771.87	2248.2	1819.57	2750.58	2336.58	1906.31	1553.54	2377.11	2201.27	1973.28	2097.67	2640.82
ENSOARG00000013621	196.337	-0.603225	0.157824	-3.82174	0.000132512	0.000937081	1.51911	GYPC	TRUE	Higher in Suffolk	157.18	157.034	101.491	204.994	140.127	130.512	139.492	154.524	218.541	275.484	381.484	216.037	221.269	241.773	174.11	157.648	151.288	276.126	231.298
ENSOARG00000005793	425.553	-0.602942	0.171197	-3.52218	0.000428009	0.0024449	1.51881	GTF3C4	TRUE	Higher in Suffolk	306.299	356.969	244.366	356.647	450.106	196.662	374.206	276.269	578.349	539.949	925.642	319.832	450.547	380.646	416.429	430.054	478.146	444.251	560.144
ENSOARG00000001834	272.493	-0.602744	0.171978	-3.50476	0.000457016	0.00258109	1.5186	FLVCR2	TRUE	Higher in Suffolk	213.603	224.218	107.403	175.709	296.178	175.208	197.126	250.984	225.785	344.355	375.756	392.246	375.456	204.127	318.903	274.724	479.079	222.682	323.817
ENSOARG00000018383	572.041	-0.602447	0.197743	-3.04748	0.00230771	0.00964897	1.51829	DHX58	TRUE	Higher in Suffolk	650.885	405.536	395.123	345.143	449.044	396.899	361.677	409.253	1050.45	545.459	404.396	665.008	598.727	623.256	442.157	514.673	376.353	1041.04	1193.7
ENSOARG00000013348	546.323	-0.601897	0.199581	-3.01661	0.00255619	0.0104527	1.51771	DAGLA	TRUE	Higher in Suffolk	685.143	379.633	217.761	253.105	420.382	395.111	400.1	508.523	357.393	661.162	458.239	864.149	688.836	678.471	942.948	734.916	838.622	546.685	348.959
ENSOARG00000015844	326.664	-0.601885	0.141166	-4.26327	2.01459e-05	0.000193258	1.5177	AC136352.3	TRUE	Higher in Suffolk	343.579	238.788	221.703	139.103	287.685	206.495	271.466	274.396	351.356	367.771	350.553	333.108	412.501	434.188	309.928	279.361	449.195	417.529	517.907
ENSOARG00000006096	11235.5	-0.601845	0.18032	-3.33842	0.000842554	0.00424854	1.51766	WFDC2	TRUE	Higher in Suffolk	10246.9	8429.64	11829.1	4394.82	8388.52	5455.58	7072.32	11671.7	9102.66	21206.8	11847.8	18177.3	11937.5	8753.19	11712.1	15156.2	13734.5	11685.3	12673.1
ENSOARG00000016190	813.101	-0.601829	0.176404	-3.41209	0.000644664	0.00340097	1.51764	ZNF750	TRUE	Higher in Suffolk	837.285	780.312	475.922	323.179	535.031	729.437	618.943	589.999	808.964	673.559	655.282	952.253	831.009	1546.85	887.903	1461.72	849.829	1078.9	812.561
ENSOARG00000007688	15873.1	-0.601475	0.10708	-5.6172	1.94082e-08	4.83271e-07	1.51727		TRUE	Higher in Suffolk	13391.5	12472	8342.92	13102.9	11630.6	10559.8	12411.4	15064.6	19455	14872	18323.8	19613.5	19294.4	21892.6	17527.7	19745.4	18369.4	22183.6	13335.8
ENSOARG00000016407	508.302	-0.60129	0.131764	-4.5631	5.04043e-06	6.04185e-05	1.51707	TBX2	TRUE	Higher in Suffolk	287.155	494.575	501.541	406.85	367.303	304.826	450.216	280.015	637.512	498.626	661.01	645.698	505.614	722.81	678.492	483.376	430.518	636.872	664.731
ENSOARG00000017352	238.934	-0.601131	0.156137	-3.84955	0.000118335	0.000851075	1.51691	SHROOM3	TRUE	Higher in Suffolk	219.649	148.939	138.934	116.093	174.097	217.222	228.867	201.349	214.919	352.62	187.878	347.591	322.391	284.439	315.313	369.777	284.833	202.641	212.191
ENSOARG00000002994	889.435	-0.601068	0.105335	-5.70609	1.15598e-08	3.03486e-07	1.51684	AC138894.1	TRUE	Higher in Suffolk	721.415	578.759	907.503	574.192	695.328	579.258	635.649	743.586	1324.53	1078.52	1001.25	995.702	926.124	911.041	936.965	971.388	842.358	1213.62	1262.08
ENSOARG00000015754	54.6545	-0.600987	0.178053	-3.37268	0.000744412	0.00382554	1.51675	NIPA1	TRUE	Higher in Suffolk	34.2571	41.2821	36.4578	33.4684	53.0785	34.8628	55.9638	38.3968	72.4445	66.1162	73.3182	43.4488	42.051	76.9658	37.0957	55.6404	75.6441	93.5266	74.4177
ENSOARG00000000454	10694	-0.600209	0.173278	-3.46451	0.000531202	0.00291819	1.51594	PTPRF	TRUE	Higher in Suffolk	9295.77	8828.7	5085.37	4246.3	8416.13	9975.22	7311.22	11273.7	11938.9	10449.1	7520.84	11301.5	14397.5	16567.7	10848.7	17114	15226.9	14435.4	8953.25
ENSOARG00000003798	579.898	-0.599369	0.207691	-2.88693	0.00389023	0.0147972	1.51505	PLCE1	TRUE	Higher in Suffolk	317.382	353.731	872.03	303.307	438.428	295.887	455.228	416.745	480.549	578.517	449.074	667.422	824	614.054	680.287	1228.72	1055.28	570.067	417.342
ENSOARG00000006003	156.563	-0.598851	0.226566	-2.64418	0.00818895	0.027108	1.51451	IQGAP3	TRUE	Higher in Suffolk	181.361	131.131	43.3552	152.699	135.881	88.4978	103.575	88.0316	161.793	246.558	203.916	166.554	143.174	391.522	150.776	135.623	188.643	84.6193	176.993
ENSOARG00000002615	612.517	-0.598698	0.111689	-5.36008	8.3187e-08	1.70035e-06	1.51435	CBX4	TRUE	Higher in Suffolk	525.948	446.008	422.713	333.638	579.617	462.155	515.368	458.888	662.868	705.239	618.622	663.801	636.773	829.893	649.773	693.186	591.145	1016.55	825.634
ENSOARG00000005261	691.374	-0.598681	0.195999	-3.05535	0.002248	0.00943743	1.51433	GBGT1	TRUE	Higher in Suffolk	576.326	475.149	400.05	365.014	607.218	530.987	550.45	631.205	435.875	898.078	824.83	1104.32	986.197	848.298	522.331	1299.43	1172.95	418.643	488.743
ENSOARG00000015078	764.289	-0.598679	0.170001	-3.52205	0.000428221	0.00244514	1.51433	IRF1	TRUE	Higher in Suffolk	861.466	464.626	653.284	398.483	585.987	538.138	459.405	650.872	999.735	1406.35	712.561	732.595	683.83	1146.12	626.438	828.81	565.93	1147.93	1058.94
ENSOARG00000006054	443.991	-0.59803	0.115688	-5.16883	2.35562e-07	4.21974e-06	1.51365	GAREM1	TRUE	Higher in Suffolk	361.715	335.923	253.234	236.37	346.072	378.127	353.324	447.65	568.69	501.381	365.445	455.006	514.625	561.349	455.319	596.975	584.608	547.799	572.212
ENSOARG00000000982	295.956	-0.597304	0.15387	-3.88164	0.000103756	0.000760948	1.51289	MFSD13A	TRUE	Higher in Suffolk	360.707	191.84	154.699	131.782	272.823	219.01	202.973	262.222	382.749	327.826	352.844	247.417	321.39	468.488	294.97	316.455	363.279	368.539	383.15
ENSOARG00000003124	153.096	-0.597291	0.168853	-3.53702	0.000404662	0.0023299	1.51287	APOBR	TRUE	Higher in Suffolk	160.202	96.3248	108.388	115.048	97.6644	130.512	101.069	114.254	173.867	355.375	153.51	175.002	124.151	222.532	126.245	177.354	143.817	162.558	170.96
ENSOARG00000002955	115.262	-0.597069	0.144186	-4.13934	3.48301e-05	0.000305728	1.51264		TRUE	Higher in Suffolk	85.6428	101.182	79.8129	104.589	72.1867	75.0891	86.0339	95.5236	140.059	187.329	132.889	142.416	124.151	157.278	148.981	142.578	126.074	125.816	62.3499
ENSOARG00000015775	5498.05	-0.596487	0.155767	-3.82976	0.000128266	0.000912985	1.51203	GPT2	TRUE	Higher in Suffolk	6256.96	4369.42	2981.65	2622.04	4005.3	4729.72	3418.81	4965.36	6769.94	6701.15	4147.06	5274.2	5340.48	9575.56	5935.31	8189.57	6048.73	6774	6357.68
ENSOARG00000016739	1278.9	-0.596202	0.147774	-4.03477	5.46554e-05	0.000445231	1.51173	ROBO1	TRUE	Higher in Suffolk	1205.04	1178.56	505.482	862.857	1208.07	659.711	1183.59	969.284	1690.37	1708	1677.15	1266.05	1325.61	1406.3	1373.14	1078.03	1476.46	1814.86	1710.6
ENSOARG00000011499	22.2669	-0.595803	0.228408	-2.60337	0.00923125	0.0299216	1.51131	RPL17	TRUE	Higher in Suffolk	21.1588	17.808	8.86811	11.5048	9.55413	15.1966	14.1998	32.7777	24.1482	30.3033	33.2223	27.759	23.028	29.2805	23.3344	25.5018	41.0906	22.2682	12.0677
ENSOARG00000013531	536.776	-0.595224	0.0974146	-6.10965	9.9847e-10	3.46168e-08	1.51071	SIRT5	TRUE	Higher in Suffolk	409.07	372.348	414.83	406.85	402.335	461.261	410.958	418.618	665.282	450.417	615.186	584.145	489.594	833.239	634.216	573.791	624.764	745.986	685.849
ENSOARG00000000810	610.247	-0.594847	0.146428	-4.06238	4.85752e-05	0.000402029	1.51031	NHSL1	TRUE	Higher in Suffolk	412.093	450.865	414.83	299.124	595.541	428.186	547.944	563.777	991.283	516.533	473.132	768.803	576.7	690.183	618.66	703.619	742.433	850.647	950.334
ENSOARG00000021197	276.355	-0.594721	0.137224	-4.33339	1.46828e-05	0.000148949	1.51018	MAP3K9	TRUE	Higher in Suffolk	275.065	219.362	139.919	134.919	222.93	231.525	199.632	260.349	292.193	374.658	218.809	304.142	333.405	289.459	274.029	394.119	359.543	359.632	367.06
ENSOARG00000007191	119.369	-0.594541	0.23216	-2.56193	0.0104092	0.0329009	1.50999	ZFP36L2	TRUE	Higher in Suffolk	107.809	60.7089	46.3112	42.8814	147.558	119.785	65.9872	113.317	173.867	122.59	90.5022	85.6907	118.143	138.873	126.245	103.167	107.396	232.703	264.484
ENSOARG00000002730	119.669	-0.594536	0.124399	-4.77719	1.77763e-06	2.4488e-05	1.50999	FBXL8	TRUE	Higher in Suffolk	110.832	95.5154	72.9155	89.9463	84.9256	69.7256	116.104	90.8411	149.719	162.536	105.395	165.347	134.163	168.154	145.989	118.236	101.793	144.744	146.824
ENSOARG00000013343	3139.98	-0.594277	0.113219	-5.24899	1.52939e-07	2.90103e-06	1.50972	PIEZO1	TRUE	Higher in Suffolk	1776.33	1963.73	2950.12	2197.41	2458.6	2647.78	2243.56	2994.95	3583.59	3582.67	4317.76	3547.11	4273.19	3340.49	4076.93	4297.06	3811.16	3021.8	2575.45
ENSOARG00000003990	2989.43	-0.594182	0.103964	-5.71531	1.09503e-08	2.89057e-07	1.50962	ERGIC1	TRUE	Higher in Suffolk	2301.27	2235.71	2653.53	1630.54	2343.95	2256.25	1934.51	2979.96	3285.36	3866.42	3136.64	3344.35	3893.73	3811.48	3202.19	3705.88	3374.1	4217.6	2625.74
ENSOARG00000020448	253.433	-0.592901	0.176475	-3.35991	0.000779678	0.00397435	1.50828	SPTBN5	TRUE	Higher in Suffolk	175.316	236.36	146.816	262.518	235.668	167.163	182.091	123.619	379.126	509.646	304.729	368.108	191.232	266.871	229.156	214.447	231.602	347.385	243.366
ENSOARG00000001664	52.3298	-0.592748	0.222844	-2.65941	0.00782769	0.0262231	1.50812	ARMCX4	TRUE	Higher in Suffolk	25.1891	33.997	47.2966	63.7991	44.5859	19.6662	35.0818	41.2063	78.4816	57.8517	52.6975	33.7935	29.0352	49.3585	55.6435	62.5954	62.5698	106.888	94.5306
ENSOARG00000012901	2926.67	-0.592372	0.124993	-4.73936	2.14393e-06	2.86622e-05	1.50772	CYBA	TRUE	Higher in Suffolk	3140.57	2109.43	1577.54	1873.18	2262.21	1942.48	2347.98	2653.12	2658.71	3661.18	3811.4	4340.05	3211.9	3037.64	4222.92	3591.12	3643.06	2859.24	2662.95
ENSOARG00000009369	155.477	-0.59187	0.154774	-3.82324	0.00013171	0.000933441	1.5072	ENDOG	TRUE	Higher in Suffolk	175.316	94.7059	82.769	110.864	113.588	97.437	134.48	136.73	138.852	179.065	246.303	207.589	165.201	229.224	182.487	191.264	189.577	177.032	101.57
ENSOARG00000003801	1845.06	-0.591817	0.0942222	-6.28099	3.36425e-10	1.36441e-08	1.50714	RAB11B	TRUE	Higher in Suffolk	1398.5	1556.58	1418.9	1222.64	1268.58	1247.91	1296.36	1933.89	2119	2141.89	2254.54	2422.27	2350.85	2087.28	2130.01	2108.54	2145.12	2421.67	1531.6
ENSOARG00000000422	846.678	-0.591638	0.140796	-4.20214	2.64407e-05	0.000243288	1.50696		TRUE	Higher in Suffolk	742.574	664.56	414.83	366.06	611.464	820.616	639.825	904.665	990.075	1004.14	736.619	1076.57	1031.25	1127.72	860.979	1131.35	1028.2	1075.56	859.826
ENSOARG00000016822	15.4943	-0.591188	0.232175	-2.54109	0.0110507	0.0345167	1.50649	TXK	TRUE	Higher in Suffolk	18.1361	5.66617	11.8241	11.5048	16.9851	9.83309	10.8587	6.55554	21.7334	27.5484	16.0384	16.8968	18.0219	17.5683	11.9663	27.8202	13.0743	12.2475	20.1129
ENSOARG00000003012	487.173	-0.591089	0.142568	-4.14594	3.38427e-05	0.000298326	1.50638	PLEKHG1	TRUE	Higher in Suffolk	366.753	390.966	239.439	437.181	419.32	283.372	319.913	515.078	496.245	571.63	797.336	447.764	540.656	485.219	442.157	542.494	640.64	547.799	772.335
ENSOARG00000012022	593.364	-0.591051	0.237944	-2.48603	0.0129177	0.0389925	1.50634		TRUE	Higher in Suffolk	591.439	354.54	628.65	307.491	267.516	593.561	351.653	399.888	350.149	816.811	411.269	963.115	870.056	686	905.254	1185.84	1010.46	321.776	258.451
ENSOARG00000015973	635.716	-0.590633	0.155873	-3.78935	0.000151042	0.00103882	1.50591	RASAL2	TRUE	Higher in Suffolk	438.29	534.239	467.054	405.804	605.095	452.322	471.099	492.602	1045.62	608.82	565.925	496.041	653.794	629.949	527.118	731.439	778.854	1281.54	893.012
ENSOARG00000016546	166.223	-0.590289	0.161996	-3.64302	0.000269462	0.00167097	1.50555	TNFAIP8L1	TRUE	Higher in Suffolk	55.4159	125.465	108.388	104.589	119.957	126.042	189.609	178.873	230.615	209.368	135.18	188.278	191.232	167.317	199.24	207.492	220.395	223.796	176.993
ENSOARG00000015041	375.294	-0.589474	0.0891206	-6.6135	3.75338e-11	2.0219e-09	1.5047	DEF8	TRUE	Higher in Suffolk	311.337	284.118	310.384	269.839	240.976	230.631	319.077	342.761	524.016	451.794	410.124	410.35	408.496	462.632	371.555	419.621	427.716	528.871	406.28
ENSOARG00000009827	67.1343	-0.589396	0.226358	-2.6041	0.00921169	0.0298849	1.50462	VASH2	TRUE	Higher in Suffolk	71.537	33.1876	65.0328	61.7073	49.8938	35.7567	36.7524	44.9523	63.9927	50.9646	164.966	43.4488	53.0644	82.8219	58.0368	74.1871	54.1649	122.475	108.61
ENSOARG00000012499	148.826	-0.588671	0.14519	-4.05341	5.04763e-05	0.000415862	1.50386	ZFPM1	TRUE	Higher in Suffolk	119.9	110.086	120.212	111.91	124.204	87.6039	116.104	118.936	242.689	148.761	174.131	216.037	158.192	176.52	221.976	175.035	120.47	190.393	94.5306
ENSOARG00000019447	28.4073	-0.588649	0.229098	-2.56637	0.010277	0.03254	1.50384	PKDREJ	TRUE	Higher in Suffolk	19.1437	19.4269	13.7948	17.7801	23.3545	25.9236	25.0584	23.4127	30.1852	39.9452	16.0384	12.0691	35.0425	27.6073	26.9243	54.4812	26.1486	50.1035	53.2991
ENSOARG00000006246	3874.73	-0.588424	0.232529	-2.53255	0.0113237	0.0350874	1.5036	FAP	TRUE	Higher in Suffolk	4082.64	3261.28	1312.48	3750.55	4427.81	1463.34	2661.21	1965.73	6914.83	4165.32	7336.4	5204.2	3490.24	2321.52	4161.9	2227.93	3327.41	4086.22	7458.86
ENSOARG00000010130	184.724	-0.588053	0.215279	-2.73248	0.00628599	0.021936	1.50322	ARID3A	TRUE	Higher in Suffolk	125.945	135.179	175.391	128.644	134.819	116.209	141.162	144.222	163	502.759	403.25	160.519	196.238	129.671	224.967	139.101	175.569	149.197	163.92
ENSOARG00000001516	2668.28	-0.587329	0.188586	-3.11519	0.00183824	0.00799754	1.50246	SERINC2	TRUE	Higher in Suffolk	3052.91	2191.19	1140.04	1203.82	1729.3	2121.27	1874.37	2790.79	1771.27	3597.82	2692.15	4115.57	3566.33	3479.36	3320.06	4188.1	3492.7	2720.07	1650.26
ENSOARG00000012182	1303.55	-0.586709	0.115185	-5.09361	3.51301e-07	5.9475e-06	1.50182	STX3	TRUE	Higher in Suffolk	1140.56	862.067	1305.58	790.69	930.997	842.964	971.432	1166.89	1665.02	1340.23	1090.61	1555.71	1557.89	1137.76	1477.84	1611.25	1763.16	1785.91	1770.94
ENSOARG00000008215	6383.85	-0.586142	0.076304	-7.68165	1.57048e-14	2.23131e-12	1.50123	LAMP1	TRUE	Higher in Suffolk	5757.21	5119.79	4458.69	4235.84	5129.51	4292.59	4665.04	5780.12	7024.71	7187.38	8596.56	7986.13	7515.12	8134.96	7162.46	7092.99	6667.89	8165.76	6320.47
ENSOARG00000003730	569.157	-0.586074	0.0798445	-7.33958	2.14273e-13	2.31734e-11	1.50116	STK10	TRUE	Higher in Suffolk	428.214	431.438	396.109	461.236	490.445	364.718	480.287	462.634	591.63	738.298	670.174	611.904	664.807	777.188	606.095	714.051	702.276	702.563	519.918
ENSOARG00000009438	4804.63	-0.586036	0.135251	-4.33317	1.46976e-05	0.000148949	1.50112	APOE	TRUE	Higher in Suffolk	4734.54	4120.11	2690.98	4679.3	4033.97	2069.42	3644.33	3457.58	6964.34	5060.64	6655.92	5445.58	4912.96	5880.36	5600.85	4640.17	4303.31	6192.8	6200.8
ENSOARG00000000443	793.718	-0.585644	0.231351	-2.53325	0.0113009	0.0350392	1.50071		TRUE	Higher in Suffolk	1166.76	440.342	318.266	350.372	802.547	553.335	278.149	796.967	633.89	1455.93	651.845	473.109	1084.32	773.841	901.066	1020.07	762.978	1269.29	1347.56
ENSOARG00000013616	2278.49	-0.584921	0.162033	-3.61032	0.00030582	0.00185885	1.49996	LAMA2	TRUE	Higher in Suffolk	1802.53	1857.69	2579.63	2076.09	1828.02	836.707	1472.6	1425.36	3869.75	2247.95	2606.23	3041.42	2205.68	2831	1847.6	2386.74	2226.37	2800.23	3349.8
ENSOARG00000000639	190.263	-0.584786	0.178399	-3.27802	0.00104539	0.00506004	1.49982	ZNF467	TRUE	Higher in Suffolk	149.119	120.608	92.6224	118.185	201.698	126.936	141.162	202.285	264.423	285.126	164.966	219.658	125.152	167.317	171.119	365.14	223.197	234.93	241.355
ENSOARG00000019992	1638.34	-0.584782	0.143482	-4.07587	4.58421e-05	0.000384442	1.49981	ARSA	TRUE	Higher in Suffolk	1704.8	1359.07	743.935	1222.64	1501.06	897.493	1174.41	1420.68	2151.6	1826.46	1795.15	1925.02	1454.77	2009.48	1603.49	1783.97	1482.06	2648.81	2423.6
ENSOARG00000013566	729.186	-0.584451	0.09353	-6.24845	4.14557e-10	1.62372e-08	1.49947	CDC42EP4	TRUE	Higher in Suffolk	734.513	531.001	589.236	399.529	571.125	469.307	540.427	665.856	872.957	763.091	750.366	966.736	810.984	819.854	906.451	841.56	844.226	845.08	932.232
ENSOARG00000018629	1429.84	-0.58395	0.0781434	-7.47259	7.86331e-14	9.18993e-12	1.49895	SMPD1	TRUE	Higher in Suffolk	1241.32	1164.8	959.726	1156.75	1083.86	836.707	1206.98	1189.36	1656.57	1757.59	1963.55	1817.61	1456.77	1507.53	1728.54	1644.87	1631.48	1685.71	1477.29
ENSOARG00000018095	2477.56	-0.583934	0.191347	-3.05255	0.00226905	0.00950929	1.49893	ABCA3	TRUE	Higher in Suffolk	2347.62	1627	1131.18	977.904	2192.14	2074.78	1531.07	3082.98	2251.82	4318.21	1697.77	3037.8	3512.26	2781.65	2786.96	3387.11	3904.54	2430.58	2000.23
ENSOARG00000010497	788.569	-0.583405	0.153618	-3.79795	0.000145898	0.0010107	1.49838	ENPP4	TRUE	Higher in Suffolk	784.891	509.146	569.529	332.592	846.071	641.833	481.957	651.808	1026.3	1023.42	625.496	706.043	896.088	788.063	936.965	836.924	974.035	1002.07	1349.57
ENSOARG00000001571	540.134	-0.582866	0.103341	-5.63985	1.70195e-08	4.27464e-07	1.49782	NADSYN1	TRUE	Higher in Suffolk	497.736	377.205	431.581	340.959	429.936	464.837	376.712	412.063	734.105	633.614	541.867	630.008	571.694	721.973	570.795	558.722	456.666	806.11	705.962
ENSOARG00000015497	205.928	-0.582048	0.225604	-2.58102	0.00985091	0.0314661	1.49697	CDKL2	TRUE	Higher in Suffolk	122.923	144.892	110.359	112.956	225.053	131.406	213.832	165.762	315.134	130.855	116.851	184.657	221.269	196.598	168.127	192.423	245.61	371.88	542.042
ENSOARG00000001627	216.371	-0.581847	0.190055	-3.06159	0.00220162	0.00927768	1.49676	HDAC11	TRUE	Higher in Suffolk	205.543	155.415	175.391	80.5333	136.942	199.344	177.08	177.936	422.593	261.71	143.2	170.175	161.196	320.412	208.214	245.745	225.998	342.931	300.688
ENSOARG00000015148	550.291	-0.581695	0.116275	-5.00238	5.66259e-07	9.07768e-06	1.49661		TRUE	Higher in Suffolk	463.479	425.772	296.589	292.848	422.505	462.155	446.04	579.697	631.475	599.178	526.975	602.249	731.888	691.856	652.166	722.166	743.367	650.233	514.89
ENSOARG00000000484	93.1808	-0.581145	0.191767	-3.02975	0.00244755	0.0101083	1.49604	ALDOC	TRUE	Higher in Suffolk	90.6806	61.5184	45.3259	100.405	77.4946	57.2107	69.3283	62.7459	100.215	89.5324	145.491	172.588	80.0972	145.566	147.784	103.167	86.8507	59.0108	75.4233
ENSOARG00000004979	3136.9	-0.580802	0.11895	-4.88284	1.04568e-06	1.55426e-05	1.49568		TRUE	Higher in Suffolk	2714.37	2502.02	1619.91	2297.81	2847.13	2199.93	2404.77	2735.53	3669.32	3557.88	3758.7	3513.32	3495.24	3715.28	4630.98	4441.96	2383.26	4226.51	2887.2
ENSOARG00000001478	37.747	-0.580406	0.223386	-2.59621	0.00942593	0.0304504	1.49527	DRP2	TRUE	Higher in Suffolk	26.1966	24.2836	12.8095	36.606	28.6624	28.6054	42.5993	25.2857	59.163	60.6065	24.0575	32.5866	45.0547	61.0707	35.899	31.2977	23.347	45.6499	73.412
ENSOARG00000004810	236.61	-0.580298	0.123959	-4.68046	2.86234e-06	3.69376e-05	1.49516	SOCS6	TRUE	Higher in Suffolk	206.55	166.747	163.567	142.241	186.836	136.769	234.714	219.142	278.911	296.145	193.606	205.175	314.382	264.361	282.406	316.455	345.535	280.58	261.467
ENSOARG00000009797	174.953	-0.580259	0.185643	-3.12569	0.00177389	0.00777122	1.49512	HOXA3	TRUE	Higher in Suffolk	154.157	111.704	159.626	79.4874	146.497	113.528	137.821	157.333	286.156	194.216	227.974	158.105	118.143	204.963	139.408	161.125	145.685	318.436	309.738
ENSOARG00000013896	545.523	-0.579837	0.163763	-3.54089	0.000398786	0.00229881	1.49468	HOMER2	TRUE	Higher in Suffolk	681.112	407.964	243.38	231.141	432.059	386.172	376.712	571.269	495.038	673.559	560.197	644.491	478.581	649.19	618.66	698.982	732.16	799.43	684.844
ENSOARG00000000800	142.245	-0.579536	0.144582	-4.00726	6.14274e-05	0.000489393	1.49437	PEX11G	TRUE	Higher in Suffolk	109.824	116.561	86.7104	76.3497	113.588	103.694	119.445	144.222	207.674	139.119	161.529	133.967	161.196	122.978	113.68	213.288	164.363	209.321	205.151
ENSOARG00000015882	1210.66	-0.579392	0.172716	-3.35504	0.000793546	0.00403653	1.49422	PPFIBP2	TRUE	Higher in Suffolk	1348.12	1084.67	460.156	633.807	736.729	1174.61	979.785	955.236	1183.26	1399.46	1444.6	1216.57	1370.66	2532.34	1232.53	1457.08	1343.85	1343.89	1105.2
ENSOARG00000011305	307.768	-0.579223	0.16674	-3.47384	0.000513059	0.00283248	1.49404	SLC16A5	TRUE	Higher in Suffolk	354.662	200.744	140.904	241.6	209.129	193.98	223.855	312.793	259.593	389.81	442.2	510.524	344.418	311.21	372.153	433.531	414.642	229.363	262.473
ENSOARG00000016935	648.711	-0.578616	0.164037	-3.52764	0.000419282	0.00240262	1.49342	BCAR3	TRUE	Higher in Suffolk	433.252	454.912	591.207	306.445	614.649	353.097	430.17	777.3	685.808	866.398	1124.98	686.733	559.679	641.661	545.665	645.66	827.416	960.874	819.6
ENSOARG00000011017	966.194	-0.577726	0.0903346	-6.39516	1.60379e-10	7.06446e-09	1.49249	WDR45	TRUE	Higher in Suffolk	849.375	801.358	679.888	808.47	704.882	633.787	757.6	746.396	1334.19	1184.58	1088.32	1279.33	966.173	1151.14	1073.38	1054.85	862.903	1399.56	981.509
ENSOARG00000012001	1352.81	-0.577286	0.128482	-4.49318	7.01676e-06	7.91338e-05	1.49204	MLXIP	TRUE	Higher in Suffolk	1075.07	975.39	776.452	838.801	1186.83	1073.59	1139.32	1267.09	1645.7	1329.21	1035.62	1594.33	1912.32	1137.76	1480.84	1545.18	2127.37	1885.01	1677.41
ENSOARG00000002304	186.198	-0.577071	0.212622	-2.71494	0.00662872	0.0229449	1.49182	TNFRSF13B	TRUE	Higher in Suffolk	189.422	120.608	153.714	107.726	112.526	142.133	127.798	163.889	187.148	566.12	177.568	226.899	247.3	189.905	167.529	230.676	165.296	145.857	115.649
ENSOARG00000004922	1392.13	-0.576462	0.182117	-3.16592	0.00154591	0.00695322	1.49119	C16orf89	TRUE	Higher in Suffolk	1217.14	1415.73	660.181	644.266	1073.25	1459.77	1237.89	758.57	1755.57	1369.16	1072.28	1657.09	1879.28	2649.47	1705.2	1918.43	963.762	1750.28	1263.09
ENSOARG00000011131	77.6687	-0.576257	0.132145	-4.35771	1.31431e-05	0.000135373	1.49098	TRIM14	TRUE	Higher in Suffolk	52.3933	61.5184	41.3845	53.3402	74.3099	63.4681	61.8108	71.1745	76.0668	86.7775	68.7358	77.2423	121.147	77.8024	102.312	81.1422	105.528	97.9802	101.57
ENSOARG00000012005	2147.82	-0.575958	0.100766	-5.71578	1.09201e-08	2.88784e-07	1.49067	PATL1	TRUE	Higher in Suffolk	1920.41	1711.18	1831.76	1467.38	1528.66	1584.02	1479.28	1773.74	2873.63	1900.84	1884.51	2594.86	2669.24	2580.03	2234.12	2185.04	2726.92	3335.78	2527.18
ENSOARG00000020303	97.1207	-0.575654	0.213092	-2.7011	0.00691098	0.0237275	1.49035	CITED4	TRUE	Higher in Suffolk	87.658	80.1358	73.9009	47.0649	58.3863	73.3012	96.0573	67.4285	68.8223	177.687	103.104	90.5184	127.154	138.037	156.161	187.786	103.66	50.1035	58.3274
ENSOARG00000006518	148.577	-0.574792	0.23251	-2.47339	0.013384	0.0401908	1.48946	GPM6A	TRUE	Higher in Suffolk	110.832	86.6114	131.051	114.002	131.635	101.907	92.7162	117.063	289.778	79.8904	195.897	115.864	171.208	128.834	99.919	85.7789	120.47	320.663	328.846
ENSOARG00000002984	1136.54	-0.574458	0.237716	-2.41857	0.0155815	0.0454797	1.48912	CFAP52	TRUE	Higher in Suffolk	248.868	849.925	1155.81	421.492	980.89	953.81	1132.64	1013.3	2204.73	728.656	594.565	1120.01	1593.93	737.032	1286.98	1526.63	1733.28	1799.27	1512.49
ENSOARG00000020869	2812.74	-0.574262	0.182015	-3.15572	0.00160104	0.00715018	1.48892	CTSK	TRUE	Higher in Suffolk	2914.88	2022.01	1525.31	2248.66	3219.74	1906.73	1559.47	1731.6	3293.81	2546.85	3860.66	2448.82	2204.68	3781.37	2253.86	2666.1	2946.39	4356.78	5954.42
ENSOARG00000018376	1284.39	-0.574049	0.204555	-2.80737	0.00499485	0.0181371	1.4887	SLC13A2	TRUE	Higher in Suffolk	1299.76	989.96	281.809	585.697	1352.44	699.043	1027.4	1523.7	1527.37	1943.54	1363.26	1330.02	1001.22	1720.86	1381.51	1702.83	1871.49	1400.67	1400.86
ENSOARG00000004112	847.609	-0.573629	0.143252	-4.00441	6.2172e-05	0.000494509	1.48826	TRAF4	TRUE	Higher in Suffolk	916.882	529.382	566.573	479.016	553.078	808.101	623.12	738.903	1114.44	809.923	993.233	784.492	838.017	1235.64	880.125	930.817	703.21	1402.9	1196.72
ENSOARG00000017096	416.745	-0.573494	0.129873	-4.41554	1.00759e-05	0.000107684	1.48812	KLHL22	TRUE	Higher in Suffolk	325.443	321.353	396.109	292.848	282.378	336.113	260.608	355.872	732.897	347.11	366.591	423.626	491.597	510.317	393.693	483.376	459.468	648.006	490.754
ENSOARG00000020935	306.26	-0.573228	0.18896	-3.03404	0.00241301	0.0100055	1.48785	SEMA6C	TRUE	Higher in Suffolk	223.679	144.083	230.571	252.059	329.087	142.133	276.478	264.095	376.712	377.413	569.362	321.038	208.253	221.695	417.625	224.88	317.519	447.592	474.664
ENSOARG00000007964	372.513	-0.572767	0.100114	-5.72055	1.06182e-08	2.81315e-07	1.48737	GPD2	TRUE	Higher in Suffolk	284.133	298.688	259.146	302.261	371.549	213.646	281.49	299.682	449.156	557.855	442.2	312.59	408.496	418.293	454.721	402.233	465.071	423.097	433.433
ENSOARG00000020495	432.519	-0.572522	0.196519	-2.91405	0.00356773	0.013795	1.48712	RTP4	TRUE	Higher in Suffolk	657.938	281.689	249.292	201.856	318.471	341.476	233.879	338.079	609.742	603.31	428.453	543.11	510.62	497.768	254.285	411.507	385.692	531.097	819.6
ENSOARG00000005379	1488.15	-0.572374	0.162923	-3.51351	0.000442229	0.00251029	1.48697	RAB25	TRUE	Higher in Suffolk	1660.46	1115.43	604.017	637.991	1126.33	1400.77	1110.92	1463.76	1510.47	1548.22	1417.1	1867.09	1735.11	2443.67	1578.96	2190.84	1745.42	1630.04	1488.35
ENSOARG00000020511	1138.09	-0.572325	0.223009	-2.56786	0.0102328	0.0324493	1.48692	CAPG	TRUE	Higher in Suffolk	1799.51	879.065	501.541	803.241	736.729	860.842	636.484	610.602	878.994	1158.41	1646.22	1581.05	599.728	2724.76	1538.87	1344.64	1036.6	1346.12	940.277
ENSOARG00000009328	1487.03	-0.571822	0.186635	-3.06455	0.00218	0.00920799	1.4864	MISP	TRUE	Higher in Suffolk	1021.67	974.581	730.141	512.484	1250.53	1539.33	1156.86	1866.46	1861.82	2136.38	948.554	1515.88	1461.77	1725.88	1670.5	2581.48	1856.55	1707.97	1734.74
ENSOARG00000015552	719.312	-0.571561	0.176994	-3.22968	0.00123929	0.005816	1.48613	PAX2	TRUE	Higher in Suffolk	499.751	492.147	461.141	243.692	658.173	748.209	527.898	761.38	1128.93	651.52	547.595	634.835	817.993	930.283	628.832	880.972	862.903	1084.46	1106.21
ENSOARG00000001580	98.9097	-0.571241	0.131117	-4.35445	1.334e-05	0.000137011	1.4858	HCFC1	TRUE	Higher in Suffolk	56.4235	71.2318	78.8276	76.3497	58.3863	66.1499	86.8692	116.127	119.533	129.478	100.813	107.415	138.168	105.41	129.237	105.485	128.875	118.022	86.4854
ENSOARG00000007559	225.882	-0.571006	0.161137	-3.54327	0.000395203	0.00228179	1.48556	PODNL1	TRUE	Higher in Suffolk	130.983	155.415	130.066	194.535	128.45	202.025	206.314	236.936	220.956	247.936	224.537	370.522	215.261	206.637	245.31	332.683	372.617	300.621	169.954
ENSOARG00000001085	105.814	-0.570748	0.124453	-4.58386	4.5646e-06	5.54022e-05	1.48529		TRUE	Higher in Suffolk	79.5975	68.8035	94.5931	79.4874	66.8789	79.5586	101.904	83.3491	181.111	118.458	105.395	92.9322	119.145	143.056	128.638	112.44	99.9249	132.496	122.689
ENSOARG00000001798	68.7642	-0.569932	0.201691	-2.82472	0.00473217	0.0173091	1.48445	PRELID3A	TRUE	Higher in Suffolk	53.4008	52.6144	56.1647	52.2943	45.6475	75.0891	46.7757	34.6507	143.682	59.2291	65.299	47.0695	63.0766	107.92	53.2502	57.9587	72.8425	96.8668	122.689
ENSOARG00000008802	305.288	-0.56988	0.119023	-4.78739	1.68963e-06	2.34092e-05	1.4844	SSH2	TRUE	Higher in Suffolk	224.686	260.644	198.054	262.518	285.562	204.707	225.526	228.508	254.763	460.059	362.009	266.727	424.515	365.588	312.322	421.939	424.914	321.776	295.659
ENSOARG00000019090	1150.21	-0.569818	0.0910438	-6.25853	3.88629e-10	1.54302e-08	1.48434	RIPK3	TRUE	Higher in Suffolk	1069.02	787.597	758.716	899.463	858.81	989.567	834.446	953.363	1095.12	1431.14	1577.49	1529.16	1267.54	1546.01	1482.03	1294.8	1084.23	1225.87	1169.56
ENSOARG00000012972	705.775	-0.569188	0.1359	-4.18824	2.81124e-05	0.000256689	1.48369	MYO10	TRUE	Higher in Suffolk	693.203	524.525	332.061	371.29	596.602	546.184	511.192	782.919	691.845	960.062	966.884	713.285	692.841	1008.09	765.846	792.875	769.515	872.915	817.589
ENSOARG00000013218	1182.28	-0.569031	0.0974115	-5.84135	5.17805e-09	1.4685e-07	1.48353	IL17RA	TRUE	Higher in Suffolk	1121.42	1006.15	804.042	759.314	833.332	934.144	833.61	1053.57	1371.62	1450.42	1558.01	1317.95	1443.75	1561.07	1465.28	1436.22	1205.64	1380.63	927.204
ENSOARG00000010896	333.783	-0.568955	0.150143	-3.78924	0.000151106	0.00103882	1.48345	UHRF1BP1	TRUE	Higher in Suffolk	263.981	275.214	145.831	210.223	361.995	191.298	256.431	350.253	357.393	479.342	364.3	241.382	406.493	419.966	341.639	419.621	437.055	445.365	374.1
ENSOARG00000000778	1946.99	-0.568812	0.216893	-2.62389	0.00869314	0.0284896	1.4833	MET	TRUE	Higher in Suffolk	1332	1385.78	849.367	1017.65	2325.9	1676.99	1307.21	1840.23	2976.26	1836.1	1076.86	1363.81	1898.3	2697.15	1243.9	2487.59	2045.19	3342.46	4290.08
ENSOARG00000011983	191.098	-0.567733	0.197394	-2.87655	0.00402053	0.0151891	1.48219	PTPRCAP	TRUE	Higher in Suffolk	234.762	120.608	156.67	110.864	110.403	158.223	120.28	148.904	225.785	433.888	113.414	206.382	174.211	274.4	190.265	186.627	148.487	309.529	207.163
ENSOARG00000013874	4813.2	-0.567725	0.100579	-5.64462	1.65548e-08	4.1724e-07	1.48218	POLR2A	TRUE	Higher in Suffolk	4528.99	3755.86	2695.9	3064.45	4118.89	3427.28	3468.09	4853.91	5273.96	6848.54	4893.99	6197.49	5360.51	5943.94	5629.57	5072.55	5889.03	5364.42	5063.42
ENSOARG00000002568	95.0151	-0.567272	0.142249	-3.986	6.71953e-05	0.000527516	1.48172	NATD1	TRUE	Higher in Suffolk	101.764	76.0885	36.4578	72.1662	64.7558	62.5742	78.5164	93.6506	127.985	110.194	98.5213	98.9667	85.1033	112.939	107.697	130.987	100.859	121.362	124.7
ENSOARG00000016118	985.992	-0.565953	0.156017	-3.62777	0.000285881	0.00175923	1.48036	ATP2B4	TRUE	Higher in Suffolk	606.553	609.518	1031.66	688.193	795.116	497.018	732.541	1111.63	858.468	1464.2	1067.7	1441.05	1405.71	706.078	1303.14	1072.24	1172.02	923.018	1248
ENSOARG00000018486	102.701	-0.56555	0.20401	-2.77191	0.0055729	0.0198239	1.47995	PIWIL3	TRUE	Higher in Suffolk	89.6731	71.2318	38.4285	73.2121	95.5413	50.0594	142.833	61.8094	119.533	119.836	85.9198	120.691	99.1203	159.788	80.7728	107.803	94.3217	205.981	134.756
ENSOARG00000000896	84.1635	-0.565122	0.228667	-2.47219	0.0134289	0.0402957	1.47951	AC104389.4	TRUE	Higher in Suffolk	92.6958	38.8537	60.106	74.258	101.911	50.9533	43.4346	44.0158	118.326	74.3807	71.027	149.657	78.0948	96.2073	71.7981	48.6853	83.1151	92.4132	209.174
ENSOARG00000006262	27.4075	-0.564231	0.196217	-2.87106	0.00409104	0.0154314	1.4786	BCL2	TRUE	Higher in Suffolk	22.1664	14.5701	35.4724	26.1472	12.7388	13.4088	25.0584	17.7936	26.563	38.5678	40.0959	35.0004	35.0425	25.0976	38.8906	27.8202	37.3551	27.8353	21.1185
ENSOARG00000012979	553.072	-0.563662	0.121323	-4.64577	3.38808e-06	4.25109e-05	1.47802	LRRC32	TRUE	Higher in Suffolk	405.04	514.812	610.914	456.007	402.335	304.826	408.452	330.587	670.112	655.652	844.305	748.285	660.802	583.1	644.986	512.355	625.698	600.129	529.974
ENSOARG00000008178	5290.69	-0.563587	0.0933437	-6.03778	1.56245e-09	5.13447e-08	1.47794	IFITM3	TRUE	Higher in Suffolk	4332.52	4409.9	3841.86	3457.7	4246.28	4135.26	3301.03	5250.99	5999.62	5258.99	5482.83	7226.99	7109.63	6190.73	5599.05	7281.93	6084.22	6265.17	5048.33
ENSOARG00000014322	207.613	-0.563581	0.181353	-3.10762	0.00188601	0.00814668	1.47793	CHTF18	TRUE	Higher in Suffolk	234.762	165.128	224.659	139.103	130.573	150.178	106.081	121.746	301.852	210.745	154.656	191.899	216.262	375.627	230.352	192.423	171.834	366.313	260.462
ENSOARG00000010965	56.3983	-0.562913	0.164869	-3.41171	0.00064557	0.00340203	1.47725		TRUE	Higher in Suffolk	40.3025	42.901	47.2966	37.6519	47.7706	45.5898	35.0818	50.5713	50.7112	106.061	59.571	54.311	77.0936	71.9463	70.0031	66.0729	84.9829	43.4231	40.2258
ENSOARG00000013873	14.2063	-0.562798	0.228746	-2.45336	0.0141528	0.0420939	1.47713	RGS20	TRUE	Higher in Suffolk	13.0983	8.09452	9.85345	13.5965	15.9235	10.727	10.8587	3.74603	15.6963	12.3968	18.3296	26.5521	10.0122	14.222	17.9495	13.9101	14.0082	17.8146	23.1298
ENSOARG00000002924	1202.83	-0.562755	0.118857	-4.73467	2.19414e-06	2.93064e-05	1.47709	CCND3	TRUE	Higher in Suffolk	1062.98	1087.09	1158.77	736.304	814.224	867.1	827.764	919.649	1584.12	938.024	1047.08	1449.5	1451.76	1285.83	1504.77	1768.9	1525.96	1632.26	1191.69
ENSOARG00000000480	2448.02	-0.562729	0.201902	-2.7881	0.00530174	0.019018	1.47706	MOCS1	TRUE	Higher in Suffolk	3107.32	2162.86	923.268	1259.25	2029.72	1438.31	2363.01	1610.79	2918.31	1650.15	1549.99	3221.25	2774.37	5057.99	2219.76	2722.9	3335.81	3134.25	3033.02
ENSOARG00000008978	259.341	-0.56258	0.154383	-3.64376	0.000268688	0.00166759	1.47691	ZNF283	TRUE	Higher in Suffolk	267.004	225.028	116.271	184.076	236.73	178.783	224.691	167.635	208.882	348.487	397.522	321.038	244.297	203.29	342.836	275.883	315.651	266.105	403.263
ENSOARG00000018477	192.533	-0.561157	0.322519	-4.19224	2.76208e-05	0.000252862	1.47545	PRSS16	TRUE	Higher in Suffolk	2170.29	5.66617	2.95604	6.27532	49.8938	2.68175	6.68225	15.9206	144.889	342.978	6183.93	127.933	38.0462	9.20244	355.4	62.5954	13.0743	208.208	2054.53
ENSOARG00000001700	3454.91	-0.560837	0.0744591	-7.53208	4.99387e-14	6.13315e-12	1.47512	PLCG1	TRUE	Higher in Suffolk	2627.72	2263.23	3131.43	2543.6	2787.68	2522.63	2800.7	2929.39	3465.26	3827.85	3345.14	4784.2	4065.94	3732.84	4111.04	4385.16	4345.33	4233.19	3741
ENSOARG00000018165	869.73	-0.560371	0.162613	-3.44633	0.000568252	0.00308134	1.47465	RAB3D	TRUE	Higher in Suffolk	721.415	624.897	516.321	600.339	675.158	626.636	644.002	953.363	649.586	1524.8	1252.14	833.976	896.088	1234.8	1099.11	1343.48	992.712	753.78	582.268
ENSOARG00000003915	498.183	-0.560102	0.138197	-4.05277	5.06148e-05	0.000416767	1.47437	SRGAP1	TRUE	Higher in Suffolk	367.76	442.771	313.34	442.41	440.551	223.479	521.215	337.142	572.312	619.839	635.806	378.97	657.798	424.149	655.157	632.909	587.409	599.016	613.443
ENSOARG00000005497	1281.2	-0.560032	0.133113	-4.20729	2.58455e-05	0.000238266	1.4743	PIGT	TRUE	Higher in Suffolk	1143.58	873.399	823.748	1021.83	947.982	910.902	959.738	1268.97	1226.73	2196.99	1486.98	1846.57	1553.89	1235.64	1590.93	1821.06	1144.93	988.71	1300.3
ENSOARG00000010109	702.532	-0.559291	0.102991	-5.43025	5.62743e-08	1.20284e-06	1.47354		TRUE	Higher in Suffolk	680.105	527.763	361.622	526.081	588.11	519.366	481.122	697.697	731.69	961.44	891.275	852.08	782.95	715.28	813.113	880.972	859.168	758.234	720.041
ENSOARG00000016929	96.1486	-0.559251	0.133067	-4.20083	2.65938e-05	0.000244077	1.4735	ZBTB3	TRUE	Higher in Suffolk	77.5823	92.2776	47.2966	74.258	92.3566	55.4229	70.1636	87.0951	120.741	106.061	124.87	79.6562	105.128	109.593	93.9358	115.917	105.528	129.156	139.785
ENSOARG00000020293	1298.42	-0.558783	0.145548	-3.83934	0.000123364	0.000883734	1.47303	SPINT1	TRUE	Higher in Suffolk	1408.57	932.489	693.683	573.146	1039.28	1129.91	928.833	1337.33	1144.62	1628.11	1233.81	1451.91	1663.02	1740.93	1370.75	1778.17	1725.81	1687.93	1201.74
ENSOARG00000005630	656.34	-0.557941	0.163996	-3.40244	0.00066788	0.00350051	1.47217	PLSCR4	TRUE	Higher in Suffolk	456.426	619.231	427.64	696.561	671.974	374.551	514.533	289.38	778.779	670.804	1267.03	662.594	640.778	591.466	642.593	712.892	845.16	644.666	963.407
ENSOARG00000000594	162.71	-0.557753	0.178531	-3.12398	0.00178421	0.00780937	1.47198	FAM199X	TRUE	Higher in Suffolk	120.908	155.415	81.7836	117.139	195.329	84.0282	126.127	118.936	237.86	223.142	148.928	119.484	147.179	167.317	120.86	202.855	237.205	210.435	276.552
ENSOARG00000008398	4493.25	-0.557532	0.121058	-4.60562	4.11245e-06	5.04637e-05	1.47175	FAT1	TRUE	Higher in Suffolk	3540.58	3186.81	2497.85	2476.66	3602.97	3539.02	4547.27	4586.07	6284.56	5077.17	4542.29	4019.02	5313.45	5163.4	4862.52	4402.54	6008.57	6080.34	5640.66
ENSOARG00000012565	190.336	-0.557409	0.148397	-3.75559	0.000172931	0.00116347	1.47162	YPEL2	TRUE	Higher in Suffolk	153.15	179.698	101.491	126.552	181.528	131.406	155.362	148.904	281.326	239.671	214.227	166.554	159.193	232.571	189.068	184.309	162.495	306.188	302.699
ENSOARG00000019806	9998.05	-0.557321	0.112555	-4.95164	7.35911e-07	1.14184e-05	1.47153	PLXNB2	TRUE	Higher in Suffolk	7158.73	6741.12	8215.81	5634.19	7324.83	9265.45	7709.64	10292.2	15125.2	11483.6	8436.18	11039.6	11176.6	12030.1	10477.7	10990.1	11116	14446.5	11299.4
ENSOARG00000011152	106.86	-0.557164	0.224762	-2.47958	0.0131537	0.0395977	1.47137	FAM221A	TRUE	Higher in Suffolk	85.6428	43.7104	62.0767	42.8814	131.635	91.1796	107.751	80.5395	91.7631	136.365	66.4446	181.037	90.1094	89.5146	85.5594	135.623	105.528	173.692	229.287
ENSOARG00000009456	156.965	-0.557135	0.165046	-3.37506	0.000737996	0.00379795	1.47134	MXI1	TRUE	Higher in Suffolk	137.029	123.037	121.197	121.323	115.711	101.013	154.527	94.5871	240.274	181.82	153.51	125.519	132.16	230.061	162.144	132.146	136.346	311.755	208.168
ENSOARG00000015477	4168.26	-0.556801	0.143089	-3.89153	9.96142e-05	0.000734322	1.471	GLB1	TRUE	Higher in Suffolk	3424.71	2794.23	1961.82	2725.58	3514.86	2641.53	4239.05	4557.04	5636.19	4249.34	4417.42	5002.65	4341.27	3676.79	4898.42	4382.84	4152.02	7008.93	5572.27
ENSOARG00000013027	483.372	-0.556667	0.226636	-2.45763	0.0139855	0.0416691	1.47087	NR1D1	TRUE	Higher in Suffolk	358.692	265.5	714.375	213.361	303.609	540.82	277.313	245.365	1021.47	544.081	623.205	543.11	405.492	615.727	498.997	277.043	275.494	781.615	678.81
ENSOARG00000011043	1814.46	-0.556555	0.106126	-5.24427	1.56899e-07	2.96064e-06	1.47075	ZC3HAV1	TRUE	Higher in Suffolk	1727.97	1571.96	985.345	1266.57	1601.91	1295.29	1502.67	1376.66	2135.91	2187.34	1625.6	1756.06	2148.61	2311.49	1829.65	2192	2014.37	2177.83	2767.53
ENSOARG00000020760	467.376	-0.555824	0.193948	-2.86642	0.00415142	0.0156104	1.47001	DAPK2	TRUE	Higher in Suffolk	577.333	439.533	228.6	391.162	255.838	258.342	339.124	371.793	642.342	296.145	497.189	792.941	382.464	819.017	336.853	497.286	456.666	719.264	578.245
ENSOARG00000014327	47.3569	-0.555581	0.188969	-2.93801	0.0033033	0.0129347	1.46976	OTUB2	TRUE	Higher in Suffolk	54.4084	28.3308	27.5897	24.0554	46.7091	36.6506	41.7641	30.9047	47.089	64.7388	69.8814	44.6557	53.0644	56.8878	38.8906	35.9344	86.8507	70.145	41.2314
ENSOARG00000008832	1034.52	-0.555347	0.149242	-3.7213	0.000198203	0.00129795	1.46952	SIRT3	TRUE	Higher in Suffolk	845.345	768.17	626.679	591.972	921.443	870.676	866.186	923.395	1561.18	1012.4	652.99	1210.53	942.144	1305.91	1024.32	1126.72	1105.71	1792.59	1507.46
ENSOARG00000007622	2401.95	-0.555326	0.163769	-3.39132	0.000695579	0.00361993	1.4695	PSMB8	TRUE	Higher in Suffolk	3005.56	1424.64	1003.08	1221.6	2028.66	2308.09	1724.86	2125.87	2371.35	3626.75	2829.62	2981.07	3471.21	2450.36	2916.8	3296.69	2287.07	2319.24	2244.6
ENSOARG00000003587	170.595	-0.554956	0.189734	-2.92494	0.00344524	0.0133821	1.46912	CERS4	TRUE	Higher in Suffolk	120.908	108.467	164.553	102.497	164.543	160.905	113.598	111.444	235.445	148.761	347.116	138.795	116.141	249.302	196.846	140.26	128.875	291.714	201.129
ENSOARG00000007388	868.205	-0.554341	0.19534	-2.83854	0.00453208	0.0167411	1.4685	MSX1	TRUE	Higher in Suffolk	766.755	598.185	373.446	516.668	811.039	878.721	430.17	943.998	1119.27	695.597	877.527	573.283	749.91	1008.09	1152.96	1045.58	1033.8	950.854	1970.06
ENSOARG00000011319	11003.1	-0.554305	0.217587	-2.54885	0.0108079	0.0338886	1.46846	ATP6V1B1	TRUE	Higher in Suffolk	16047.5	8728.33	3637.89	4835.13	6389.59	9808.96	9096.21	8274.97	8937.24	9573.07	10930.1	14863.1	10810.1	26576.6	12288.8	14886.1	13336.7	12005.9	8033.09
ENSOARG00000014246	372.29	-0.553878	0.215848	-2.56705	0.0102567	0.0325038	1.46803	CHST7	TRUE	Higher in Suffolk	354.662	294.641	160.611	445.548	313.163	134.982	339.959	220.079	598.875	381.546	408.978	679.491	417.507	261.851	757.47	325.728	274.56	404.169	299.682
ENSOARG00000010545	1191.32	-0.552175	0.187473	-2.94602	0.00321896	0.0126661	1.46629	ENPP5	TRUE	Higher in Suffolk	970.283	870.971	809.954	610.798	1416.13	991.354	732.541	922.459	1843.71	925.627	962.302	1088.63	1267.54	1206.36	1006.97	1184.68	1126.26	2318.12	2380.36
ENSOARG00000018761	507.153	-0.551911	0.13009	-4.24245	2.21094e-05	0.000207923	1.46603	EFNA5	TRUE	Higher in Suffolk	438.29	395.013	344.871	323.179	579.617	326.28	304.878	449.523	491.415	654.275	531.557	593.8	483.587	551.31	449.935	666.525	574.335	656.913	820.606
ENSOARG00000016514	1358.69	-0.551172	0.082574	-6.6747	2.47732e-11	1.39694e-09	1.46528	SP1	TRUE	Higher in Suffolk	955.169	1159.95	976.477	943.39	1142.25	1048.57	1120.11	1179.06	1757.99	1874.67	1688.61	1225.02	1410.71	1693.25	1397.07	1445.49	1440.04	1801.5	1555.73
ENSOARG00000004119	602.594	-0.551093	0.165906	-3.32192	0.00089399	0.00445366	1.4652	MYCBPAP	TRUE	Higher in Suffolk	349.624	429.819	394.138	395.345	521.231	513.109	562.144	563.777	1021.47	461.436	310.457	732.595	807.981	730.339	569.598	719.847	646.244	836.172	883.961
ENSOARG00000004134	120.905	-0.551004	0.228687	-2.41064	0.0159246	0.0462668	1.4651	MED12L	TRUE	Higher in Suffolk	91.6882	72.8507	93.6078	73.2121	138.004	71.5134	88.5398	101.143	154.548	382.923	101.958	88.1045	90.1094	82.8219	90.9442	117.077	145.685	142.517	169.954
ENSOARG00000009296	500.182	-0.550443	0.105031	-5.24044	1.60193e-07	2.99938e-06	1.46454	NUDT2	TRUE	Higher in Suffolk	466.502	362.635	300.53	440.318	392.781	308.402	441.028	419.555	764.29	523.42	598.002	636.042	555.674	582.263	524.126	493.808	485.617	682.522	525.952
ENSOARG00000014203	268.96	-0.550382	0.18868	-2.91734	0.00353028	0.0136684	1.46447	CCRL2	TRUE	Higher in Suffolk	232.747	207.22	159.626	172.571	304.671	221.692	167.891	188.238	264.423	378.791	214.227	193.106	262.318	449.246	251.892	316.455	193.313	587.881	343.93
ENSOARG00000003005	223.665	-0.55022	0.222839	-2.47	0.0135114	0.0404896	1.46431	VSIG10	TRUE	Higher in Suffolk	331.488	207.22	79.8129	207.086	146.497	127.83	156.198	103.016	282.534	152.894	215.372	207.589	217.264	487.729	321.895	199.378	166.23	342.931	296.665
ENSOARG00000011300	130.705	-0.549833	0.119396	-4.60346	4.1553e-06	5.08603e-05	1.46392	KLHL26	TRUE	Higher in Suffolk	95.7185	80.9452	99.5198	88.9004	89.1719	125.148	98.5632	139.539	152.134	147.384	176.422	154.485	159.193	126.324	169.922	127.509	193.313	132.496	126.711
ENSOARG00000011534	105.681	-0.549444	0.147806	-3.71583	0.000202536	0.00132155	1.46352	TADA2B	TRUE	Higher in Suffolk	87.658	94.7059	68.9742	48.1108	65.8173	84.0282	84.3634	121.746	113.496	150.139	101.958	132.76	133.162	123.815	102.911	151.852	148.487	102.434	91.5136
ENSOARG00000002672	142.258	-0.549285	0.189493	-2.89861	0.00374825	0.0143741	1.46336	USP49	TRUE	Higher in Suffolk	112.847	135.179	133.022	89.9463	132.696	67.0438	89.3751	115.19	224.578	172.178	93.939	71.2078	135.164	180.702	135.22	222.561	169.032	224.909	198.112
ENSOARG00000000405	280.135	-0.549066	0.180886	-3.03561	0.00240051	0.00997425	1.46314	PPP1R16B	TRUE	Higher in Suffolk	257.936	228.266	203.966	315.858	184.713	160.011	251.42	126.428	386.371	414.604	372.319	278.797	262.318	439.207	347.024	172.717	200.784	434.231	285.603
ENSOARG00000015457	1689.65	-0.548662	0.158897	-3.45327	0.000553836	0.0030185	1.46273	ENPP2	TRUE	Higher in Suffolk	1190.94	1466.73	1639.61	1948.49	1197.45	835.813	1209.49	1000.19	2310.98	1935.28	2235.06	1759.68	1386.68	1813.72	2240.1	1482.58	1291.55	2826.95	2332.09
ENSOARG00000021174	1112.52	-0.548277	0.120042	-4.56734	4.93956e-06	5.92584e-05	1.46234	ZFYVE26	TRUE	Higher in Suffolk	937.033	1000.48	655.254	828.342	945.859	721.391	930.503	940.252	1733.84	1168.05	1081.44	980.012	1145.39	1538.48	1164.33	1098.9	1122.52	1705.75	1440.08
ENSOARG00000006009	147.31	-0.547826	0.162468	-3.37112	0.000748637	0.00384316	1.46188	WHRN	TRUE	Higher in Suffolk	60.4538	101.182	82.769	85.7627	113.588	145.709	154.527	168.571	182.319	212.123	139.763	131.553	161.196	191.578	164.537	204.015	135.412	184.826	179.005
ENSOARG00000010468	313.546	-0.547476	0.103663	-5.28063	1.28739e-07	2.48426e-06	1.46153	PRDM15	TRUE	Higher in Suffolk	252.898	236.36	222.688	191.397	313.163	225.267	235.549	289.38	315.134	461.436	375.756	329.487	362.44	322.085	390.701	351.23	401.568	405.282	275.547
ENSOARG00000011029	222.318	-0.547364	0.185131	-2.95677	0.00310878	0.0122792	1.46141	N4BP2L1	TRUE	Higher in Suffolk	153.15	144.083	212.835	162.112	207.006	165.375	219.679	106.762	383.956	206.613	274.943	211.21	157.191	299.498	208.813	185.468	164.363	391.921	369.071
ENSOARG00000016628	48.6129	-0.547299	0.18745	-2.9174	0.00352958	0.0136684	1.46135	CDKN2D	TRUE	Higher in Suffolk	36.2723	50.9955	45.3259	38.6978	30.7855	25.0297	40.9288	30.9047	53.126	84.0227	73.3182	59.1387	37.045	86.1683	58.0368	52.1628	42.9584	44.5365	34.1919
ENSOARG00000006373	606.539	-0.547287	0.111018	-4.92944	8.24644e-07	1.26329e-05	1.46134	CLEC16A	TRUE	Higher in Suffolk	527.963	495.385	449.317	393.253	454.352	441.595	461.075	578.761	661.66	657.03	573.944	637.249	830.007	730.339	710.801	821.854	911.465	732.625	455.557
ENSOARG00000003422	101.77	-0.547159	0.198045	-2.76232	0.00573928	0.0203359	1.46121	SMPD3	TRUE	Higher in Suffolk	60.4538	89.8492	137.948	40.7896	64.7558	75.983	83.5281	71.1745	166.622	115.703	95.0846	74.8285	97.1179	143.056	117.869	154.17	95.2556	177.032	72.4064
ENSOARG00000008115	1797.23	-0.546239	0.101094	-5.40324	6.54465e-08	1.37457e-06	1.46027	IFITM3	TRUE	Higher in Suffolk	1608.07	1415.73	1562.76	1304.22	1295.12	1255.95	1153.52	1688.52	2077.95	1721.78	1742.45	2609.34	2508.04	2077.24	1808.71	2347.33	2182.47	2150	1638.19
ENSOARG00000012541	372.823	-0.546205	0.196186	-2.78463	0.00535885	0.0191849	1.46024	EXPH5	TRUE	Higher in Suffolk	366.753	352.921	163.567	221.728	382.165	267.281	312.395	225.698	444.327	564.743	396.377	216.037	267.324	598.159	363.777	316.455	371.683	532.211	720.041
ENSOARG00000019716	1998.66	-0.546037	0.169062	-3.23022	0.00123694	0.00581061	1.46007	CYP27A1	TRUE	Higher in Suffolk	2220.67	1596.24	1102.6	1409.86	1386.41	1806.61	1198.63	1671.66	2572.99	1252.08	2050.62	1774.16	1593.93	3882.59	2025.9	2737.97	2796.96	2371.57	2523.16
ENSOARG00000002281	549.595	-0.545636	0.0838507	-6.50673	7.68048e-11	3.72259e-09	1.45966	RNF44	TRUE	Higher in Suffolk	472.547	395.013	383.299	370.244	464.968	478.246	424.323	470.126	672.527	669.427	571.653	567.248	606.736	728.666	655.756	596.975	507.096	784.955	622.494
ENSOARG00000010124	3066.18	-0.545543	0.129285	-4.21984	2.44474e-05	0.000226819	1.45957	MYO1D	TRUE	Higher in Suffolk	3377.35	2185.52	3051.61	1633.68	2106.15	2248.2	2220.18	2354.38	3555.82	4055.13	2206.42	3360.04	4313.24	4185.44	3352.37	3909.89	3639.32	3213.31	3289.46
ENSOARG00000004499	975.515	-0.545245	0.181694	-3.00143	0.00268719	0.0108931	1.45927	DLX5	TRUE	Higher in Suffolk	717.385	646.753	586.28	435.089	939.489	867.1	613.096	1224.01	1204.99	1114.33	793.899	1135.7	799.971	936.139	969.872	1209.02	1112.25	1052.17	2177.22
ENSOARG00000001845	1166.2	-0.544833	0.180547	-3.0182	0.00254281	0.0104195	1.45885	TPM3	TRUE	Higher in Suffolk	1407.57	762.504	719.302	837.755	1031.85	694.574	821.081	938.379	673.734	1534.45	1248.7	2223.13	1373.67	993.027	2113.86	1382.89	1245.79	1115.64	1039.84
ENSOARG00000012494	1508.94	-0.544456	0.168891	-3.2241	0.00126371	0.00591146	1.45847	LNX2	TRUE	Higher in Suffolk	1450.89	1460.25	458.185	845.076	1581.74	1087.9	1209.49	1269.9	1689.17	1296.15	1278.49	1564.16	1792.18	1807.02	1791.36	2247.64	1934.06	1664.55	2241.58
ENSOARG00000019135	601.288	-0.543899	0.214768	-2.53348	0.0112936	0.035024	1.45791	CELSR2	TRUE	Higher in Suffolk	577.333	463.007	215.791	215.453	495.753	592.667	627.296	488.856	800.512	414.604	518.955	407.936	638.775	1218.07	484.039	665.366	712.549	1058.85	828.651
ENSOARG00000019312	241.786	-0.543585	0.228996	-2.37491	0.017553	0.0499999	1.45759	PHF21B	TRUE	Higher in Suffolk	152.142	236.36	128.095	287.619	194.267	73.3012	253.09	144.222	373.089	256.2	391.794	328.28	310.377	94.5341	451.73	293.271	228.8	192.62	204.146
ENSOARG00000012711	2006.44	-0.54306	0.144663	-3.75417	0.000173918	0.00116632	1.45706	RBM47	TRUE	Higher in Suffolk	1834.77	1462.68	1156.8	769.773	2033.97	1682.35	1612.93	1974.16	2081.57	2881.56	1805.46	1999.85	2514.05	2371.72	2227.54	2908.37	2556.02	2108.8	2140.01
ENSOARG00000002525	157.784	-0.543057	0.22586	-2.40508	0.0161688	0.046845	1.45706	MAPK8IP1	TRUE	Higher in Suffolk	88.6655	79.3263	36.4578	73.2121	115.711	164.481	159.539	242.555	167.83	143.252	159.238	165.347	176.214	134.69	160.947	253.859	269.891	201.528	205.151
ENSOARG00000007931	1114.87	-0.542959	0.0731185	-7.42549	1.12362e-13	1.27215e-11	1.45696	GTPBP2	TRUE	Higher in Suffolk	972.298	874.209	1014.91	858.673	797.239	829.555	809.387	873.76	1366.79	1406.35	1209.75	1420.53	1181.43	1325.15	1333.05	1315.66	1031	1458.57	1104.2
ENSOARG00000005998	1206.96	-0.542464	0.0958054	-5.662	1.49619e-08	3.81738e-07	1.45646	MADD	TRUE	Higher in Suffolk	1068.02	932.489	895.679	697.606	882.164	1070.02	935.515	1113.51	1532.2	1535.82	993.233	1285.36	1340.63	1499.16	1359.38	1363.19	1397.08	1694.61	1336.5
ENSOARG00000007111	119.024	-0.542333	0.113114	-4.79258	1.64646e-06	2.29238e-05	1.45633	KBTBD4	TRUE	Higher in Suffolk	103.779	67.994	97.5492	86.8086	78.5562	94.7552	102.74	117.063	118.326	129.478	113.414	158.105	158.192	163.971	148.981	136.783	148.487	115.795	120.677
ENSOARG00000015134	747.781	-0.542244	0.100231	-5.4097	6.31316e-08	1.33368e-06	1.45624	CLCN7	TRUE	Higher in Suffolk	705.294	514.812	613.87	540.723	565.817	599.819	613.932	550.666	1068.56	873.285	725.163	848.459	766.931	1048.24	908.246	721.006	654.648	1067.76	820.606
ENSOARG00000014726	1048.16	-0.542037	0.109588	-4.94603	7.57416e-07	1.1702e-05	1.45603	TGFBR2	TRUE	Higher in Suffolk	670.029	818.356	1056.29	983.133	649.681	783.966	788.505	836.3	1445.27	1246.57	1352.95	1126.05	1092.33	1315.11	1219.97	1072.24	1214.04	1430.73	813.566
ENSOARG00000006161	472.015	-0.541977	0.117692	-4.6047	4.13059e-06	5.06062e-05	1.45597	ZNF618	TRUE	Higher in Suffolk	393.957	400.679	253.234	270.885	404.458	366.506	421.817	449.523	644.756	593.668	533.848	399.488	515.626	582.263	461.901	459.033	561.261	658.026	597.353
ENSOARG00000020582	3893.68	-0.541898	0.176499	-3.07081	0.00213479	0.00905132	1.45589	MGST1	TRUE	Higher in Suffolk	5274.59	3572.11	2880.16	1746.63	2872.61	2757.74	2337.12	2701.82	4466.21	3433.91	2457.31	5270.58	5228.35	6008.36	3552.21	6119.28	4883.25	3672.03	4745.63
ENSOARG00000019710	139.13	-0.541838	0.226666	-2.39105	0.0168003	0.0482788	1.45583	GPR39	TRUE	Higher in Suffolk	144.081	114.133	47.2966	57.5238	79.6177	154.648	106.081	143.285	112.289	265.842	119.142	131.553	184.224	254.322	187.273	197.06	130.743	146.97	67.3782
ENSOARG00000012331	682.693	-0.541771	0.0857462	-6.31798	2.65006e-10	1.10358e-08	1.45576	ORMDL3	TRUE	Higher in Suffolk	519.902	530.191	514.35	488.429	604.033	440.701	547.109	655.554	961.098	772.733	848.887	786.906	704.856	693.529	698.835	819.536	723.755	939.72	721.047
ENSOARG00000009419	2616.9	-0.541446	0.126391	-4.284	1.83566e-05	0.000178659	1.45543	ZMYND8	TRUE	Higher in Suffolk	2118.9	1839.89	1864.27	1717.35	2439.49	2051.54	1986.3	2389.03	4053.27	3301.68	2244.22	2434.34	2927.55	2585.05	2576.95	2341.53	2958.53	3427.08	4464.05
ENSOARG00000005255	236.983	-0.541361	0.222862	-2.43015	0.0150925	0.0443202	1.45534	MSH5	TRUE	Higher in Suffolk	169.271	136.797	186.23	116.093	221.868	203.813	183.762	227.571	484.171	234.162	88.211	207.589	209.254	282.766	177.102	257.337	215.726	497.695	403.263
ENSOARG00000011232	571.942	-0.540774	0.113089	-4.78156	1.73941e-06	2.403e-05	1.45475	KIAA0513	TRUE	Higher in Suffolk	466.502	511.574	307.428	350.372	478.768	471.988	448.546	558.158	540.919	815.433	765.259	578.111	672.817	619.91	753.88	749.986	655.582	585.655	536.008
ENSOARG00000004052	134.09	-0.540747	0.141529	-3.81966	0.000133634	0.000941477	1.45473	PLEKHF1	TRUE	Higher in Suffolk	102.771	84.1831	86.7104	83.6709	107.219	124.255	134.48	114.254	166.622	196.971	124.87	200.347	143.174	156.441	168.725	148.374	165.296	155.878	83.4685
ENSOARG00000020812	1571.81	-0.54031	0.18208	-2.968	0.00299741	0.0119205	1.45428	PAX8	TRUE	Higher in Suffolk	1385.4	1093.57	940.019	512.484	1429.93	1356.07	958.067	2062.19	2227.67	1595.05	1788.28	1552.09	1549.88	1418.85	1363.57	1746.88	1862.15	2286.95	2735.35
ENSOARG00000009544	1414.07	-0.539713	0.166943	-3.2333	0.00122368	0.00575579	1.45368	B4GALT1	TRUE	Higher in Suffolk	1298.75	1064.43	768.569	1172.44	1338.64	973.476	980.62	1202.47	1226.73	2148.78	3214.55	1202.08	1444.75	1407.97	1601.1	1596.18	1465.25	1069.99	1690.49
ENSOARG00000013410	438.539	-0.538941	0.160766	-3.35245	0.00080099	0.00406726	1.45291	CPT1C	TRUE	Higher in Suffolk	360.707	308.401	396.109	402.666	374.734	267.281	374.206	250.047	621.816	596.423	462.821	656.56	323.393	554.656	571.393	316.455	311.915	717.037	465.613
ENSOARG00000020666	39.8495	-0.538897	0.211348	-2.54737	0.0108537	0.0340056	1.45286		TRUE	Higher in Suffolk	11.0832	29.9497	30.5457	21.9636	32.9087	33.0749	42.5993	42.1428	55.5408	27.5484	26.3487	55.5179	52.0632	28.4439	46.0704	48.6853	70.0409	52.3304	50.2822
ENSOARG00000003426	313.701	-0.538019	0.212926	-2.5276	0.0114846	0.0354568	1.45198	PEG3	TRUE	Higher in Suffolk	146.097	243.645	336.988	173.617	261.146	252.979	271.466	238.809	569.897	311.297	216.518	179.83	367.446	381.483	218.984	308.34	295.105	748.213	438.461
ENSOARG00000015241	61.0289	-0.537956	0.164412	-3.26993	0.00107575	0.00517244	1.45191	HMGB2	TRUE	Higher in Suffolk	44.3328	54.2333	45.3259	51.2484	40.3397	64.3621	51.7874	27.1587	86.9334	95.042	64.1534	61.5525	49.0595	78.639	61.0284	71.8688	46.6939	71.2584	94.5306
ENSOARG00000009884	344.377	-0.537917	0.140495	-3.82844	0.000128959	0.000917097	1.45187	PQLC2	TRUE	Higher in Suffolk	381.866	280.071	172.435	276.114	220.807	247.615	309.054	269.714	332.037	439.397	465.112	416.384	322.391	581.427	433.78	360.503	358.609	395.261	280.575
ENSOARG00000020846	247.233	-0.537764	0.17384	-3.0934	0.00197879	0.00850433	1.45172	ZNF362	TRUE	Higher in Suffolk	112.847	186.174	219.732	139.103	238.853	200.237	193.785	246.301	435.875	183.197	218.809	236.555	260.316	296.988	243.515	246.904	229.734	446.478	362.032
ENSOARG00000010448	3507.75	-0.537374	0.168078	-3.1976	0.00138577	0.00637743	1.45133	ERBB3	TRUE	Higher in Suffolk	3726.97	2794.23	1904.67	1660.87	2425.69	3166.26	3026.22	3141.98	4431.19	5122.63	2625.71	2832.62	2945.58	5874.5	3599.48	4363.13	3048.18	5251.96	4705.41
ENSOARG00000006012	472.248	-0.53715	0.180011	-2.98441	0.00284129	0.0113998	1.4511		TRUE	Higher in Suffolk	331.488	310.83	442.42	395.345	493.63	299.462	342.465	316.539	428.63	658.407	1158.2	445.35	552.671	350.529	463.098	468.306	658.384	396.375	460.585
ENSOARG00000018066	13478.6	-0.536933	0.206116	-2.60602	0.00916012	0.0297709	1.45088	QSOX1	TRUE	Higher in Suffolk	16090.8	11346.9	6798.88	7566.99	8100.84	13744.9	11328.9	8013.68	19695.3	13501.5	6079.68	21834.2	15837.2	17866.1	8469.78	18996.5	20636.8	10341.4	19843.4
ENSOARG00000008583	470.156	-0.536453	0.172342	-3.11302	0.00185184	0.00803979	1.4504	CACNA1A	TRUE	Higher in Suffolk	313.352	373.158	472.966	495.75	438.428	146.602	402.605	283.761	654.416	636.368	746.929	517.765	488.593	461.795	564.213	367.458	421.179	542.232	605.398
ENSOARG00000016204	11233.3	-0.535981	0.131187	-4.08581	4.39234e-05	0.000370727	1.44993	AEBP1	TRUE	Higher in Suffolk	8517.93	9442.26	6941.76	11251.6	10256.9	6982.39	8666.88	8497.86	13338.2	12080	22069.9	13488.4	11352.8	11136.6	12059.1	11839.8	11455.9	14321.8	9731.62
ENSOARG00000002833	126.404	-0.535871	0.16327	-3.28146	0.00103272	0.00501042	1.44982	LRRC29	TRUE	Higher in Suffolk	97.7336	91.4681	141.89	85.7627	96.6028	109.058	81.0223	85.2221	245.104	114.326	113.414	120.691	131.159	163.971	129.835	127.509	97.1233	204.868	164.926
ENSOARG00000007039	3176.08	-0.535247	0.161395	-3.31674	0.000910732	0.00451843	1.44919	AGRN	TRUE	Higher in Suffolk	3259.47	2497.16	1739.13	1366.97	2875.79	3020.55	2170.9	2905.04	4789.79	3741.07	2170.91	2872.45	3762.57	4162.01	3405.62	2886.34	3459.08	4807.71	4452.99
ENSOARG00000017560	797.077	-0.53511	0.132821	-4.02883	5.60554e-05	0.000454337	1.44905	FLRT2	TRUE	Higher in Suffolk	637.787	566.617	538.984	463.328	671.974	663.287	501.169	962.728	853.638	1151.52	1105.5	826.734	780.948	674.288	759.863	972.547	1167.35	891.843	954.356
ENSOARG00000003985	455.106	-0.53508	0.161146	-3.32052	0.000898484	0.00446991	1.44902	ROGDI	TRUE	Higher in Suffolk	286.148	297.069	339.944	254.15	333.333	385.278	466.922	478.555	744.971	392.565	367.737	464.661	459.558	488.566	418.822	528.583	473.476	877.369	589.307
ENSOARG00000019165	1110.15	-0.53486	0.102055	-5.2408	1.59885e-07	2.99748e-06	1.4488	MPST	TRUE	Higher in Suffolk	1184.89	892.826	596.134	755.13	889.595	846.54	800.199	1042.33	1227.93	1227.28	1151.33	1229.84	1196.45	1582.82	1226.55	1380.58	1202.83	1388.42	1271.13
ENSOARG00000014058	267.694	-0.534835	0.210422	-2.54235	0.0110109	0.0344124	1.44878	LPAR3	TRUE	Higher in Suffolk	162.218	172.413	118.241	94.1298	296.178	295.887	194.62	313.73	219.748	387.055	238.284	275.176	507.616	190.741	355.4	325.728	420.245	227.136	291.637
ENSOARG00000011658	204.093	-0.534074	0.162953	-3.27705	0.00104898	0.00507235	1.44801	SFXN5	TRUE	Higher in Suffolk	261.966	171.604	97.5492	110.864	157.112	152.86	147.009	177	193.185	224.52	176.422	200.347	240.292	381.483	257.875	255.018	219.461	256.085	197.106
ENSOARG00000009664	1783.51	-0.533189	0.180003	-2.96263	0.00305024	0.0120908	1.44712	HYAL1	TRUE	Higher in Suffolk	1950.64	1537.96	887.796	1358.61	1146.5	1356.07	1480.12	1379.47	1520.13	2201.12	1607.27	2033.65	2077.52	3648.35	2588.92	2670.74	1557.71	1889.46	994.582
ENSOARG00000013614	651.336	-0.53285	0.109507	-4.86571	1.14047e-06	1.67624e-05	1.44678	FAM173A	TRUE	Higher in Suffolk	595.47	430.629	688.756	421.492	449.044	442.489	516.204	567.523	928.498	659.785	577.381	855.7	763.927	820.69	760.461	751.145	748.97	803.883	593.33
ENSOARG00000004895	464.833	-0.532206	0.155424	-3.42428	0.000616426	0.00327705	1.44614	RPS6KA2	TRUE	Higher in Suffolk	328.465	439.533	341.915	469.603	406.581	245.827	311.56	368.047	517.978	487.607	950.846	401.902	613.745	440.88	576.18	510.037	345.535	504.376	571.206
ENSOARG00000007670	968.146	-0.532142	0.112494	-4.73026	2.24229e-06	2.98122e-05	1.44607	UBALD2	TRUE	Higher in Suffolk	990.434	858.829	601.06	571.054	650.742	851.903	699.966	885.935	1125.31	924.249	957.719	1355.36	1318.6	1064.97	1202.62	1025.87	1221.51	1183.56	905.08
ENSOARG00000004736	1444.8	-0.53187	0.147891	-3.59656	0.000322452	0.00193834	1.4458	LSR	TRUE	Higher in Suffolk	1612.1	1024.77	690.727	624.394	1240.98	1236.29	1012.36	1622.97	1418.71	1860.9	1364.41	1589.5	1769.15	1737.59	1596.91	1817.59	1753.82	1843.81	1634.17
ENSOARG00000013655	1235.19	-0.531848	0.132052	-4.0276	5.63494e-05	0.000455955	1.44578	MAST3	TRUE	Higher in Suffolk	1105.3	892.017	735.067	859.719	860.933	1176.4	1095.05	1047.95	1371.62	1814.06	942.826	1190.01	1178.43	1983.54	1437.76	1743.4	1570.78	1359.48	1104.2
ENSOARG00000016667	1965.66	-0.531662	0.164817	-3.22613	0.00125477	0.00587912	1.44559	AP1M2	TRUE	Higher in Suffolk	2170.29	1414.92	824.734	862.857	1491.51	1887.06	1317.24	2318.79	1750.74	2461.45	2276.3	2441.58	2415.93	2549.91	2112.66	2638.28	2658.75	1999.69	1754.85
ENSOARG00000019171	178.881	-0.531641	0.135961	-3.90934	9.25471e-05	0.000690269	1.44557	KCTD17	TRUE	Higher in Suffolk	114.862	157.034	113.315	147.47	127.388	118.891	178.75	166.698	205.26	121.213	207.353	210.003	179.218	228.388	184.88	226.039	192.379	308.415	211.185
ENSOARG00000017913	391.662	-0.531382	0.190208	-2.79421	0.00520263	0.0187491	1.44531	IGDCC4	TRUE	Higher in Suffolk	420.154	298.688	415.816	398.483	304.671	205.601	248.914	139.539	561.445	574.384	627.787	327.073	285.346	472.671	402.668	347.752	324.99	483.221	602.381
ENSOARG00000014661	129.147	-0.531156	0.213304	-2.49068	0.0127501	0.0385186	1.44509	RNF144A	TRUE	Higher in Suffolk	102.771	103.61	121.197	140.149	98.726	53.635	101.904	73.0475	185.941	159.781	230.265	126.726	93.113	109.593	111.885	111.281	73.7764	174.806	281.58
ENSOARG00000015349	6618.24	-0.531018	0.186714	-2.84469	0.00444553	0.0164895	1.44495	MS4A8	TRUE	Higher in Suffolk	5480.13	3836	8303.5	3030.98	6929.93	4336.39	3685.26	5539.43	7144.24	10754.9	7434.92	7365.78	4524.49	9053.53	4853.55	10434.9	6746.33	5848.75	10443.6
ENSOARG00000015279	315.803	-0.530351	0.172414	-3.07601	0.00209793	0.00893063	1.44428	GAS8	TRUE	Higher in Suffolk	135.013	215.314	244.366	168.388	210.191	314.659	337.454	345.571	449.156	261.71	268.07	350.004	442.537	249.302	393.693	426.576	473.476	413.076	301.693
ENSOARG00000010121	293.143	-0.529967	0.143574	-3.69094	0.000223429	0.00143589	1.4439	SHROOM2	TRUE	Higher in Suffolk	249.876	214.505	168.494	128.644	285.562	270.857	198.797	325.904	346.526	381.546	241.721	257.072	329.4	374.79	353.606	401.074	338.064	346.271	357.004
ENSOARG00000005790	1003.52	-0.529891	0.168647	-3.14235	0.001676	0.00742995	1.44382	RDH10	TRUE	Higher in Suffolk	648.87	632.992	572.485	583.605	942.674	641.833	983.961	1266.16	1568.42	867.775	981.777	1045.19	1237.5	688.51	1101.5	1068.76	1291.55	1254.82	1688.48
ENSOARG00000005614	331.993	-0.529808	0.0755946	-7.00767	2.42327e-12	1.83864e-10	1.44374	ACP2	TRUE	Higher in Suffolk	291.186	241.217	242.395	220.682	289.809	252.979	258.102	308.111	400.86	449.039	415.852	329.487	357.434	378.137	353.007	405.711	394.097	360.745	359.015
ENSOARG00000014836	427.321	-0.529425	0.19643	-2.69577	0.00702264	0.0240767	1.44335	HECW2	TRUE	Higher in Suffolk	438.29	450.056	120.212	313.766	457.537	252.979	303.207	314.666	507.112	544.081	450.22	269.141	453.551	604.015	426.6	325.728	535.112	656.913	695.906
ENSOARG00000003257	3445.55	-0.529417	0.157285	-3.36631	0.000761824	0.00390256	1.44335	LGALS3BP	TRUE	Higher in Suffolk	3353.17	2558.68	1825.84	1612.76	3790.87	2414.47	2108.25	3936.14	4192.12	4187.36	2701.32	4565.75	4235.14	3653.37	3067.57	3912.21	3853.18	4312.24	5185.1
ENSOARG00000002236	1139.66	-0.529292	0.115218	-4.59377	4.35307e-06	5.30569e-05	1.44322	STXBP2	TRUE	Higher in Suffolk	1107.31	917.11	599.09	680.872	791.931	1005.66	831.105	1265.22	1252.08	1454.56	1300.25	1363.81	1160.41	1413.83	1336.64	1440.85	1288.75	1363.93	1080.06
ENSOARG00000018237	1598.86	-0.529214	0.113321	-4.67007	3.01094e-06	3.84784e-05	1.44314	TCAF1	TRUE	Higher in Suffolk	1184.89	1395.5	1067.13	1368.02	1443.73	934.144	1509.35	1198.73	2325.47	2254.84	2225.9	1406.05	1533.86	1735.08	1642.38	1673.85	1547.44	1910.61	2021.34
ENSOARG00000001949	1565.82	-0.529096	0.15634	-3.38454	0.00071298	0.0036947	1.44303	ARHGAP26	TRUE	Higher in Suffolk	1208.07	1159.14	1795.3	758.268	1577.49	908.22	1094.22	1319.54	1806.28	1477.97	1194.86	1588.3	2163.63	1341.05	1501.18	2129.4	2214.22	2275.81	2237.56
ENSOARG00000017127	5642.86	-0.528334	0.116696	-4.52753	5.96774e-06	6.90771e-05	1.44226	TXNDC5	TRUE	Higher in Suffolk	5238.32	4197.82	3344.26	4519.28	4940.55	3854.57	4125.45	5436.42	5271.55	8458.74	7151.96	6203.53	7356.93	6126.31	7119.98	7555.5	6627.73	4603.96	5081.52
ENSOARG00000020290	500.772	-0.52814	0.208899	-2.52904	0.0114376	0.0353524	1.44207	TRIM45	TRUE	Higher in Suffolk	405.04	382.062	482.819	231.141	463.906	344.158	422.652	362.428	923.668	344.355	284.108	556.386	419.509	543.78	497.202	528.583	407.171	1235.89	679.815
ENSOARG00000010732	345.195	-0.52795	0.146281	-3.60892	0.000307472	0.00186517	1.44188	ITPRIPL2	TRUE	Higher in Suffolk	284.133	336.732	192.142	276.114	264.331	272.645	261.443	282.825	334.452	590.914	435.327	251.038	494.6	496.095	433.182	383.687	388.493	262.765	317.784
ENSOARG00000005916	382.547	-0.527489	0.144739	-3.6442	0.000268229	0.00166546	1.44142	CHRNE	TRUE	Higher in Suffolk	335.518	328.638	185.245	204.994	338.641	367.4	274.807	371.793	425.008	451.794	268.07	358.453	495.602	568.878	424.805	401.074	438.923	508.829	519.918
ENSOARG00000002821	2125.26	-0.527297	0.1242	-4.24562	2.17989e-05	0.000205895	1.44123	ELMO3	TRUE	Higher in Suffolk	2031.25	1474.01	1619.91	1112.82	1411.89	2109.65	1674.74	1986.33	2700.97	2157.04	1618.73	2650.38	2380.89	3160.62	2462.67	2575.68	2295.47	2784.64	2172.19
ENSOARG00000001513	426.683	-0.526715	0.143404	-3.67285	0.000239861	0.00151789	1.44065	SLC26A11	TRUE	Higher in Suffolk	271.034	267.929	472.966	257.288	376.857	286.947	491.145	261.285	624.23	428.378	415.852	602.249	430.523	419.966	524.126	506.559	381.956	587.881	499.805
ENSOARG00000011104	16.7758	-0.526556	0.205679	-2.55386	0.0106536	0.0334908	1.44049		TRUE	Higher in Suffolk	11.0832	8.09452	10.8388	14.6424	18.0467	12.5148	17.5409	11.2381	15.6963	15.1516	25.2031	22.9313	24.0292	17.5683	16.7529	22.0243	15.8759	13.3609	26.1467
ENSOARG00000011798	114.89	-0.526488	0.203361	-2.58898	0.00962614	0.0309655	1.44042	INPP4B	TRUE	Higher in Suffolk	81.6126	123.037	73.9009	141.195	89.1719	48.2715	111.092	43.0793	123.156	219.01	177.568	92.9322	96.1167	133.017	134.621	112.44	123.272	165.898	93.5249
ENSOARG00000014994	5409.44	-0.526199	0.169296	-3.10861	0.00187973	0.00812678	1.44013	TMED3	TRUE	Higher in Suffolk	4956.2	4375.09	2699.85	4143.8	3468.15	3944.86	4018.54	6264.29	3875.78	7147.44	7061.46	7778.54	5646.85	5114.05	9339.73	7758.35	6936.85	4418.02	3831.5
ENSOARG00000017630	1001.48	-0.52608	0.134372	-3.91514	9.03516e-05	0.00067633	1.44001	NR2F6	TRUE	Higher in Suffolk	813.103	658.894	618.797	537.586	863.056	948.446	803.54	1073.24	975.586	1238.3	922.206	1200.88	1238.5	1191.3	1108.08	1604.3	1366.26	1065.54	800.493
ENSOARG00000019936	1384.1	-0.525885	0.130453	-4.03128	5.5473e-05	0.000450768	1.43982	HIPK1	TRUE	Higher in Suffolk	727.46	1180.18	1003.08	932.931	1333.33	986.885	1407.45	1165.01	2004.3	1652.9	1207.46	1063.29	1572.91	1458.17	1400.66	1666.89	1962.08	1713.54	1859.44
ENSOARG00000002887	438.676	-0.525755	0.117432	-4.4768	7.57705e-06	8.44017e-05	1.43969	SLC45A4	TRUE	Higher in Suffolk	348.617	300.307	315.31	350.372	430.997	312.871	292.348	427.047	402.067	413.226	386.066	543.11	696.846	429.168	577.975	577.269	550.054	495.468	485.726
ENSOARG00000019406	6445.78	-0.525493	0.089153	-5.89431	3.76254e-09	1.10265e-07	1.43943	LRP10	TRUE	Higher in Suffolk	6163.26	4692.4	5945.57	4379.13	5101.9	4271.14	4480.45	5890.62	6972.79	8870.59	7715.6	8116.48	6313.66	7771.04	7498.71	7723.58	7272.11	7357.43	5933.3
ENSOARG00000014443	759.315	-0.525139	0.13157	-3.99127	6.57191e-05	0.000517047	1.43907	GLTP	TRUE	Higher in Suffolk	683.127	617.612	363.592	494.704	572.186	690.104	613.096	759.507	907.972	834.717	626.642	731.388	863.048	1261.57	765.248	1037.46	821.813	916.338	866.865
ENSOARG00000012648	1083.15	-0.525003	0.102416	-5.12608	2.95838e-07	5.12832e-06	1.43894	FES	TRUE	Higher in Suffolk	830.232	879.875	967.609	737.35	994.691	861.736	767.623	828.808	1561.18	1232.79	964.593	1085.01	1145.39	1379.53	1067.4	1081.51	1143.07	1665.66	1385.78
ENSOARG00000007391	1682.49	-0.524959	0.164578	-3.19008	0.00142235	0.00650656	1.43889	ATP11A	TRUE	Higher in Suffolk	1294.72	1253.84	739.994	937.114	1496.81	1338.19	1320.58	2170.82	1935.48	2826.47	1569.47	1670.37	2247.73	1500	1661.53	2117.81	2666.22	1621.13	1598.97
ENSOARG00000018289	25.2063	-0.52383	0.179391	-2.91485	0.00355864	0.0137635	1.43777	PET117	TRUE	Higher in Suffolk	13.0983	13.7607	18.7216	21.9636	18.0467	22.3479	22.5526	27.1587	30.1852	26.171	28.6399	28.9659	25.0304	20.9146	34.1041	42.8894	33.6196	25.6085	25.1411
ENSOARG00000010749	402.08	-0.52382	0.120414	-4.34976	1.36289e-05	0.000139583	1.43776	NPRL3	TRUE	Higher in Suffolk	337.533	301.926	250.278	269.839	288.747	334.325	354.994	407.38	446.741	424.246	387.212	494.834	496.603	451.756	597.719	504.241	373.551	596.789	320.8
ENSOARG00000015454	233.582	-0.523556	0.10647	-4.91642	8.81427e-07	1.33337e-05	1.43749	PPM1F	TRUE	Higher in Suffolk	174.308	202.363	176.377	235.325	173.036	174.314	182.927	165.762	239.067	267.22	285.254	252.245	276.335	278.583	363.179	239.949	309.114	251.631	191.072
ENSOARG00000003647	1006.82	-0.523301	0.124981	-4.18704	2.82622e-05	0.000257109	1.43724	EFNA1	TRUE	Higher in Suffolk	863.481	815.928	962.682	767.681	626.326	909.114	658.201	765.126	1491.15	1070.26	960.01	1136.91	955.159	1325.99	1041.67	1054.85	791.929	1627.81	1305.33
ENSOARG00000015186	3118.84	-0.523245	0.184017	-2.84405	0.00445444	0.0165042	1.43718	ACSS3	TRUE	Higher in Suffolk	1811.6	2349.03	4085.24	1134.79	2932.06	1990.75	2051.45	3125.12	3590.83	3380.19	2334.73	3147.63	3892.72	2929.72	2615.84	5317.13	4781.46	3802.3	3985.37
ENSOARG00000008187	1867.92	-0.523027	0.156603	-3.3401	0.000837494	0.00423038	1.43697	FAM171A1	TRUE	Higher in Suffolk	1243.33	1587.34	1766.72	1000.91	1537.15	1648.38	1337.28	1627.65	2876.05	1439.4	1193.71	1746.4	2088.54	2704.68	1660.33	2267.34	2236.64	2998.42	2530.2
ENSOARG00000018278	206.039	-0.522969	0.170618	-3.06504	0.00217643	0.00920095	1.43691		TRUE	Higher in Suffolk	167.255	147.32	134.007	98.3133	200.637	178.783	126.127	238.809	228.2	342.978	115.705	199.14	283.344	220.859	207.018	286.316	285.767	234.93	219.23
ENSOARG00000013376	1041.84	-0.522893	0.153243	-3.41236	0.00064404	0.00339892	1.43683	ARHGAP32	TRUE	Higher in Suffolk	955.169	973.771	438.479	755.13	967.09	711.558	816.07	941.189	1066.14	1626.73	772.132	859.321	1378.67	1479.92	1309.72	1363.19	1370	949.74	1060.95
ENSOARG00000005372	387.047	-0.52283	0.147454	-3.54554	0.000391815	0.00226674	1.43677		TRUE	Higher in Suffolk	280.102	309.211	279.838	169.434	309.978	375.445	291.513	423.301	503.49	374.658	323.058	342.763	463.563	573.898	396.684	554.085	362.345	558.933	461.591
ENSOARG00000008392	2090.43	-0.522799	0.147607	-3.54206	0.000397008	0.00229038	1.43674	TCN2	TRUE	Higher in Suffolk	1858.95	1819.65	1249.42	2222.51	1830.15	977.946	1793.35	1422.55	3122.36	2466.96	2436.68	2405.37	2131.59	2300.61	2465.67	1688.92	1664.17	3412.61	2448.74
ENSOARG00000013291	1396.16	-0.522713	0.196523	-2.66054	0.00780153	0.0261689	1.43665	IFI30	TRUE	Higher in Suffolk	1392.45	1304.84	391.182	1347.1	1197.45	743.739	916.303	1396.33	1231.56	2421.51	2009.38	1826.06	1400.7	1774.4	1943.33	1506.93	1430.7	1477.5	815.577
ENSOARG00000011383	2003.95	-0.522459	0.165041	-3.166	0.0015455	0.00695322	1.4364	WLS	TRUE	Higher in Suffolk	1414.62	1226.32	1650.45	1520.72	1615.71	1484.8	1633.81	2036.9	2591.1	1600.56	3536.46	2149.51	1763.14	1801.17	1436.56	1888.29	2172.2	2597.59	3955.2
ENSOARG00000001767	110.365	-0.522356	0.176815	-2.95335	0.00314349	0.012396	1.4363	SYT5	TRUE	Higher in Suffolk	71.537	67.994	52.2233	76.3497	52.0169	92.0735	122.786	155.46	129.193	118.458	93.939	138.795	131.159	122.978	150.178	129.828	120.47	165.898	105.593
ENSOARG00000017408	1212.64	-0.521946	0.165423	-3.15553	0.00160209	0.00715266	1.43589	SLC44A3	TRUE	Higher in Suffolk	1106.3	1035.29	821.778	510.393	1202.76	901.069	848.646	1190.3	1661.39	994.498	828.267	1105.53	1843.24	1550.19	1309.12	1877.86	1300.89	1143.47	1809.15
ENSOARG00000003475	452.099	-0.521916	0.101259	-5.15387	2.5516e-07	4.50949e-06	1.43586	NRDE2	TRUE	Higher in Suffolk	412.093	325.4	356.695	344.097	373.673	282.478	366.688	411.126	672.527	567.497	395.231	400.695	535.65	529.559	530.707	465.988	480.947	534.438	604.392
ENSOARG00000005210	152.414	-0.521764	0.161019	-3.23978	0.00119624	0.00564728	1.43571	THAP8	TRUE	Higher in Suffolk	114.862	111.704	108.388	125.506	107.219	127.83	133.645	129.238	274.082	129.478	111.123	166.554	150.182	230.061	175.905	148.374	104.594	234.93	212.191
ENSOARG00000017232	345.099	-0.521639	0.138913	-3.75486	0.000173439	0.00116542	1.43559	ACVR1B	TRUE	Higher in Suffolk	301.261	278.452	265.058	184.076	235.668	349.522	284.831	280.015	453.986	377.413	326.495	289.659	309.376	531.232	354.204	425.417	343.667	593.449	373.094
ENSOARG00000017349	611.218	-0.521043	0.143403	-3.63338	0.000279735	0.00172654	1.43499	SHROOM3	TRUE	Higher in Suffolk	519.902	501.051	343.885	351.418	434.182	505.063	608.085	593.745	572.312	873.285	489.17	754.32	844.024	760.456	706.613	941.249	739.631	454.272	620.482
ENSOARG00000013852	456.958	-0.520924	0.133452	-3.9033	9.48882e-05	0.000706639	1.43487	TMEM33	TRUE	Higher in Suffolk	428.214	392.584	278.853	310.628	487.261	278.008	406.782	308.111	399.652	553.723	560.197	490.006	489.594	419.966	543.272	683.913	721.888	408.622	520.924
ENSOARG00000003453	670.106	-0.520576	0.0834419	-6.23843	4.41996e-10	1.70356e-08	1.43453	NMRAL1	TRUE	Higher in Suffolk	486.653	532.62	471.98	493.659	541.401	514.003	552.956	671.475	878.994	672.181	704.542	749.492	748.909	751.254	687.467	836.924	766.714	980.916	689.872
ENSOARG00000003938	605.554	-0.520092	0.149912	-3.46936	0.000521702	0.00287253	1.43405	AC068580.4	TRUE	Higher in Suffolk	565.243	473.53	287.721	441.364	540.339	531.881	474.44	505.713	619.401	621.217	775.569	569.662	589.716	855.827	832.259	1102.37	421.179	621.284	676.799
ENSOARG00000006253	199.778	-0.520017	0.203291	-2.55847	0.0105133	0.0331532	1.43397	ANGPT2	TRUE	Higher in Suffolk	158.187	173.223	136.963	195.581	197.452	163.587	125.292	91.7776	130.4	333.336	386.066	238.968	237.288	170.663	204.026	90.4156	266.155	297.281	199.118
ENSOARG00000017474	10440.8	-0.519449	0.168839	-3.07704	0.00209067	0.00890592	1.43341	JUP	TRUE	Higher in Suffolk	13178.9	8764.75	4953.33	5744.01	7383.22	8334.89	7825.75	9417.51	9318.78	12205.3	10446.7	13040.7	9427.44	20580	14333.9	12935.2	9764.63	12191.9	8528.87
ENSOARG00000015486	413.108	-0.519248	0.195955	-2.6503	0.00804203	0.0267572	1.43321	AXIN2	TRUE	Higher in Suffolk	388.919	347.255	181.303	347.234	376.857	230.631	293.184	412.063	339.282	366.394	846.596	400.695	391.475	346.346	865.765	540.175	325.923	417.529	431.421
ENSOARG00000012929	48.2503	-0.518821	0.170744	-3.03595	0.00239777	0.00996887	1.43278	SERPINC1	TRUE	Higher in Suffolk	26.1966	38.8537	28.575	49.1567	33.9702	33.0749	52.6227	40.2698	65.2001	82.6452	41.2415	35.0004	48.0583	56.0512	60.4301	41.7303	71.9086	53.4438	58.3274
ENSOARG00000007683	696.66	-0.518796	0.142787	-3.63338	0.000279728	0.00172654	1.43276	CXCL16	TRUE	Higher in Suffolk	812.096	643.515	475.922	557.458	460.721	459.474	434.346	560.031	530.053	932.514	913.041	963.115	855.038	988.844	846.619	711.733	758.309	843.966	489.749
ENSOARG00000005403	482.746	-0.518772	0.107988	-4.80366	1.55795e-06	2.19377e-05	1.43274	BACE1	TRUE	Higher in Suffolk	284.133	426.581	430.596	493.659	335.456	362.93	388.406	345.571	680.979	479.342	494.898	620.353	564.685	599.832	557.632	608.566	411.84	609.036	477.681
ENSOARG00000008711	26.305	-0.518713	0.176019	-2.94211	0.00325987	0.0128027	1.43268	DTD1	TRUE	Higher in Suffolk	17.1286	21.0458	15.7655	20.9177	13.8004	21.454	20.882	32.7777	35.0149	30.3033	25.2031	35.0004	38.0462	33.4634	21.5394	30.1385	29.8841	32.2889	25.1411
ENSOARG00000002269	916.487	-0.517718	0.0686078	-7.54573	4.49776e-14	5.57107e-12	1.43169	IRF2BPL	TRUE	Higher in Suffolk	709.324	678.321	802.071	600.339	825.901	680.271	690.777	866.268	1008.19	888.436	1032.18	1076.57	1038.26	1098.44	1044.06	1147.58	1032.87	1133.45	1059.95
ENSOARG00000002693	317.726	-0.517525	0.155093	-3.33677	0.000847578	0.00426497	1.4315	CNNM2	TRUE	Higher in Suffolk	175.316	252.549	159.626	318.995	313.163	245.827	308.219	230.381	568.69	292.013	288.69	348.797	323.393	321.249	317.707	300.226	342.733	436.457	492.766
ENSOARG00000017466	2991.04	-0.517399	0.158285	-3.26909	0.00107893	0.00518258	1.43137	SGSM3	TRUE	Higher in Suffolk	3477.1	2356.32	1632.72	1615.89	2168.79	2621.86	1959.57	3026.79	2630.94	3236.94	2662.37	3661.77	3825.64	4953.42	3439.73	4302.85	4150.15	2796.89	2309.96
ENSOARG00000000056	342.9	-0.51721	0.133731	-3.86728	0.000110056	0.000799064	1.43118	AGTRAP	TRUE	Higher in Suffolk	322.42	266.31	177.362	190.351	295.116	296.781	259.772	363.364	510.734	341.6	331.078	387.419	340.413	456.776	316.51	412.666	357.675	506.602	382.145
ENSOARG00000014783	105.347	-0.517093	0.187387	-2.75904	0.00579706	0.0204955	1.43107		TRUE	Higher in Suffolk	105.794	73.6602	36.4578	49.1567	122.081	78.6647	85.1987	108.635	103.837	90.9098	99.6669	133.967	145.176	92.0244	114.877	156.489	114.867	109.114	181.016
ENSOARG00000003130	2174.81	-0.516669	0.203937	-2.53434	0.011266	0.0349457	1.43065	PLAT	TRUE	Higher in Suffolk	3086.16	1696.61	2170.72	1656.68	1245.22	1325.68	1288.84	1074.17	3369.88	2877.43	2150.29	2078.3	2051.49	2366.7	2215.57	1576.48	1304.63	4413.56	3372.93
ENSOARG00000012527	223.566	-0.516058	0.122664	-4.20644	2.59426e-05	0.000239008	1.43004	SFT2D2	TRUE	Higher in Suffolk	171.286	197.506	105.432	193.489	216.56	152.86	201.303	180.746	294.608	264.465	265.779	166.554	257.312	263.524	221.976	261.973	251.213	279.466	301.693
ENSOARG00000018920	291.73	-0.515853	0.122174	-4.22182	2.42342e-05	0.000225129	1.42984	LMBR1L	TRUE	Higher in Suffolk	261.966	209.648	270.97	246.829	195.329	231.525	241.396	195.73	412.934	311.297	332.223	289.659	308.374	414.946	321.296	244.586	230.668	414.189	409.297
ENSOARG00000005579	736.415	-0.515727	0.183397	-2.81251	0.00491557	0.0178941	1.42971	SEMA4A	TRUE	Higher in Suffolk	981.366	590.091	296.589	365.014	668.789	570.319	509.521	636.824	627.853	878.794	761.822	983.633	685.832	1547.68	691.655	795.193	829.284	808.337	763.284
ENSOARG00000004117	241.607	-0.515525	0.110749	-4.65416	3.25303e-06	4.10295e-05	1.42951	OXSM	TRUE	Higher in Suffolk	253.906	231.503	126.124	212.315	187.898	169.844	170.397	185.428	254.763	300.278	258.905	302.935	228.277	323.759	286.594	311.818	271.759	271.673	242.36
ENSOARG00000016060	228.319	-0.515522	0.146338	-3.52246	0.000427566	0.00244333	1.42951	TMEM129	TRUE	Higher in Suffolk	207.558	163.509	161.597	185.122	185.775	149.284	179.585	212.587	195.6	316.807	307.02	259.486	346.42	245.956	309.928	300.226	283.899	195.96	131.739
ENSOARG00000007435	898.036	-0.515262	0.146321	-3.52159	0.000428962	0.00244745	1.42925	PRPSAP1	TRUE	Higher in Suffolk	661.969	586.044	1067.13	707.019	651.804	671.332	678.248	658.364	1382.48	793.394	1088.32	994.495	668.812	1105.97	851.406	853.152	948.82	1618.9	1075.03
ENSOARG00000006327	28.9445	-0.515172	0.203216	-2.532	0.0113415	0.0351349	1.42916	CST7	TRUE	Higher in Suffolk	23.1739	19.4269	25.619	14.6424	19.1083	19.6662	31.7407	26.2222	45.8815	22.0387	24.0575	38.6212	22.0267	39.3195	26.9243	56.7995	22.4131	40.0828	32.1806
ENSOARG00000008033	737.087	-0.51516	0.150269	-3.42834	0.000607284	0.00323676	1.42915	B4GALNT4	TRUE	Higher in Suffolk	518.895	459.769	669.049	298.078	619.957	678.483	594.72	821.316	1068.56	546.836	688.504	825.527	833.011	872.558	799.95	858.948	793.796	1051.06	1005.64
ENSOARG00000001297	996.768	-0.515088	0.154134	-3.34198	0.000831831	0.00420764	1.42908	NOXA1	TRUE	Higher in Suffolk	904.791	679.131	519.277	468.557	847.133	991.354	784.329	1103.2	1399.39	936.646	697.669	971.564	1189.44	1312.6	1128.43	1073.4	1407.35	1175.76	1348.57
ENSOARG00000014839	60.1169	-0.514663	0.191672	-2.68412	0.00727213	0.0247099	1.42866	HIC1	TRUE	Higher in Suffolk	58.4386	37.2348	53.2086	61.7073	53.0785	28.6054	37.5876	47.7618	77.2742	48.2097	121.433	65.1732	72.0875	44.339	98.7224	66.0729	48.5617	52.3304	70.3951
ENSOARG00000002875	525.002	-0.514607	0.277515	-2.38796	0.016942	0.0485704	1.4286		TRUE	Higher in Suffolk	3.02269	3.23781	0	1.04589	0	387.96	0	439.221	828.283	698.352	493.752	2139.85	698.848	8.36585	1002.18	869.381	1370	7.79388	1023.75
ENSOARG00000003598	1880.63	-0.514489	0.210533	-2.44471	0.0144967	0.0428659	1.42849	NID1	TRUE	Higher in Suffolk	1392.45	2298.04	1316.42	1830.3	1564.75	1049.46	1276.31	969.284	1770.06	2421.51	5488.56	2028.82	2059.5	1602.9	1747.68	1391.01	2076.01	1326.07	2122.91
ENSOARG00000007615	1315.14	-0.513873	0.155953	-3.29529	0.000983209	0.004804	1.42788	CEACAM21	TRUE	Higher in Suffolk	1325.95	998.055	1008.01	931.885	1030.78	1144.21	1135.98	735.157	1946.34	2221.78	1169.65	1030.7	1193.45	2049.63	1541.27	1175.4	959.093	1623.35	1766.92
ENSOARG00000001155	378.921	-0.513355	0.124148	-4.13472	3.55383e-05	0.000310254	1.42737	HECA	TRUE	Higher in Suffolk	300.254	385.299	206.922	404.758	295.116	241.358	314.901	259.412	480.549	523.42	420.434	369.315	388.472	537.088	412.241	421.939	370.75	513.283	353.987
ENSOARG00000019416	965.551	-0.51328	0.203195	-2.52682	0.0115102	0.0355033	1.42729		TRUE	Higher in Suffolk	817.133	876.637	553.764	492.613	1054.14	687.422	826.928	716.427	1446.48	860.888	760.676	643.284	904.097	1014.78	714.989	998.049	930.143	1790.37	2256.67
ENSOARG00000006664	1253.21	-0.513192	0.161627	-3.17541	0.00149623	0.00676972	1.4272	LITAF	TRUE	Higher in Suffolk	997.487	1097.62	801.086	739.442	932.058	1000.29	1039.92	1303.62	872.957	1764.48	1457.2	1284.15	1866.27	1269.94	1602.89	2029.71	1895.77	1004.3	851.781
ENSOARG00000019486	201.139	-0.51288	0.162224	-3.1612	0.00157119	0.00703853	1.4269		TRUE	Higher in Suffolk	156.172	176.461	123.168	178.847	112.526	128.724	192.95	200.412	169.037	199.726	237.139	353.625	292.355	232.571	239.327	260.814	230.668	220.456	116.655
ENSOARG00000007209	1762.23	-0.512339	0.155111	-3.3033	0.000955529	0.00470364	1.42636	CTSF	TRUE	Higher in Suffolk	1553.66	1362.31	1747.02	1401.49	1454.35	1118.29	1360.67	1148.16	2995.58	1535.82	2126.23	1947.96	1443.75	2042.1	1887.69	1513.88	1300.89	3286.79	2255.66
ENSOARG00000010757	464.907	-0.511655	0.110594	-4.62605	3.72714e-06	4.62447e-05	1.42568	AUTS2	TRUE	Higher in Suffolk	365.745	390.156	332.061	233.233	354.564	405.838	416.805	463.571	432.252	498.626	547.595	464.661	570.693	614.054	455.918	607.407	550.988	641.325	487.737
ENSOARG00000010268	278.676	-0.511249	0.188206	-2.71668	0.00659411	0.0228453	1.42528	SNAP25	TRUE	Higher in Suffolk	307.307	186.174	108.388	291.802	210.191	216.328	216.338	213.523	346.526	257.578	394.085	317.418	305.371	472.671	347.622	187.786	152.222	376.333	387.173
ENSOARG00000005207	42.7912	-0.511208	0.185218	-2.75767	0.00582155	0.020567	1.42524		TRUE	Higher in Suffolk	27.2042	46.1388	21.6776	42.8814	28.6624	31.2871	44.2699	25.2857	72.4445	71.6259	53.8431	37.4143	43.0523	55.2146	42.4805	32.4569	42.0245	36.7426	58.3274
ENSOARG00000008093	569.423	-0.510889	0.130257	-3.92204	8.78027e-05	0.000659977	1.42493	RSPH9	TRUE	Higher in Suffolk	334.511	392.584	425.669	301.215	404.458	620.379	524.556	615.285	711.164	619.839	601.438	735.009	695.845	527.885	629.43	817.218	706.946	593.449	562.155
ENSOARG00000013741	524.139	-0.510719	0.169789	-3.0082	0.002628	0.0106842	1.42476	HAGHL	TRUE	Higher in Suffolk	397.987	320.543	728.17	494.704	294.055	346.84	367.524	357.745	848.809	438.02	398.668	757.94	554.673	517.846	709.604	685.072	626.632	691.429	422.371
ENSOARG00000001871	674.86	-0.510572	0.0955149	-5.3452	9.03177e-08	1.82143e-06	1.42462		TRUE	Higher in Suffolk	621.666	475.149	496.614	457.052	467.091	510.427	578.014	705.189	794.475	917.362	625.496	726.561	795.966	888.454	781.402	828.81	760.177	764.914	627.522
ENSOARG00000008010	180.375	-0.510289	0.0908432	-5.61588	1.95569e-08	4.86139e-07	1.42434	MAD2L1BP	TRUE	Higher in Suffolk	156.172	141.654	119.227	137.011	142.25	154.648	139.492	162.952	224.578	219.01	182.15	175.002	206.25	234.244	206.419	171.558	182.106	257.198	215.208
ENSOARG00000010514	520.712	-0.509706	0.131448	-3.8775	0.000105535	0.000772697	1.42376	GGT7	TRUE	Higher in Suffolk	495.721	398.251	294.618	363.969	351.38	421.929	510.357	473.872	850.016	684.578	481.151	632.422	427.519	604.015	582.163	598.134	421.179	643.552	658.697
ENSOARG00000018760	16714.2	-0.509588	0.0695151	-7.33062	2.29085e-13	2.42328e-11	1.42364	MYH9	TRUE	Higher in Suffolk	12657	13095.3	14005.7	12053.8	12726.1	13634.9	12805.7	16120.1	19686.8	20742.6	16953.7	19272	19883.1	20812.6	19144.4	19958.7	19689.9	19759.7	14567.8
ENSOARG00000012088	1249.92	-0.509437	0.0953835	-5.34083	9.25216e-08	1.85196e-06	1.42349	HPS1	TRUE	Higher in Suffolk	995.472	913.062	1030.67	814.746	1094.48	1002.08	999.831	1139.73	1789.38	1376.04	1165.07	1208.12	1353.64	1552.7	1307.92	1482.58	1139.33	1689.05	1694.51
ENSOARG00000003926	1248.91	-0.509348	0.113416	-4.49095	7.09073e-06	7.97198e-05	1.42341	CARMIL1	TRUE	Higher in Suffolk	1131.49	994.008	650.328	777.094	1089.17	1103.09	957.232	1264.28	1194.13	1428.39	1311.71	1284.15	1578.92	1576.96	1179.88	1357.39	1468.99	1581.04	1801.11
ENSOARG00000000457	41.6389	-0.509109	0.190225	-2.67415	0.00749191	0.0253438	1.42317	SERPINB6	TRUE	Higher in Suffolk	27.2042	33.997	35.4724	36.606	18.0467	41.1202	33.4112	34.6507	61.5779	41.3226	44.6783	67.587	30.0365	35.9732	55.0452	49.8445	34.5535	76.8254	33.1863
ENSOARG00000007106	370.814	-0.508297	0.151275	-3.36005	0.000779277	0.00397371	1.42237	HOXB3	TRUE	Higher in Suffolk	289.17	256.596	236.483	221.728	366.242	322.704	277.313	381.158	567.482	414.604	246.303	387.419	306.372	496.095	332.066	462.51	434.253	603.469	443.489
ENSOARG00000003727	81.7242	-0.507987	0.143	-3.55081	0.000384042	0.00222711	1.42206		TRUE	Higher in Suffolk	65.4916	76.898	39.4138	82.625	63.6942	54.529	63.4814	72.111	108.667	95.042	91.6478	85.6907	86.1045	89.5146	81.9695	93.8931	60.7021	113.568	127.717
ENSOARG00000017265	2567.47	-0.507711	0.163723	-3.10138	0.00192618	0.00829918	1.42179	TMEM173	TRUE	Higher in Suffolk	3054.93	2048.72	1042.5	1250.88	2181.53	1930.86	2547.61	2187.68	3002.83	3712.15	1992.19	2577.96	2713.29	3706.07	2307.71	3602.71	2901.56	2815.82	3204.99
ENSOARG00000016375	1009.93	-0.507647	0.100685	-5.04179	4.61187e-07	7.56911e-06	1.42173	PGRMC1	TRUE	Higher in Suffolk	863.481	777.074	507.453	784.415	795.116	932.356	869.528	927.141	1050.45	1243.81	1120.39	1349.33	1039.26	999.719	1234.33	1324.94	1271.01	1113.41	985.531
ENSOARG00000009769	2028.38	-0.507527	0.145238	-3.49464	0.000474707	0.00266439	1.42161	TRAF3IP2	TRUE	Higher in Suffolk	1666.51	1479.68	994.213	1203.82	2062.63	1568.83	1420.81	2488.3	1992.22	2257.59	2783.8	2429.51	2641.21	1547.68	2258.05	2189.68	2694.24	2048.68	2811.78
ENSOARG00000014042	2094.91	-0.507433	0.144688	-3.50726	0.000452739	0.00256293	1.42152	MYO1B	TRUE	Higher in Suffolk	2105.81	1864.98	1135.12	1323.05	2151.8	1622.46	1507.68	1598.62	2729.95	2563.38	2318.69	1730.71	2068.51	2555.77	2137.79	1658.78	2175.94	2799.12	3755.08
ENSOARG00000007518	75.1484	-0.50663	0.147557	-3.43156	0.000600113	0.0032068	1.42073	CSAD	TRUE	Higher in Suffolk	83.6277	56.6617	40.3991	50.2026	57.3248	73.3012	59.305	57.1269	85.726	101.929	49.2607	68.794	100.122	104.573	96.9274	97.3706	77.5119	80.1657	87.491
ENSOARG00000012480	1523.29	-0.506563	0.0858433	-5.90091	3.61503e-09	1.06482e-07	1.42066	EP400	TRUE	Higher in Suffolk	1206.05	1365.55	1076.98	1038.57	1429.93	1077.17	1280.49	1284.89	1829.22	2001.39	1621.02	1261.22	1823.21	1884.83	1558.02	1742.24	1916.32	1853.83	1691.49
ENSOARG00000008213	2116.16	-0.505891	0.0919016	-5.50466	3.69883e-08	8.41498e-07	1.42	VEZF1	TRUE	Higher in Suffolk	1547.62	1639.14	1701.69	1529.09	1897.03	1511.61	1658.03	2070.62	2923.14	2304.42	2272.86	1910.54	2468	2070.55	2103.68	2472.52	2337.5	2998.42	2790.66
ENSOARG00000019372	350.543	-0.505589	0.202293	-2.49984	0.0124251	0.0377177	1.4197	VDR	TRUE	Higher in Suffolk	252.898	299.497	327.135	193.489	278.131	264.6	285.666	294.999	674.942	278.239	181.004	275.176	370.45	471.834	238.13	386.005	320.32	651.346	616.46
ENSOARG00000014778	1108.39	-0.505456	0.14906	-3.39113	0.000696055	0.00362068	1.41957	LYN	TRUE	Higher in Suffolk	1032.75	876.637	827.69	458.098	915.073	1213.94	669.895	1047.01	1219.48	1957.31	1059.68	1065.7	1238.5	1188.79	1062.61	1307.55	1467.12	1328.3	1123.3
ENSOARG00000021168	398.191	-0.504978	0.166817	-3.0272	0.00246831	0.0101824	1.4191	PLEKHH1	TRUE	Higher in Suffolk	361.715	336.732	356.695	144.332	320.594	278.008	335.783	386.777	563.86	548.213	266.924	322.245	421.512	549.637	420.617	593.497	573.401	401.942	383.15
ENSOARG00000013047	83.1375	-0.504908	0.187785	-2.68796	0.00718894	0.0244789	1.41903	RAB19	TRUE	Higher in Suffolk	64.484	55.8522	44.3405	23.0095	84.9256	72.4073	67.6578	110.508	91.7631	89.5324	72.1726	92.9322	136.165	87.0049	78.9779	106.644	101.793	96.8668	102.576
ENSOARG00000010929	1341.26	-0.504731	0.160439	-3.1462	0.00165408	0.00734627	1.41886	ROBO4	TRUE	Higher in Suffolk	781.869	1571.15	1135.12	1287.49	1097.66	749.103	943.868	939.316	1206.2	2183.21	1758.49	1511.05	1717.08	1449.8	2208.39	1147.58	1311.16	1552.1	933.238
ENSOARG00000008750	37.465	-0.504362	0.192843	-2.61317	0.00897073	0.0292801	1.4185	PAQR8	TRUE	Higher in Suffolk	43.3252	29.1403	32.5164	24.0554	24.4161	23.2419	34.2465	24.3492	33.8075	46.8323	56.1343	24.1382	39.0474	37.6463	37.0957	70.7096	42.9584	27.8353	60.3387
ENSOARG00000008326	195.656	-0.50359	0.126533	-3.97918	6.91531e-05	0.00053967	1.41774	TMEM201	TRUE	Higher in Suffolk	158.187	151.368	171.45	92.038	174.097	156.436	147.845	197.603	257.178	207.991	182.15	160.519	249.303	230.061	187.273	212.129	249.345	264.992	267.501
ENSOARG00000012418	74.1141	-0.503041	0.206022	-2.44159	0.0146228	0.0431859	1.4172	GDPD1	TRUE	Higher in Suffolk	84.6353	46.9482	37.4431	63.7991	80.6793	40.2263	48.4463	62.7459	61.5779	92.2872	89.3566	88.1045	41.0498	49.3585	87.3543	75.3463	101.793	151.424	105.593
ENSOARG00000004700	458.013	-0.502488	0.209472	-2.39959	0.0164133	0.0474239	1.41665	HEXB	TRUE	Higher in Suffolk	384.889	605.47	201.996	402.666	590.233	153.754	255.596	273.46	447.949	403.584	469.695	730.181	473.575	661.739	371.555	432.372	501.492	794.976	547.07
ENSOARG00000019157	1376.3	-0.502428	0.142887	-3.51639	0.000437466	0.00248744	1.4166	SH3BP4	TRUE	Higher in Suffolk	847.36	1131.61	1329.23	775.002	1023.35	1306.01	920.48	1434.73	1613.1	1009.65	1194.86	1623.3	1805.19	1469.88	1310.31	2144.47	2104.03	1585.5	1521.54
ENSOARG00000010641	178.51	-0.502309	0.12342	-4.06923	4.71689e-05	0.00039331	1.41648	VASN	TRUE	Higher in Suffolk	140.051	145.701	148.787	119.231	169.851	120.679	124.457	171.381	166.622	263.087	304.729	194.313	170.207	203.29	202.83	209.811	187.709	187.053	161.909
ENSOARG00000011764	1176.24	-0.500992	0.150786	-3.32272	0.000891446	0.00444711	1.41519	CROCC	TRUE	Higher in Suffolk	701.264	777.884	936.078	748.855	1091.29	1089.69	1027.4	1114.44	2131.08	1201.11	757.24	1288.98	1327.61	1132.74	1294.76	1246.11	1129.06	1840.47	1512.49
ENSOARG00000011128	1166.28	-0.500783	0.130808	-3.82842	0.000128971	0.000917097	1.41498	CBSL	TRUE	Higher in Suffolk	1189.93	937.346	669.049	779.186	907.642	1012.81	876.21	1079.79	1198.96	1380.18	1343.79	1333.64	1268.54	2056.33	1210.4	963.274	1590.39	1377.29	984.526
ENSOARG00000019022	99.611	-0.500484	0.160598	-3.11556	0.00183597	0.00799484	1.41469		TRUE	Higher in Suffolk	53.4008	63.9467	114.3	52.2943	95.5413	71.5134	78.5164	103.016	140.059	119.836	150.073	86.8976	119.145	77.8024	104.107	95.0523	139.148	121.362	106.598
ENSOARG00000014086	161.526	-0.500403	0.207461	-2.41245	0.0158457	0.0460745	1.41461	MCOLN2	TRUE	Higher in Suffolk	123.93	117.371	141.89	82.625	180.467	131.406	114.434	120.809	254.763	209.368	96.2302	126.726	176.214	124.651	153.768	176.194	106.462	271.673	360.021
ENSOARG00000015799	107.317	-0.500382	0.202802	-2.4673	0.0136136	0.0407343	1.41459		TRUE	Higher in Suffolk	145.089	93.8965	64.0474	103.543	74.3099	44.6959	101.069	47.7618	65.2001	152.894	163.82	117.07	137.166	135.527	111.287	140.26	165.296	94.64	81.4572
ENSOARG00000011702	827.134	-0.49887	0.127586	-3.91006	9.22716e-05	0.000688568	1.41311	CLIP2	TRUE	Higher in Suffolk	943.079	675.893	467.054	792.782	544.585	543.502	664.884	660.237	847.601	969.704	1263.59	948.632	903.096	1121.86	912.434	827.65	686.4	1097.82	844.741
ENSOARG00000014765	388.267	-0.498621	0.199258	-2.50293	0.0123169	0.0374284	1.41286		TRUE	Higher in Suffolk	272.042	237.979	428.625	187.214	340.764	399.581	244.737	333.396	719.616	352.62	192.46	447.764	376.457	357.222	406.257	368.617	396.898	783.842	530.98
ENSOARG00000018015	586.302	-0.498518	0.082961	-6.0087	1.87015e-09	5.97675e-08	1.41276	TANGO2	TRUE	Higher in Suffolk	463.479	388.537	537.998	457.052	406.581	484.503	467.757	565.65	767.912	659.785	640.389	679.491	621.755	693.529	677.295	629.432	576.203	825.038	597.353
ENSOARG00000005692	231.612	-0.498381	0.191423	-2.60365	0.00922356	0.02991	1.41263	PAQR6	TRUE	Higher in Suffolk	330.481	243.645	137.948	163.158	157.112	168.056	142.833	119.873	258.386	257.578	163.82	190.692	219.266	411.6	361.982	215.606	253.081	375.22	230.293
ENSOARG00000004265	1768.3	-0.498141	0.166298	-2.99581	0.00273715	0.0110585	1.41239	ANK3	TRUE	Higher in Suffolk	1200.01	1359.07	1350.91	897.371	1743.1	1375.74	1573.67	1734.41	2039.31	2840.24	1160.49	1280.53	1737.11	2289.73	1316.3	2645.24	2440.22	2102.12	2512.1
ENSOARG00000007465	770.071	-0.498106	0.13113	-3.79854	0.000145553	0.00101015	1.41236	PLXNA1	TRUE	Higher in Suffolk	682.12	554.475	549.823	550.136	521.231	630.212	604.743	833.491	720.823	1122.6	808.792	733.802	851.033	1189.62	936.367	959.796	977.77	889.616	514.89
ENSOARG00000007012	2605.93	-0.498069	0.115497	-4.31247	1.61439e-05	0.000161128	1.41232	FUCA1	TRUE	Higher in Suffolk	2716.39	2155.57	1246.46	1917.11	2255.84	2079.25	2087.37	2248.55	2484.85	3960.08	3400.13	3026.93	3164.84	2733.96	2886.28	3172.66	2759.61	2612.06	2604.62
ENSOARG00000002726	186.695	-0.498013	0.143458	-3.47108	0.000518361	0.00285739	1.41227	PPCDC	TRUE	Higher in Suffolk	184.384	135.988	95.5785	120.277	162.42	144.815	172.068	174.19	198.015	345.733	198.188	203.968	186.226	226.715	161.546	171.558	202.652	262.765	200.123
ENSOARG00000004576	1219.63	-0.497918	0.160177	-3.10878	0.00187862	0.00812531	1.41217	CASZ1	TRUE	Higher in Suffolk	802.02	923.585	1435.65	646.358	975.583	944.871	1017.37	1015.17	1813.53	1169.43	681.63	1097.08	1231.49	1639.71	1320.49	1685.44	1380.27	1925.09	1468.24
ENSOARG00000019563	687.614	-0.497515	0.122065	-4.07575	4.58667e-05	0.000384442	1.41178	CERK	TRUE	Higher in Suffolk	739.551	547.19	476.907	564.779	493.63	453.216	545.439	585.316	684.601	1097.8	821.393	852.08	810.984	747.907	1008.16	700.141	719.086	692.542	523.941
ENSOARG00000016619	684.672	-0.497466	0.137441	-3.61947	0.00029521	0.00180514	1.41173	OGFOD3	TRUE	Higher in Suffolk	506.804	525.335	319.252	543.861	616.772	573.001	513.698	778.237	567.482	690.088	804.209	932.943	853.035	907.695	752.085	937.772	930.143	699.223	557.127
ENSOARG00000013483	443.746	-0.497123	0.0915117	-5.43194	5.57443e-08	1.19517e-06	1.4114	VPS26B	TRUE	Higher in Suffolk	386.904	319.734	423.698	344.097	313.163	353.097	321.583	391.46	455.193	593.668	473.132	570.869	524.637	532.068	484.039	504.241	528.575	560.046	350.97
ENSOARG00000018413	730.169	-0.496986	0.162873	-3.05161	0.00227619	0.00953642	1.41126	ASXL2	TRUE	Higher in Suffolk	665.999	677.512	359.651	601.385	850.317	397.793	543.768	548.793	724.445	1286.51	947.409	525.007	722.877	787.227	700.63	851.993	1156.14	791.636	734.12
ENSOARG00000009471	516.375	-0.49683	0.196783	-2.52524	0.0115618	0.0356118	1.41111	NECTIN4	TRUE	Higher in Suffolk	650.885	433.867	222.688	229.049	354.564	469.307	462.746	433.602	574.727	614.33	371.173	411.557	445.541	1122.7	552.247	690.868	468.807	708.13	594.336
ENSOARG00000009421	370.415	-0.496758	0.138321	-3.59122	0.00032914	0.00196739	1.41104	ENOSF1	TRUE	Higher in Suffolk	362.723	273.595	310.384	301.215	276.008	266.387	304.042	273.46	499.867	330.581	420.434	369.315	400.486	457.612	342.238	419.621	271.759	723.718	434.438
ENSOARG00000017454	3318.98	-0.496618	0.0980696	-5.06394	4.10671e-07	6.80843e-06	1.4109	SMARCA4	TRUE	Higher in Suffolk	2636.79	2454.26	2151.99	2222.51	2929.93	2544.09	2619.44	3780.68	3350.56	3903.61	4279.95	3701.6	4330.26	3358.89	3914.19	3941.19	4304.24	3451.58	3184.88
ENSOARG00000012805	767.952	-0.496576	0.14493	-3.42642	0.0006116	0.00325498	1.41086	CEMIP2	TRUE	Higher in Suffolk	653.908	712.318	395.123	796.966	646.496	448.747	628.967	620.904	991.283	1023.42	1137.58	669.836	740.899	641.661	685.672	731.439	939.481	908.544	1217.84
ENSOARG00000008089	216.849	-0.496181	0.0917219	-5.40861	6.35174e-08	1.33987e-06	1.41047	CLDN12	TRUE	Higher in Suffolk	154.157	188.602	153.714	172.571	181.528	150.178	207.985	184.492	272.874	276.862	250.886	226.899	234.284	266.871	221.377	268.928	295.105	202.641	210.18
ENSOARG00000008681	771.026	-0.496041	0.131441	-3.77385	0.000160749	0.00109473	1.41034	SPSB1	TRUE	Higher in Suffolk	595.47	705.033	573.471	653.679	614.649	557.804	567.991	668.665	900.727	1016.54	1031.04	947.426	798.97	646.68	1288.78	1064.12	724.689	763.801	529.974
ENSOARG00000016445	2358.55	-0.495941	0.109778	-4.51771	6.25119e-06	7.19557e-05	1.41024	UBXN1	TRUE	Higher in Suffolk	2290.19	1972.64	1458.31	1609.62	1865.18	1885.27	1729.03	2337.52	3104.25	2502.77	2236.21	2759	2224.7	3153.93	2435.75	2547.86	2331.89	3725.48	2642.83
ENSOARG00000016860	121.628	-0.49553	0.168381	-2.94202	0.00326074	0.0128027	1.40984	POLM	TRUE	Higher in Suffolk	92.6958	88.2303	96.5638	83.6709	69.002	145.709	93.5515	104.889	175.074	99.1743	109.977	137.588	104.126	184.049	209.411	150.693	98.0572	165.898	102.576
ENSOARG00000007443	1117.43	-0.49541	0.0994047	-4.98366	6.23915e-07	9.87094e-06	1.40972	IRF2	TRUE	Higher in Suffolk	1069.02	883.113	845.426	655.771	1003.18	971.688	902.104	856.903	1427.16	1501.39	1033.33	1068.12	1169.42	1543.5	1243.3	1146.42	1118.79	1484.18	1308.34
ENSOARG00000012682	84.4086	-0.495261	0.177251	-2.79324	0.00521831	0.018778	1.40958	HRC	TRUE	Higher in Suffolk	54.4084	65.5657	58.1354	82.625	81.7409	67.0438	76.0106	50.5713	136.437	96.4195	111.123	117.07	98.1191	64.4171	146.588	57.9587	75.6441	103.547	60.3387
ENSOARG00000019184	1561.05	-0.49512	0.135326	-3.65882	0.000253381	0.00158892	1.40944	SORT1	TRUE	Higher in Suffolk	1504.29	1296.74	847.397	719.57	1506.37	1256.85	1342.3	1519.01	1888.39	1611.58	1348.37	1521.92	1931.34	1770.21	1448.53	1959	2024.65	2223.48	1939.89
ENSOARG00000001956	820.613	-0.495052	0.0737962	-6.70804	1.97257e-11	1.15735e-09	1.40937	SNX33	TRUE	Higher in Suffolk	735.521	673.464	708.463	620.211	571.125	600.712	697.46	685.523	992.49	808.546	1076.86	858.114	846.027	1115.17	926.195	952.841	803.135	966.442	953.351
ENSOARG00000003652	483.004	-0.494993	0.0711801	-6.95347	3.56415e-12	2.60867e-10	1.40931	FOXK1	TRUE	Higher in Suffolk	352.647	399.06	401.035	339.913	386.411	367.4	423.487	445.777	612.156	479.342	524.683	463.454	550.668	593.976	570.196	602.771	521.104	619.057	523.941
ENSOARG00000012090	226.72	-0.49429	0.144862	-3.4118	0.000645349	0.00340203	1.40863	TMEM104	TRUE	Higher in Suffolk	176.323	201.554	120.212	168.388	187.898	182.359	148.68	263.158	210.089	344.355	276.089	225.692	251.305	242.61	235.737	319.932	347.403	234.93	170.96
ENSOARG00000011349	982.547	-0.493992	0.137888	-3.58263	0.000340149	0.00201861	1.40834	ARFGEF2	TRUE	Higher in Suffolk	837.285	754.41	507.453	689.239	978.767	661.499	861.175	1000.19	980.416	1658.41	1068.84	772.423	1090.32	1084.21	1076.97	1295.96	1404.55	938.606	1007.66
ENSOARG00000003937	992.922	-0.493842	0.0908998	-5.43266	5.55203e-08	1.19377e-06	1.40819	GBA	TRUE	Higher in Suffolk	912.852	828.07	545.881	875.407	842.886	729.437	768.459	894.363	1049.24	1157.03	1296.82	1256.39	1175.43	1039.88	1256.47	1207.86	1000.18	1085.58	943.294
ENSOARG00000011142	421.601	-0.493497	0.0880827	-5.60216	2.11693e-08	5.21743e-07	1.40785	CRTC1	TRUE	Higher in Suffolk	403.025	344.017	278.853	291.802	328.025	345.946	299.866	425.174	545.749	504.136	405.541	445.35	458.557	479.363	454.123	437.009	480.013	527.757	556.121
ENSOARG00000010901	254.946	-0.493312	0.150616	-3.27507	0.00105634	0.00510114	1.40767	TLDC1	TRUE	Higher in Suffolk	243.83	191.84	222.688	180.938	179.405	223.479	167.056	220.079	425.008	268.597	207.353	205.175	243.295	440.044	221.976	239.949	288.568	372.993	301.693
ENSOARG00000005706	105.44	-0.492665	0.141291	-3.48577	0.000490722	0.00273227	1.40704	USP27X	TRUE	Higher in Suffolk	68.5143	57.4711	96.5638	60.6614	82.8024	104.588	119.445	83.3491	150.926	123.968	111.123	120.691	116.141	100.39	98.124	98.5298	123.272	136.95	149.841
ENSOARG00000002443	182.486	-0.492647	0.168078	-2.93097	0.0033791	0.0131746	1.40702	TMED8	TRUE	Higher in Suffolk	138.036	132.75	85.725	128.644	230.361	119.785	141.162	185.428	225.785	274.107	214.227	112.243	193.235	150.585	186.675	260.814	249.345	227.136	211.185
ENSOARG00000010285	833.852	-0.492472	0.201339	-2.44663	0.01442	0.0426828	1.40685	MYO15B	TRUE	Higher in Suffolk	422.169	431.438	655.254	231.141	562.632	974.37	1039.92	944.935	1282.27	1038.58	772.132	819.493	766.931	724.483	992.608	1090.78	889.986	1118.98	1085.09
ENSOARG00000011722	73.2904	-0.492385	0.189774	-2.59435	0.00947703	0.0305756	1.40677	GRIN2D	TRUE	Higher in Suffolk	48.363	55.8522	69.9595	55.432	93.4181	40.2263	43.4346	57.1269	149.719	85.4001	93.939	79.6562	62.0753	52.7049	68.2082	67.2321	61.6359	103.547	104.587
ENSOARG00000005906	1331.73	-0.491843	0.154383	-3.18609	0.00144208	0.0065781	1.40624	MAN1C1	TRUE	Higher in Suffolk	1312.85	1134.85	968.594	1033.34	1374.73	913.584	1011.53	759.507	1308.83	1491.75	2874.3	1717.44	1647	1184.6	1450.92	1105.85	1241.12	1490.86	1281.19
ENSOARG00000008827	5048.49	-0.491541	0.0691221	-7.11117	1.15064e-12	9.21274e-11	1.40595	NCSTN	TRUE	Higher in Suffolk	4626.73	3843.28	3558.08	3495.35	4364.11	3849.21	4003.5	4882.01	5548.04	5896.74	5558.44	6720.08	6008.29	5210.25	6075.91	5373.93	5970.28	5451.26	5485.79
ENSOARG00000001103	66.7365	-0.491297	0.189129	-2.59709	0.00940186	0.0303794	1.40571	STAB1	TRUE	Higher in Suffolk	30.2269	54.2333	48.2819	51.2484	104.034	51.8472	47.611	35.5872	68.8223	110.194	91.6478	56.7248	69.0839	77.8024	67.0115	54.4812	81.2474	103.547	64.3612
ENSOARG00000002946	91.8074	-0.490839	0.17784	-2.75926	0.00579319	0.0204868	1.40526	HDHD3	TRUE	Higher in Suffolk	140.051	60.7089	73.9009	41.8355	58.3863	67.0438	69.3283	73.0475	83.3112	111.571	124.87	148.45	97.1179	92.861	130.433	81.1422	115.801	77.9388	96.5418
ENSOARG00000013149	965.154	-0.490714	0.143256	-3.42554	0.000613573	0.00326428	1.40514		TRUE	Higher in Suffolk	547.107	805.405	614.855	811.608	869.426	530.987	940.526	1062	1524.96	1088.16	945.118	1028.29	863.048	1121.02	946.538	1169.61	805.003	1416.26	1248
ENSOARG00000020544	186.146	-0.4904	0.0835181	-5.87044	4.34633e-09	1.2648e-07	1.40483	C2orf68	TRUE	Higher in Suffolk	164.233	139.226	149.772	142.241	144.373	157.329	146.174	160.143	237.86	219.01	198.188	178.623	208.253	251.812	225.566	223.721	202.652	222.682	164.926
ENSOARG00000009459	209.954	-0.490336	0.161759	-3.03107	0.00243689	0.0100844	1.40477	SDR42E1	TRUE	Higher in Suffolk	155.165	132.75	111.344	140.149	213.376	159.117	196.291	232.254	334.452	176.31	161.529	195.52	249.303	217.512	191.462	251.541	242.808	267.219	361.026
ENSOARG00000011364	644.524	-0.489991	0.0921306	-5.31822	1.0479e-07	2.06334e-06	1.40444	ZDHHC3	TRUE	Higher in Suffolk	571.288	475.958	480.848	422.538	604.033	463.943	484.463	655.554	625.438	836.094	820.247	782.079	771.937	700.222	669.517	816.059	790.061	670.274	605.398
ENSOARG00000018608	534.764	-0.489979	0.0742492	-6.59864	4.14933e-11	2.1787e-09	1.40442	SMCR8	TRUE	Higher in Suffolk	417.131	458.15	418.772	346.188	484.076	427.293	400.1	503.84	551.786	691.465	579.672	574.49	633.769	592.302	601.309	588.86	678.929	681.408	530.98
ENSOARG00000015370	78.3715	-0.489949	0.179739	-2.72535	0.00642327	0.0223496	1.4044	KLHL3	TRUE	Higher in Suffolk	58.4386	67.1846	61.0914	105.635	55.2016	50.9533	62.6461	36.5237	99.0075	144.629	96.2302	84.4838	69.0839	102.063	79.5762	62.5954	60.7021	113.568	79.4459
ENSOARG00000004743	2862.21	-0.489433	0.0727537	-6.72721	1.72947e-11	1.02719e-09	1.40389	ATP6AP1	TRUE	Higher in Suffolk	2801.02	2264.85	2088.93	1919.2	2349.25	2173.11	2282.82	2625.96	3031.8	3903.61	3229.44	3527.8	3070.73	3061.9	3246.47	3304.81	3208.8	3430.42	2861.06
ENSOARG00000001708	18.8543	-0.489027	0.195075	-2.50134	0.0123723	0.037581	1.4035		TRUE	Higher in Suffolk	11.0832	17.808	10.8388	16.7342	12.7388	14.3027	18.3762	16.8571	19.3185	22.0387	30.9311	15.6898	22.0267	25.9341	20.3428	24.3427	12.1404	25.6085	21.1185
ENSOARG00000018410	64.6558	-0.488585	0.17019	-2.86921	0.00411494	0.0155054	1.40307	RTN4R	TRUE	Higher in Suffolk	44.3328	60.7089	66.0181	83.6709	36.0934	36.6506	43.4346	43.0793	79.689	53.7194	74.4638	66.3801	89.1082	70.2732	105.902	62.5954	57.9004	89.073	65.3669
ENSOARG00000009733	755.408	-0.488394	0.138564	-3.52466	0.000424031	0.00242768	1.40288	RELL1	TRUE	Higher in Suffolk	613.606	627.326	692.698	408.942	559.447	531.881	701.636	713.618	798.097	586.781	571.653	923.287	1101.34	693.529	956.709	1163.81	1045.01	862.894	800.493
ENSOARG00000012185	93.5887	-0.488202	0.179186	-2.72425	0.00644487	0.0224194	1.4027		TRUE	Higher in Suffolk	87.658	75.2791	76.8569	88.9004	76.433	62.5742	62.6461	64.6189	92.9705	205.236	143.2	77.2423	71.0863	110.429	96.9274	78.8238	73.7764	95.7534	137.773
ENSOARG00000001201	59.9856	-0.487845	0.188762	-2.5832	0.00978888	0.0313642	1.40235	HS6ST1	TRUE	Higher in Suffolk	75.5672	35.6159	32.5164	29.2848	32.9087	52.7411	40.0935	82.4126	78.4816	75.7581	71.027	47.0695	58.0705	74.4561	80.1745	68.3913	74.7102	80.1657	50.2822
ENSOARG00000006080	6061.6	-0.487815	0.0867762	-5.62154	1.89263e-08	4.72896e-07	1.40232	SDF4	TRUE	Higher in Suffolk	5743.11	5130.31	3743.33	4429.33	4806.79	4494.62	4387.73	6442.23	6486.2	6962.86	6817.45	8023.55	6733.17	6829.05	6437.89	7228.61	7124.56	7341.84	6007.72
ENSOARG00000007071	1931.44	-0.486969	0.142729	-3.41199	0.00064491	0.00340103	1.4015	WWC2	TRUE	Higher in Suffolk	1455.93	1418.97	1041.51	1014.51	1933.12	1699.34	1698.13	2135.23	1997.05	2155.66	1760.78	2296.75	2452.98	1530.95	2107.27	2779.7	2876.34	1888.35	2454.78
ENSOARG00000010405	3053.97	-0.486438	0.143001	-3.40184	0.00066934	0.00350689	1.40098	BMP1	TRUE	Higher in Suffolk	2945.11	2316.65	2927.46	2841.67	2305.73	1567.93	2258.6	2443.34	3355.39	4027.58	6038.44	3483.15	3222.91	2882.87	3705.98	2763.47	2639.14	2977.26	3322.65
ENSOARG00000008338	96.0565	-0.486238	0.160236	-3.03362	0.00241637	0.0100166	1.40079	C11orf80	TRUE	Higher in Suffolk	62.4689	59.09	87.6957	70.0744	65.8173	89.3917	100.234	78.6665	113.496	139.119	105.395	111.036	97.1179	66.9268	116.672	99.689	70.9747	120.248	170.96
ENSOARG00000010017	38.9193	-0.48557	0.188153	-2.57847	0.00992395	0.0316386	1.40014	SLC22A16	TRUE	Higher in Suffolk	39.2949	23.4741	45.3259	19.8718	16.9851	32.181	29.2348	41.2063	48.2964	30.3033	37.8047	54.311	47.0571	50.1951	35.899	38.2527	45.76	35.6292	68.3838
ENSOARG00000004632	2510.17	-0.485532	0.0990903	-4.89989	9.5888e-07	1.43703e-05	1.4001	IGF2R	TRUE	Higher in Suffolk	2124.95	2020.39	1445.5	2144.07	2058.38	1921.92	2285.33	2219.52	3705.54	3506.91	2518.02	2346.24	2602.16	3085.33	2804.91	2428.47	2562.56	3000.65	2912.35
ENSOARG00000012399	1665.46	-0.48516	0.10921	-4.44242	8.89539e-06	9.66357e-05	1.39974	PIGQ	TRUE	Higher in Suffolk	1240.31	1210.13	1304.6	1004.05	1424.63	1423.12	1377.38	1768.12	2236.12	1443.54	1413.67	1905.71	2122.58	1785.27	1933.16	2004.21	1979.82	2373.79	1693.5
ENSOARG00000010548	162.319	-0.485034	0.188121	-2.57832	0.00992814	0.0316386	1.39962	TMEM116	TRUE	Higher in Suffolk	170.278	146.511	46.3112	121.323	169.851	116.209	110.257	151.714	218.541	242.426	136.326	121.898	138.168	224.205	160.349	166.921	183.974	189.28	269.513
ENSOARG00000020803	813.966	-0.484937	0.132281	-3.66596	0.000246411	0.00154991	1.39952	TLN2	TRUE	Higher in Suffolk	517.887	674.274	969.58	590.926	587.048	590.879	597.226	709.872	1073.39	860.888	1456.05	919.667	927.125	711.098	911.836	784.761	717.218	895.183	970.447
ENSOARG00000003830	821.406	-0.484287	0.191365	-2.53123	0.0113663	0.0351966	1.39889	ADAMTS2	TRUE	Higher in Suffolk	735.521	800.549	646.386	1054.25	676.22	294.993	564.65	449.523	1471.83	1052.35	1157.05	954.667	940.141	738.705	1106.29	551.767	614.492	1031.02	766.301
ENSOARG00000005336	842.914	-0.484248	0.11034	-4.38861	1.14077e-05	0.000119711	1.39886	RALGDS	TRUE	Higher in Suffolk	640.81	586.044	711.419	456.007	790.869	705.301	680.754	870.951	1161.53	887.059	1010.42	842.424	833.011	834.912	813.113	971.388	933.878	1097.82	1187.67
ENSOARG00000008474	56.9038	-0.484017	0.2009	-2.4081	0.0160357	0.0464965	1.39863	ZNF367	TRUE	Higher in Suffolk	59.4462	62.3278	23.6483	50.2026	35.0318	48.2715	46.7757	34.6507	90.5557	70.2485	46.9695	44.6557	58.0705	115.449	42.4805	51.0037	56.0327	67.9181	77.4346
ENSOARG00000019896	370.899	-0.483952	0.0944595	-5.12295	3.00799e-07	5.17103e-06	1.39857	MTF1	TRUE	Higher in Suffolk	314.36	286.546	237.468	279.252	357.749	284.266	287.337	352.126	400.86	523.42	386.066	325.866	442.537	360.568	392.496	435.849	448.261	455.385	476.675
ENSOARG00000016278	612.696	-0.483349	0.190367	-2.53949	0.0111013	0.0346054	1.39799	GCNT2	TRUE	Higher in Suffolk	495.721	499.432	514.35	353.51	627.388	409.414	326.595	672.412	569.897	578.517	379.193	798.975	1017.23	332.961	863.97	980.661	867.573	548.912	804.515
ENSOARG00000009918	2583.47	-0.483169	0.197238	-2.45033	0.0142724	0.0423235	1.39781	DOCK5	TRUE	Higher in Suffolk	2054.42	1678	1465.21	917.243	2702.76	2526.21	1774.14	3287.14	2658.71	2792.03	1643.93	2711.93	3706.5	2453.7	2362.76	4470.93	4479.81	2266.91	3133.59
ENSOARG00000004374	68.0237	-0.483142	0.17151	-2.81558	0.00486895	0.0177511	1.39778	MBP	TRUE	Higher in Suffolk	70.5294	59.8995	39.4138	24.0554	61.571	56.3168	52.6227	70.238	60.3705	86.7775	44.6783	73.6216	94.1142	68.6	83.1661	91.5748	70.9747	92.4132	91.5136
ENSOARG00000017840	79.6105	-0.483087	0.191036	-2.52808	0.0114688	0.0354229	1.39773	OVOL1	TRUE	Higher in Suffolk	97.7336	58.2806	41.3845	34.5143	75.3715	59.8925	40.9288	99.2697	67.6149	85.4001	57.2799	96.5529	99.1203	112.102	104.107	121.713	100.859	89.073	71.4007
ENSOARG00000012324	580.091	-0.482872	0.0998948	-4.83355	1.34119e-06	1.93399e-05	1.39752	MEX3D	TRUE	Higher in Suffolk	530.986	424.153	436.508	463.328	443.736	429.974	426.829	599.364	596.46	556.478	789.316	608.283	757.92	592.302	761.658	639.864	524.839	817.244	622.494
ENSOARG00000006359	80.538	-0.482837	0.130813	-3.68939	0.000224792	0.00144318	1.39749	TMEM187	TRUE	Higher in Suffolk	74.5596	67.1846	75.8716	53.3402	57.3248	62.5742	67.6578	58.9999	126.778	97.7969	87.0654	76.0354	62.0753	97.8805	86.1577	118.236	72.8425	91.2998	96.5418
ENSOARG00000003120	130.716	-0.481749	0.150488	-3.2004	0.00137239	0.00633195	1.39644	TFAP4	TRUE	Higher in Suffolk	113.855	88.2303	120.212	66.9367	99.7876	130.512	117.775	103.016	179.904	99.1743	159.238	95.346	151.184	178.193	140.006	129.828	123.272	197.074	190.067
ENSOARG00000012867	626.223	-0.481417	0.0814818	-5.90791	3.4647e-09	1.03101e-07	1.39611	VGLL4	TRUE	Higher in Suffolk	520.91	531.001	521.248	400.575	571.125	494.336	533.745	489.793	801.72	597.801	699.96	593.8	654.795	743.724	747.298	717.529	640.64	769.368	868.877
ENSOARG00000015442	355.47	-0.481337	0.175948	-2.73575	0.00622389	0.0217761	1.39604	MPP7	TRUE	Higher in Suffolk	455.418	232.313	149.772	228.003	244.161	294.099	329.936	339.952	276.497	406.339	386.066	318.625	398.484	558.002	540.879	479.898	508.964	281.693	324.823
ENSOARG00000019591	782.308	-0.481239	0.0954838	-5.03982	4.65962e-07	7.63019e-06	1.39594	AGO1	TRUE	Higher in Suffolk	607.56	636.23	521.248	588.834	705.944	633.787	662.378	710.808	1089.08	878.794	859.198	605.87	826.003	925.263	758.666	861.266	989.911	1036.59	966.424
ENSOARG00000010191	2011.29	-0.480998	0.175044	-2.74827	0.00599113	0.0210634	1.39571	PEBP4	TRUE	Higher in Suffolk	1605.05	1647.24	1751.94	984.179	1925.69	1186.23	1536.92	2224.2	2367.73	1873.29	1367.84	2500.72	2299.79	1543.5	1931.37	2608.14	2101.23	4326.72	2432.65
ENSOARG00000010392	603.713	-0.48093	0.129675	-3.7087	0.000208326	0.00135202	1.39564	TMEM51	TRUE	Higher in Suffolk	647.863	446.008	284.765	515.622	557.324	405.838	409.288	628.396	759.46	690.088	862.635	807.424	614.746	638.315	732.34	562.199	609.822	624.624	673.782
ENSOARG00000003979	1209.72	-0.480592	0.168329	-2.85538	0.00429849	0.0160509	1.39532	RABEP1	TRUE	Higher in Suffolk	936.026	994.817	972.536	959.078	1292.99	737.482	986.467	870.014	1524.96	1260.34	1205.17	1027.08	1218.48	875.068	995.002	1250.75	1278.48	1912.84	2687.08
ENSOARG00000015742	198.345	-0.48038	0.18063	-2.65955	0.00782444	0.0262231	1.39511	IL16	TRUE	Higher in Suffolk	182.369	148.939	192.142	167.342	127.388	202.919	133.645	111.444	217.334	341.6	347.116	143.622	169.205	265.198	156.759	139.101	181.172	251.631	289.626
ENSOARG00000020931	355.668	-0.480183	0.15295	-3.13947	0.00169251	0.00748606	1.39492	STYK1	TRUE	Higher in Suffolk	277.08	254.168	333.047	222.774	303.609	241.358	289.843	363.364	516.771	465.568	288.69	304.142	306.372	347.183	309.33	464.829	373.551	414.189	681.827
ENSOARG00000002228	419.807	-0.48004	0.0873434	-5.49551	3.8958e-08	8.80779e-07	1.39478	SLC35E2B	TRUE	Higher in Suffolk	283.125	356.159	297.574	305.399	357.749	337.901	395.923	386.777	476.927	581.272	394.085	400.695	466.566	525.376	445.148	453.237	488.418	553.366	470.641
ENSOARG00000017339	4938.47	-0.479682	0.134272	-3.5726	0.00035345	0.00207965	1.39444	OGT	TRUE	Higher in Suffolk	4689.2	4171.11	3938.42	3953.45	4242.03	3073.29	4432.84	3353.63	7638.07	5429.79	4784.01	4292.98	4656.65	5798.37	4788.93	4424.57	4552.66	7234.95	8376.01
ENSOARG00000015056	24292.8	-0.479502	0.074052	-6.47522	9.4673e-11	4.41158e-09	1.39426	APP	TRUE	Higher in Suffolk	18365.9	21618	19228	19495.3	21774.9	17769.3	19808.7	19728.4	28921.1	33609.1	33467.5	27050.5	24048.2	23357.5	29274.5	25856.5	27438.3	25532.8	25219.5
ENSOARG00000000311	806.665	-0.479348	0.106706	-4.4921	7.05244e-06	7.94125e-05	1.39411		TRUE	Higher in Suffolk	658.946	708.271	560.661	566.871	589.171	683.847	536.25	918.713	897.105	855.378	761.822	1133.29	957.162	999.719	917.22	1042.1	829.284	999.844	710.99
ENSOARG00000011998	147.844	-0.478646	0.18022	-2.65561	0.00791656	0.0264297	1.39343	METTL27	TRUE	Higher in Suffolk	116.877	109.276	153.714	54.3861	118.896	137.663	100.234	154.524	242.689	111.571	154.656	121.898	184.224	224.205	151.973	140.26	113.933	204.868	213.197
ENSOARG00000005658	290.705	-0.478573	0.166925	-2.86703	0.00414346	0.0155932	1.39336	PPARGC1B	TRUE	Higher in Suffolk	219.649	206.41	283.779	172.571	303.609	225.267	228.867	224.762	276.497	457.304	198.188	243.796	432.525	418.293	278.816	440.486	427.716	271.673	213.197
ENSOARG00000018995	267.373	-0.478455	0.100845	-4.74386	2.09681e-06	2.80841e-05	1.39325	SLC35F6	TRUE	Higher in Suffolk	239.8	225.028	167.509	261.472	202.76	182.359	210.491	244.428	264.423	312.675	351.698	330.694	259.315	334.634	324.288	359.344	305.378	259.425	244.372
ENSOARG00000009370	2415.24	-0.47835	0.0817423	-5.85188	4.86043e-09	1.3893e-07	1.39315	NECTIN2	TRUE	Higher in Suffolk	2445.35	1898.98	1748.99	1645.18	1894.9	1870.08	1839.29	2344.08	2541.6	3019.31	2621.13	2847.1	2243.72	2924.7	3011.33	2756.52	2503.73	3079.7	2653.9
ENSOARG00000014705	1362.57	-0.478271	0.0857977	-5.57429	2.48535e-08	6.00295e-07	1.39307	SEPTIN8	TRUE	Higher in Suffolk	1158.7	1185.85	1021.8	1127.47	1098.72	948.446	1032.41	1273.65	1702.45	1512.41	1673.72	1636.57	1288.56	1300.05	1886.49	1517.36	1262.6	1800.39	1461.2
ENSOARG00000003882	1235.95	-0.478006	0.120668	-3.96133	7.45323e-05	0.000575145	1.39282	YPEL3	TRUE	Higher in Suffolk	1045.85	984.294	1083.88	869.132	983.014	1074.49	1121.78	831.618	1922.2	1166.68	1170.8	1368.64	1076.31	1489.12	1470.07	1228.72	1031.94	1927.32	1637.19
ENSOARG00000003866	1103.2	-0.477826	0.135806	-3.51853	0.000433937	0.00246903	1.39264	SIDT2	TRUE	Higher in Suffolk	791.944	883.922	899.62	968.491	848.194	708.876	892.915	1124.74	1534.62	1977.98	1107.79	1163.46	857.04	1265.75	1227.15	971.388	994.58	1599.97	1142.41
ENSOARG00000010932	944.896	-0.477818	0.0792084	-6.03219	1.61755e-09	5.27734e-08	1.39264	ZC3H4	TRUE	Higher in Suffolk	711.339	714.747	622.738	627.532	889.595	857.267	802.705	914.03	1060.11	1070.26	1020.73	903.977	1115.35	1123.53	1108.08	1178.88	1015.13	1149.04	1067.99
ENSOARG00000008752	12716.2	-0.476762	0.105296	-4.5279	5.9573e-06	6.90113e-05	1.39162	VWF	TRUE	Higher in Suffolk	9121.46	11120.3	10616.1	11589.5	8403.39	9613.19	10053.4	11938.6	20074.4	17318.3	12112.4	12388.9	12268.9	16021.4	13584.8	12725.4	13929.7	16592.1	12136.1
ENSOARG00000011840	696.985	-0.476721	0.136248	-3.49889	0.000467198	0.00262937	1.39158	ISYNA1	TRUE	Higher in Suffolk	550.129	587.663	562.632	441.364	481.953	610.546	614.767	650.872	928.498	483.475	798.481	1017.43	829.006	868.376	741.315	804.467	841.424	979.802	450.529
ENSOARG00000004056	251.496	-0.476553	0.124343	-3.83212	0.000127044	0.000906063	1.39142		TRUE	Higher in Suffolk	255.921	200.744	194.113	200.81	200.637	195.768	187.938	191.984	351.356	250.691	219.955	230.52	262.318	358.059	247.105	224.88	252.147	366.313	387.173
ENSOARG00000018098	247.568	-0.47616	0.169933	-2.802	0.00507865	0.018377	1.39104	TBCEL	TRUE	Higher in Suffolk	176.323	195.888	196.084	194.535	221.868	148.39	276.478	178.873	420.178	206.613	190.169	208.796	241.293	276.91	209.411	235.312	279.23	433.117	414.325
ENSOARG00000012778	1740.01	-0.476042	0.111439	-4.27176	1.93933e-05	0.000187365	1.39092	FURIN	TRUE	Higher in Suffolk	1535.53	1423.02	1247.45	1325.14	1341.82	1415.07	1331.44	1658.55	1712.11	2685.97	2248.81	1798.3	1767.14	2118.23	2233.52	2154.9	2079.75	1773.67	1209.79
ENSOARG00000012646	701.273	-0.475888	0.127812	-3.72326	0.000196668	0.0012895	1.39077	GPRC5C	TRUE	Higher in Suffolk	460.456	559.332	499.57	373.382	521.231	659.711	641.496	819.443	833.112	772.733	504.063	917.253	750.911	834.912	802.344	883.291	797.532	902.977	790.436
ENSOARG00000014894	638.309	-0.475742	0.0822165	-5.78616	7.20151e-09	1.98035e-07	1.39063	ASAP2	TRUE	Higher in Suffolk	491.691	527.763	494.643	508.301	599.787	415.672	575.509	536.618	773.949	681.823	806.5	619.146	605.735	742.888	631.225	719.847	741.499	789.409	865.86
ENSOARG00000008653	392.676	-0.475639	0.131856	-3.60714	0.000309585	0.00187473	1.39053	FZD2	TRUE	Higher in Suffolk	225.694	310.02	344.871	416.263	290.87	230.631	336.618	382.095	588.008	515.155	517.81	469.489	419.509	317.902	444.55	483.376	321.254	415.303	431.421
ENSOARG00000011273	94.5493	-0.47543	0.188345	-2.52411	0.011599	0.0356886	1.39033	ZAR1L	TRUE	Higher in Suffolk	56.4235	64.7562	74.8862	83.6709	115.711	55.4229	81.0223	72.111	193.185	95.042	85.9198	68.794	98.1191	81.9854	77.7813	103.167	89.6523	156.991	141.796
ENSOARG00000012408	555.866	-0.475255	0.174552	-2.72299	0.00646938	0.0224884	1.39016	PARP12	TRUE	Higher in Suffolk	822.171	482.434	326.149	357.693	477.706	387.066	312.395	399.888	678.564	695.597	518.955	633.629	595.723	785.554	490.62	456.715	444.526	691.429	1004.64
ENSOARG00000011547	128.538	-0.475183	0.133459	-3.55964	0.000371358	0.00216743	1.39009	FOXF1	TRUE	Higher in Suffolk	103.779	125.465	88.6811	105.635	119.957	114.421	83.5281	88.9681	120.741	165.29	223.391	160.519	171.208	113.776	153.768	114.758	136.346	120.248	131.739
ENSOARG00000015710	4330.54	-0.475102	0.108042	-4.39744	1.09538e-05	0.00011587	1.39002	HERC2	TRUE	Higher in Suffolk	3039.82	3593.16	3185.62	2669.1	4118.89	3341.46	3928.33	4216.15	6095	5118.5	3783.91	3841.6	4938.99	4709.98	4060.18	4782.75	5577.12	5739.64	5540.09
ENSOARG00000002262	2893.57	-0.47508	0.084127	-5.64714	1.63139e-08	4.13322e-07	1.39		TRUE	Higher in Suffolk	2220.67	2319.08	2541.2	2042.62	2138	2410.9	2271.13	2873.2	3425.42	3469.72	2923.56	3539.87	3389.11	3582.26	3332.03	3367.4	3488.97	3388.11	2254.65
ENSOARG00000005330	670.134	-0.475014	0.104287	-4.55468	5.24652e-06	6.22198e-05	1.38993	PGS1	TRUE	Higher in Suffolk	513.857	559.332	501.541	447.64	525.477	562.274	517.874	720.173	670.112	867.775	875.236	835.183	883.072	614.054	803.54	751.145	877.845	599.016	607.409
ENSOARG00000005780	4028.57	-0.474857	0.151421	-3.13624	0.00171131	0.0075501	1.38978	EMP2	TRUE	Higher in Suffolk	4110.86	3381.89	2108.64	3141.84	3329.08	3364.71	3145.67	3386.41	2837.41	5705.28	6639.88	4729.89	5038.12	3791.4	5503.92	5297.43	4746.9	3140.94	3142.64
ENSOARG00000003258	312.42	-0.474608	0.116104	-4.08739	4.36252e-05	0.000368855	1.38954	EXOC8	TRUE	Higher in Suffolk	313.352	256.596	186.23	219.636	278.131	236.888	257.267	277.206	240.274	424.246	352.844	359.66	370.45	341.327	360.785	416.144	450.129	306.188	288.62
ENSOARG00000001899	2144.08	-0.474542	0.0719924	-6.59147	4.35481e-11	2.27258e-09	1.38948	PUM1	TRUE	Higher in Suffolk	1669.53	1753.27	1740.12	1496.66	1946.92	1666.26	1841.79	1843.98	2686.49	2482.11	2259.12	1967.27	2424.94	2206.08	2112.06	2533.95	2681.16	2622.09	2803.74
ENSOARG00000019965	108.03	-0.474237	0.148785	-3.1864	0.00144057	0.0065733	1.38918	FMN1	TRUE	Higher in Suffolk	88.6655	111.704	70.9448	88.9004	108.28	84.0282	76.8459	68.365	90.5557	119.836	85.9198	112.243	182.221	132.18	109.492	89.2564	151.288	148.084	133.751
ENSOARG00000016678	854.428	-0.474006	0.19751	-2.4005	0.0163725	0.047331	1.38896	SOAT1	TRUE	Higher in Suffolk	967.26	803.786	336.003	568.962	732.483	654.348	567.991	818.506	695.468	2157.04	960.01	814.665	641.779	1110.15	777.214	909.952	811.54	802.77	1104.2
ENSOARG00000017427	3088.66	-0.473864	0.0899439	-5.26843	1.37596e-07	2.63762e-06	1.38882	LDB1	TRUE	Higher in Suffolk	2427.22	2410.55	2666.34	2311.41	2751.59	2270.55	2505.84	2743.96	4265.78	2940.79	3481.47	3256.25	3023.67	3220.02	3539.05	3413.77	2823.11	4538.27	4094.98
ENSOARG00000001548	32.8722	-0.473559	0.179187	-2.64006	0.00828909	0.0273884	1.38853	CRYBB1	TRUE	Higher in Suffolk	24.1815	33.1876	26.6043	14.6424	37.1549	29.4993	26.729	17.7936	41.0519	55.0968	27.4943	28.9659	28.034	38.4829	37.0957	40.5711	32.6857	50.1035	35.1975
ENSOARG00000021013	2623.46	-0.473371	0.169545	-2.79234	0.00523279	0.0188173	1.38835		TRUE	Higher in Suffolk	1978.85	2010.68	1587.39	995.684	2305.73	2995.52	2132.47	2854.47	3514.77	3115.73	1607.27	2388.48	2686.26	3427.49	2500.97	3412.61	3198.53	3644.2	3488.58
ENSOARG00000020939	828.688	-0.473369	0.0607845	-7.78731	6.84531e-15	1.05534e-12	1.38835	BSDC1	TRUE	Higher in Suffolk	778.846	655.657	655.254	637.991	666.666	648.09	685.766	676.158	986.453	939.401	829.412	923.287	899.091	942.832	951.325	794.034	947.886	1038.81	1088.11
ENSOARG00000004215	223.158	-0.473137	0.122627	-3.85777	0.000114424	0.000826225	1.38812	NFATC1	TRUE	Higher in Suffolk	153.15	141.654	169.479	134.919	175.159	212.752	212.997	245.365	306.682	286.504	221.1	181.037	250.304	274.4	263.858	275.883	231.602	283.92	219.23
ENSOARG00000015942	347.715	-0.47294	0.175745	-2.69117	0.00712015	0.0243118	1.38794	USP2	TRUE	Higher in Suffolk	249.876	261.453	206.922	172.571	317.409	308.402	352.489	362.428	333.245	300.278	428.453	546.731	479.582	173.173	416.429	405.711	551.922	398.601	340.913
ENSOARG00000012999	117.094	-0.472912	0.190328	-2.48475	0.0129642	0.0391084	1.38791	ZC3H12C	TRUE	Higher in Suffolk	89.6731	101.182	85.725	82.625	136.942	55.4229	93.5515	103.016	115.911	231.407	151.219	77.2423	73.0887	119.632	99.919	120.554	145.685	167.012	174.982
ENSOARG00000020817	635.905	-0.472764	0.186552	-2.53458	0.0112582	0.0349353	1.38777	FAM234B	TRUE	Higher in Suffolk	551.137	489.719	753.789	220.682	557.324	579.258	456.063	464.507	759.46	477.965	420.434	493.627	1084.32	659.229	759.265	763.896	1054.35	784.955	752.222
ENSOARG00000012561	58.4938	-0.472449	0.177091	-2.66685	0.00765657	0.0257744	1.38746	WFIKKN1	TRUE	Higher in Suffolk	48.363	51.805	42.3698	38.6978	66.8789	35.7567	35.0818	56.1904	53.126	86.7775	43.5327	95.346	95.1154	66.0902	58.6351	70.7096	59.7682	67.9181	39.2201
ENSOARG00000006957	25211.2	-0.472448	0.101564	-4.65177	3.29092e-06	4.13994e-05	1.38746	PSAP	TRUE	Higher in Suffolk	26444.5	21323.4	16610	21737.7	22402.3	15032.1	20190.4	20138.6	32284.9	29781.2	30576	27661.2	24261.4	32021.1	26396	24394.8	23071.5	33718.6	30966.8
ENSOARG00000008518	275.397	-0.47225	0.183115	-2.57913	0.00990507	0.0316038	1.38727	HOOK1	TRUE	Higher in Suffolk	280.102	235.551	152.728	104.589	376.857	171.632	234.714	209.777	316.341	285.126	186.732	253.451	276.335	363.915	273.431	353.548	426.782	330.683	400.246
ENSOARG00000011850	1700.17	-0.471851	0.0998463	-4.72572	2.29304e-06	3.0406e-05	1.38689	PXN	TRUE	Higher in Suffolk	1406.56	1410.07	1412.98	1028.11	1403.4	1570.61	1261.27	1564.9	1801.45	1515.16	1490.42	2060.2	2378.89	1866.42	2068.98	2194.32	2277.73	1907.27	1684.45
ENSOARG00000010666	2436.8	-0.471774	0.118999	-3.96459	7.35219e-05	0.000568559	1.38681	AKAP13	TRUE	Higher in Suffolk	1613.11	2034.15	1794.31	1643.09	2345.01	1823.59	2306.21	2251.36	3608.95	3042.72	2257.97	1881.58	2562.11	2769.93	2597.3	2314.87	2647.54	3471.62	3333.71
ENSOARG00000007409	674.59	-0.470741	0.166166	-2.83315	0.00460911	0.0169574	1.38582	RNH1	TRUE	Higher in Suffolk	635.772	536.667	500.555	581.513	390.658	437.126	527.898	734.221	658.038	906.343	1023.02	884.666	791.961	840.768	905.254	875.176	732.16	546.685	308.733
ENSOARG00000001581	236.985	-0.470705	0.098938	-4.75688	1.96611e-06	2.66787e-05	1.38579		TRUE	Higher in Suffolk	167.255	174.032	180.318	175.709	214.437	213.646	188.774	227.571	284.949	293.391	289.836	259.486	306.372	247.629	278.816	265.451	301.643	259.425	173.976
ENSOARG00000000707	58.8676	-0.470573	0.185298	-2.53831	0.0111391	0.0346857	1.38566	S100A1	TRUE	Higher in Suffolk	49.3706	48.5671	25.619	29.2848	50.9553	56.3168	39.2582	77.73	72.4445	60.6065	35.5135	73.6216	57.0693	73.6195	67.0115	85.7789	56.0327	91.2998	68.3838
ENSOARG00000013572	1339.55	-0.470563	0.133615	-3.52183	0.000428576	0.00244621	1.38565	ERMP1	TRUE	Higher in Suffolk	1361.22	1104.9	753.789	786.507	1250.53	1061.08	1060.81	1300.81	1291.93	1568.88	1241.83	1047.6	1405.71	2023.7	1388.1	1946.25	1845.34	1543.19	1469.25
ENSOARG00000016113	928.447	-0.470529	0.171655	-2.74142	0.00611736	0.0214448	1.38562	SLC12A7	TRUE	Higher in Suffolk	601.515	577.949	716.346	485.291	821.655	836.707	741.73	1191.24	1494.77	1081.28	480.005	853.286	1194.45	970.439	897.476	1067.6	1187.89	1362.82	1078.05
ENSOARG00000003483	152.834	-0.470447	0.1778	-2.64573	0.00815152	0.0270201	1.38554	KATNAL2	TRUE	Higher in Suffolk	84.6353	105.229	128.095	75.3038	176.221	130.512	140.327	141.412	202.845	126.723	92.7934	183.451	182.221	108.756	162.742	206.333	223.197	234.93	198.112
ENSOARG00000017156	298.529	-0.470395	0.124963	-3.7639	0.000167282	0.00113283	1.38549	AC027796.3	TRUE	Higher in Suffolk	242.823	254.978	303.486	221.728	240.976	210.071	258.102	205.095	400.86	366.394	270.361	368.108	282.343	423.312	428.395	362.822	224.131	349.611	258.451
ENSOARG00000007079	1221.91	-0.470261	0.0873149	-5.38568	7.21696e-08	1.49625e-06	1.38536	TEX264	TRUE	Higher in Suffolk	1183.89	1023.96	698.61	969.537	990.445	903.75	1014.03	1178.12	1323.32	1380.18	1549.99	1500.19	1387.68	1411.32	1529.9	1333.05	1337.31	1392.88	1108.22
ENSOARG00000020442	3266.83	-0.469753	0.137169	-3.42479	0.000615265	0.00327208	1.38487	NOTCH2	TRUE	Higher in Suffolk	2214.62	2429.98	3190.55	2763.23	3418.25	1628.72	2634.48	2881.63	5164.09	4993.15	3825.15	2848.31	3818.63	3008.36	3033.47	2941.98	3595.43	3725.48	3954.19
ENSOARG00000009304	2222.06	-0.469661	0.104935	-4.47574	7.6148e-06	8.47063e-05	1.38478	ADD3	TRUE	Higher in Suffolk	1862.98	1837.46	2044.59	1755	2061.57	1482.12	1968.76	1445.97	2314.6	2305.8	2178.93	2031.23	2503.04	2412.71	2213.77	2404.13	2781.09	3067.45	3547.91
ENSOARG00000014060	992.41	-0.469077	0.126213	-3.71658	0.000201937	0.00131823	1.38422	FAHD2A	TRUE	Higher in Suffolk	823.179	765.742	956.77	678.78	773.884	854.585	691.613	896.237	1663.81	907.72	808.792	989.667	1126.37	1137.76	944.743	1146.42	909.597	1543.19	1236.94
ENSOARG00000019581	283.702	-0.468858	0.107633	-4.35557	1.3272e-05	0.000136506	1.38401	TBC1D22A	TRUE	Higher in Suffolk	298.239	231.503	164.553	229.049	257.961	202.025	204.644	260.349	346.526	340.223	292.127	313.797	315.383	361.405	406.856	314.136	284.833	317.322	249.4
ENSOARG00000011441	988.581	-0.46881	0.144218	-3.25079	0.00115086	0.00546113	1.38397	ATP13A2	TRUE	Higher in Suffolk	930.988	734.173	592.192	709.111	768.577	843.858	849.481	972.094	862.09	1206.62	803.064	1109.15	1325.61	1410.48	1397.67	1516.2	1205.64	866.234	679.815
ENSOARG00000001794	1029.69	-0.468119	0.100213	-4.67113	2.99554e-06	3.83979e-05	1.3833	PGAP2	TRUE	Higher in Suffolk	880.61	792.454	698.61	602.431	933.12	906.432	749.247	1145.35	1226.73	983.478	998.961	1198.46	1206.46	1283.32	1072.78	1175.4	1313.97	1255.93	1140.4
ENSOARG00000020302	515.756	-0.467776	0.0703554	-6.64831	2.96481e-11	1.62977e-09	1.38298	VPS18	TRUE	Higher in Suffolk	410.078	426.581	413.845	388.024	401.273	405.838	383.394	536.618	608.534	677.691	561.343	575.697	583.708	588.956	560.025	631.75	533.244	607.923	504.833
ENSOARG00000010785	227.171	-0.467608	0.121726	-3.84085	0.000122608	0.000879185	1.38282		TRUE	Higher in Suffolk	231.739	188.602	191.157	140.149	158.174	182.359	192.115	192.92	258.386	243.803	269.215	224.486	200.243	394.868	274.029	256.177	217.594	285.033	215.208
ENSOARG00000003400	1309.71	-0.467603	0.172406	-2.71254	0.00667704	0.0230995	1.38281	RALGAPA2	TRUE	Higher in Suffolk	1055.93	1134.85	1074.03	635.899	1229.3	1070.02	931.338	1304.55	2046.56	1807.18	667.883	942.598	1321.6	1775.23	1147.57	1419.99	1623.08	1913.96	1783.01
ENSOARG00000011118	320.512	-0.467572	0.149266	-3.13226	0.00173468	0.00763872	1.38278	CORO2A	TRUE	Higher in Suffolk	294.208	208.029	158.641	171.525	259.023	319.129	340.795	323.095	290.986	340.223	312.748	296.9	369.448	427.495	391.3	501.922	434.253	305.075	344.936
ENSOARG00000008468	3240.34	-0.467234	0.154892	-3.01675	0.00255501	0.0104508	1.38246	EMB	TRUE	Higher in Suffolk	2363.74	3158.48	3015.16	1538.5	2784.5	2713.04	2845.8	2531.38	2256.65	3610.22	2422.94	4986.96	4376.31	2802.56	3337.41	5151.37	4070.77	3438.22	4162.36
ENSOARG00000018057	452.66	-0.466866	0.141329	-3.30334	0.000955402	0.00470364	1.3821	RLIM	TRUE	Higher in Suffolk	346.602	419.296	231.556	390.116	502.122	293.205	417.641	333.396	460.023	703.862	657.573	343.97	502.61	499.441	475.064	481.057	627.566	418.643	496.788
ENSOARG00000016548	674.854	-0.466559	0.149762	-3.11539	0.001837	0.00799692	1.38181	KCNK5	TRUE	Higher in Suffolk	803.027	484.053	568.544	473.787	531.846	581.046	476.11	452.333	777.571	490.362	796.19	607.077	774.941	1255.71	635.413	687.39	601.417	895.183	930.221
ENSOARG00000019064	772.561	-0.466384	0.153923	-3.03013	0.00244453	0.0100986	1.38164	WNT10B	TRUE	Higher in Suffolk	733.506	585.234	350.783	618.119	661.358	588.198	542.933	917.776	658.038	1050.97	1116.96	973.978	966.173	845.788	798.754	980.661	1060.89	692.542	536.008
ENSOARG00000014115	2748.03	-0.466258	0.0759797	-6.13656	8.43295e-10	2.97295e-08	1.38152	HTT	TRUE	Higher in Suffolk	2377.85	2128.05	2159.88	1873.18	2062.63	2299.16	2300.36	2755.2	3016.11	3309.94	2802.13	3099.35	3162.84	3473.5	3367.93	3424.2	3216.28	2937.18	2446.73
ENSOARG00000011425	67.5936	-0.466202	0.169282	-2.75263	0.00591186	0.0208252	1.38147	TMEM163	TRUE	Higher in Suffolk	60.4538	52.6144	41.3845	65.8909	56.2632	47.3776	52.6227	60.8729	66.4075	70.2485	67.5902	98.9667	79.096	71.1098	123.253	100.848	70.0409	59.0108	40.2258
ENSOARG00000020213	35862.5	-0.466171	0.127618	-3.65301	0.000259187	0.00161903	1.38144	ATP1A1	TRUE	Higher in Suffolk	29178	30862	33130.3	20616.5	29464.9	25022.5	27580.1	37191.5	37517.8	38683.5	24421.8	40345.8	44756.3	42265.1	36234.1	55744.7	50398.6	42962.1	35012.5
ENSOARG00000004449	413.883	-0.466131	0.122123	-3.81674	0.000135229	0.000951788	1.3814	NEU1	TRUE	Higher in Suffolk	434.26	328.638	287.721	384.886	325.902	259.236	314.901	355.872	389.993	600.555	687.358	511.73	398.484	442.554	494.21	402.233	444.526	407.509	393.207
ENSOARG00000011530	5315.45	-0.466106	0.121504	-3.83622	0.000124944	0.000893284	1.38138	HID1	TRUE	Higher in Suffolk	4108.84	4088.54	4549.34	3167.99	4619.95	4739.55	3473.93	5824.13	5540.8	6422.91	3878.99	6103.35	5440.6	6478.52	6900.39	7372.35	6417.61	7014.5	4851.23
ENSOARG00000008036	1253.15	-0.465518	0.151078	-3.08147	0.00205983	0.00879266	1.38081	NCAPD2	TRUE	Higher in Suffolk	1129.48	1146.99	937.063	1051.12	1045.65	943.083	1086.7	774.491	1726.59	1615.71	858.052	1661.92	1003.22	2064.69	1209.8	1159.17	990.845	1955.15	1450.14
ENSOARG00000009883	568.131	-0.465409	0.128534	-3.62085	0.00029364	0.00179858	1.38071	ZSCAN29	TRUE	Higher in Suffolk	538.038	407.964	480.848	361.877	564.755	386.172	481.957	471.063	754.631	728.656	564.779	451.385	511.621	619.91	585.154	621.317	543.517	760.46	960.39
ENSOARG00000008257	160.211	-0.465018	0.139705	-3.32798	0.000874787	0.00437956	1.38033		TRUE	Higher in Suffolk	140.051	133.56	183.274	137.011	93.4181	93.8613	126.963	132.047	187.148	170.8	272.652	194.313	154.187	195.761	215.993	166.921	137.28	145.857	162.914
ENSOARG00000011286	416.658	-0.46495	0.151914	-3.06057	0.00220919	0.00930144	1.38027	ABHD2	TRUE	Higher in Suffolk	463.479	367.491	198.054	301.215	290.87	372.764	365.018	339.015	420.178	657.03	594.565	325.866	377.458	656.719	449.336	426.576	426.782	375.22	508.856
ENSOARG00000007312	1366.79	-0.46489	0.188567	-2.46587	0.0136682	0.0408579	1.38021	SCPEP1	TRUE	Higher in Suffolk	1816.64	1106.52	830.646	979.996	1488.32	675.802	987.302	897.173	1312.45	1260.34	1697.77	1264.84	930.129	2595.09	1185.86	1273.93	1543.7	2392.72	1729.71
ENSOARG00000015178	1199.49	-0.464823	0.0763593	-6.08714	1.14943e-09	3.89193e-08	1.38015	RNF4	TRUE	Higher in Suffolk	1011.59	906.587	1033.63	964.308	986.198	1008.34	847.81	1089.16	1445.27	1214.89	1186.84	1155.01	1446.76	1249.86	1674.09	1368.98	1216.84	1490.86	1493.38
ENSOARG00000013173	303.752	-0.464819	0.183376	-2.53495	0.0112463	0.0349308	1.38014	DOCK8	TRUE	Higher in Suffolk	306.299	299.497	152.728	195.581	217.622	299.462	249.749	232.254	268.045	574.384	292.127	246.21	275.334	581.427	254.883	439.327	337.13	240.497	308.733
ENSOARG00000003246	1315.5	-0.464761	0.0992251	-4.68384	2.81543e-06	3.64948e-05	1.38009	IKBKB	TRUE	Higher in Suffolk	1357.19	973.771	945.931	853.444	939.489	1216.62	972.267	1324.22	1657.77	1827.84	1357.53	1223.81	1454.77	1670.66	1476.05	1438.54	1309.3	1543.19	1452.15
ENSOARG00000004723	1937.07	-0.464567	0.11562	-4.01808	5.86749e-05	0.00047135	1.3799	CENPB	TRUE	Higher in Suffolk	1556.68	1526.63	1256.31	1385.8	1645.43	1538.43	1531.91	2176.44	2036.9	2261.72	2398.88	2360.72	2361.87	2036.25	2657.73	2409.92	2309.48	2070.95	1282.2
ENSOARG00000002526	1216.6	-0.464549	0.121942	-3.80961	0.000139186	0.000973967	1.37989	TAOK3	TRUE	Higher in Suffolk	1297.74	994.817	646.386	831.48	1130.57	948.446	1020.71	1047.95	1004.56	1746.57	1339.2	1476.05	1295.57	1513.38	1456.3	1588.07	1544.63	1126.77	1106.21
ENSOARG00000015125	386.191	-0.464533	0.130614	-3.5564	0.000375969	0.00218817	1.37987	PLA2G6	TRUE	Higher in Suffolk	325.443	292.212	380.343	289.711	342.887	308.402	289.843	280.952	662.868	387.055	379.193	434.488	398.484	391.522	376.94	339.638	322.188	603.469	531.986
ENSOARG00000015147	816.985	-0.464456	0.104757	-4.43357	9.26867e-06	9.98674e-05	1.3798	MTHFS	TRUE	Higher in Suffolk	649.878	620.85	446.361	629.624	836.517	584.622	770.129	788.538	1015.43	1117.09	900.439	853.286	814.989	850.807	776.616	920.384	896.523	998.731	1051.9
ENSOARG00000011385	176.291	-0.464402	0.135505	-3.42669	0.000610992	0.00325294	1.37975	TMEM42	TRUE	Higher in Suffolk	132.998	118.18	218.747	168.388	126.327	119.785	129.469	132.984	208.882	172.178	164.966	207.589	221.269	203.29	232.745	175.035	134.478	264.992	217.219
ENSOARG00000012170	181.943	-0.464267	0.179905	-2.58056	0.00986397	0.0314934	1.37962	TNFRSF25	TRUE	Higher in Suffolk	156.172	138.416	206.922	135.965	161.359	153.754	122.786	97.3967	294.608	161.158	138.617	171.381	169.205	240.1	248.302	156.489	122.338	339.591	242.36
ENSOARG00000005219	259.153	-0.464234	0.131719	-3.52404	0.000425014	0.00243162	1.37959	TMEM18	TRUE	Higher in Suffolk	307.307	182.127	154.699	224.866	198.514	185.041	209.656	224.762	338.075	239.671	320.767	292.073	360.437	273.563	409.847	273.565	255.883	232.703	240.349
ENSOARG00000004378	140.244	-0.4639	0.131155	-3.53636	0.000405685	0.00233487	1.37927	RAB29	TRUE	Higher in Suffolk	147.104	122.227	83.7543	99.3592	126.327	110.846	120.28	100.206	177.489	225.897	175.276	112.243	143.174	176.52	128.638	132.146	138.214	187.053	157.886
ENSOARG00000013780	2012.83	-0.463691	0.0989917	-4.68411	2.81179e-06	3.64802e-05	1.37907	CNNM4	TRUE	Higher in Suffolk	1763.23	1571.96	1546.01	1169.3	1544.58	2005.06	1616.27	1923.58	2752.89	2264.48	1667.99	2057.78	2146.61	2406.02	2295.74	2334.58	2210.49	2674.42	2292.87
ENSOARG00000008663	364.214	-0.463611	0.106379	-4.3578	1.31374e-05	0.000135373	1.37899	SLC36A1	TRUE	Higher in Suffolk	348.617	315.686	220.717	292.848	374.734	252.085	309.054	261.285	493.83	469.7	357.426	363.28	407.495	455.939	335.058	377.891	363.279	477.654	443.489
ENSOARG00000017583	1498.4	-0.463433	0.187627	-2.47045	0.0134944	0.0404498	1.37882	SALL1	TRUE	Higher in Suffolk	1069.02	907.396	1342.04	1086.68	1701.7	850.115	1140.16	1539.62	2094.85	1460.07	1788.28	1803.13	1634.98	539.598	1939.74	1768.9	1537.16	1582.16	2684.06
ENSOARG00000011068	63.1838	-0.463248	0.14075	-3.28953	0.00100357	0.00488699	1.37864	BEND3	TRUE	Higher in Suffolk	59.4462	47.7577	39.4138	33.4684	72.1867	41.1202	52.6227	64.6189	63.9927	88.1549	79.0462	56.7248	65.079	68.6	71.7981	63.7546	88.7184	74.5986	69.3894
ENSOARG00000011086	4309.05	-0.462507	0.088929	-5.20085	1.98374e-07	3.60256e-06	1.37793	ABR	TRUE	Higher in Suffolk	3820.68	3721.05	3227.99	2904.43	3459.66	3648.08	3317.74	4076.61	4277.85	4484.88	4018.75	4712.99	5011.08	6507.8	4787.74	5545.49	5097.11	5113.9	4138.23
ENSOARG00000006536	2379.76	-0.462459	0.137447	-3.36478	0.000766058	0.0039201	1.37789	ABHD14B	TRUE	Higher in Suffolk	2104.8	1612.43	1753.91	1338.73	1859.87	2659.4	1584.53	2554.79	2905.03	2878.81	1692.05	2838.66	2633.2	3063.58	2523.1	2743.77	2244.11	3717.68	2507.07
ENSOARG00000008790	6031.61	-0.462394	0.110814	-4.17278	3.00909e-05	0.000270352	1.37783	GOLM1	TRUE	Higher in Suffolk	6727.5	4856.71	3531.48	4055.95	4941.61	5407.31	4532.23	5297.82	4941.93	7163.97	7137.07	7366.99	8129.87	6117.95	6754.4	7982.07	7375.77	5944.51	6335.56
ENSOARG00000013014	670.504	-0.461708	0.0982849	-4.69744	2.63439e-06	3.43633e-05	1.37717	SLC9A8	TRUE	Higher in Suffolk	546.099	582.806	455.229	429.859	659.235	523.836	573.838	610.602	742.557	877.417	547.595	724.147	869.055	808.978	752.085	820.695	874.11	684.748	656.686
ENSOARG00000015209	389.184	-0.461327	0.162904	-2.83197	0.00462618	0.0169986	1.37681	DACH1	TRUE	Higher in Suffolk	381.866	308.401	153.714	198.718	442.675	263.706	425.993	343.698	484.171	473.833	431.89	417.591	349.424	524.539	300.954	435.849	463.203	495.468	498.8
ENSOARG00000019436	484.932	-0.461007	0.129084	-3.57123	0.000355305	0.00208859	1.3765	ABHD4	TRUE	Higher in Suffolk	367.76	350.493	367.534	347.234	451.167	346.84	459.405	468.253	551.786	476.588	606.021	467.075	401.487	622.419	553.444	456.715	405.303	807.224	706.968
ENSOARG00000009741	267.704	-0.460618	0.177281	-2.59817	0.00937225	0.0302973	1.37613	WDR34	TRUE	Higher in Suffolk	113.855	245.264	206.922	133.873	174.097	283.372	279.819	290.317	410.519	219.01	194.752	345.177	391.475	291.132	302.749	316.455	381.022	236.043	270.518
ENSOARG00000005574	224.895	-0.460592	0.171004	-2.69345	0.00707163	0.0241931	1.37611	KCNK6	TRUE	Higher in Suffolk	255.921	185.365	120.212	187.214	185.775	183.253	136.151	200.412	146.096	360.884	326.495	254.658	276.335	276.073	281.807	285.157	275.494	205.981	129.728
ENSOARG00000007228	7195.18	-0.460326	0.173956	-2.64661	0.0081304	0.0269704	1.37585	LAMB1	TRUE	Higher in Suffolk	6682.16	6829.35	4840.01	8047.05	6116.76	3392.42	6749.91	3839.68	10899.3	9157.09	12467.5	9500.81	6296.64	6219.18	8992.11	5241.79	5480	7699.24	8257.34
ENSOARG00000019551	195.054	-0.46026	0.125944	-3.65392	0.000258267	0.00161467	1.37579	ZDHHC23	TRUE	Higher in Suffolk	188.414	162.7	108.388	132.828	177.282	130.512	149.515	221.952	188.356	280.994	203.916	161.726	225.273	210.82	226.164	221.402	254.949	210.435	250.405
ENSOARG00000011608	1821.36	-0.459957	0.0976837	-4.70859	2.49438e-06	3.2773e-05	1.3755	ZNF76	TRUE	Higher in Suffolk	1544.59	1379.31	1412	1157.8	1438.43	1448.15	1603.74	1929.2	2275.97	2030.32	1512.19	2057.78	2219.69	2298.1	2200.61	2314.87	2067.61	2126.62	1588.92
ENSOARG00000015887	128.342	-0.459775	0.12853	-3.57638	0.000348391	0.00205741	1.37533	TGIF2	TRUE	Higher in Suffolk	108.817	105.229	97.5492	85.7627	107.219	111.74	107.751	110.508	208.882	119.836	163.82	136.381	125.152	122.978	110.689	113.599	135.412	188.167	179.005
ENSOARG00000014140	1119.28	-0.459741	0.0863467	-5.32423	1.01381e-07	2.00927e-06	1.37529	UNC93B1	TRUE	Higher in Suffolk	969.275	827.26	934.107	1078.31	856.687	842.964	765.117	1059.19	1416.29	1333.34	1084.88	1234.67	1288.56	1253.2	1578.36	1152.22	1114.12	1390.65	1087.1
ENSOARG00000010561	378.234	-0.459562	0.16047	-2.86385	0.00418526	0.0157172	1.37512		TRUE	Higher in Suffolk	371.791	281.689	200.025	142.241	350.318	300.356	291.513	514.142	455.193	409.094	413.561	374.143	422.513	522.866	406.257	411.507	432.386	507.716	379.128
ENSOARG00000004436	771.233	-0.459551	0.190113	-2.4177	0.0156188	0.0455612	1.37511	DLX6	TRUE	Higher in Suffolk	530.986	498.623	590.222	348.28	833.332	696.362	542.097	926.205	1105.99	753.449	466.258	931.736	651.791	798.102	616.865	831.128	899.325	1027.68	1605.01
ENSOARG00000002199	15401.6	-0.459475	0.144842	-3.17245	0.00151158	0.00682655	1.37504	TSPAN1	TRUE	Higher in Suffolk	11890.2	11832.6	10539.3	7465.54	11071.1	15827.7	13250.9	18259.1	14999.6	20934	13810.2	18946.1	18221.1	17321.5	18584.9	23992.6	19121.2	14295.1	12267.9
ENSOARG00000020176	666.64	-0.45946	0.116114	-3.95683	7.59515e-05	0.000585473	1.37503	SOX17	TRUE	Higher in Suffolk	668.014	466.245	550.808	344.097	543.524	570.319	512.027	698.634	652.001	683.201	635.806	867.769	818.994	679.307	859.184	809.104	932.944	649.119	725.069
ENSOARG00000010664	705.647	-0.459444	0.133695	-3.43651	0.000589261	0.00316163	1.37501	MID1	TRUE	Higher in Suffolk	475.57	627.326	457.2	717.478	699.574	412.99	647.343	559.094	766.705	542.704	1112.37	767.596	997.21	598.159	747.298	787.079	918.936	829.492	743.171
ENSOARG00000017060	1209.96	-0.459216	0.133495	-3.44001	0.000581692	0.00313728	1.37479	ANO8	TRUE	Higher in Suffolk	1084.14	764.933	1201.14	751.993	1072.19	980.627	873.704	1153.78	1679.51	1202.49	908.458	1511.05	1396.7	1373.67	1341.43	1100.06	1081.43	2018.62	1493.38
ENSOARG00000010155	770.207	-0.459203	0.147533	-3.11264	0.00185423	0.00804537	1.37478	RNF144B	TRUE	Higher in Suffolk	802.02	640.277	482.819	499.934	782.377	621.273	567.991	609.666	708.749	1238.3	704.542	567.248	853.035	1188.79	780.804	973.706	771.383	682.522	1158.5
ENSOARG00000001166	2138.83	-0.458841	0.177332	-2.58786	0.00965742	0.0310254	1.37444	NRIP1	TRUE	Higher in Suffolk	1630.24	1783.22	978.448	1904.56	2621.02	1025.32	2114.93	1763.44	2766.17	3271.37	3200.8	1559.33	2161.62	1713.33	2344.21	1861.63	2617.66	1979.65	3340.75
ENSOARG00000012575	801.774	-0.458836	0.0727835	-6.30382	2.9039e-10	1.20238e-08	1.37443	MAN2A2	TRUE	Higher in Suffolk	671.037	662.942	535.042	605.568	669.851	699.937	650.684	764.189	857.26	865.02	875.236	725.354	1070.3	965.419	877.732	952.841	947.886	884.049	953.351
ENSOARG00000005571	254.68	-0.458503	0.150568	-3.04497	0.00232706	0.00971306	1.37411		TRUE	Higher in Suffolk	258.944	243.645	244.366	171.525	210.191	162.693	139.492	224.762	239.067	274.107	333.369	465.868	296.36	249.302	356.597	223.721	295.105	231.59	218.225
ENSOARG00000014151	2348.28	-0.458432	0.172149	-2.66335	0.00773675	0.0259937	1.37405	RASA4	TRUE	Higher in Suffolk	1885.15	1701.47	3117.63	1317.82	1937.36	1383.78	1587.03	2265.41	3176.69	2943.55	1722.98	2442.79	1741.11	2326.54	2497.38	2138.68	2603.65	4190.88	3637.42
ENSOARG00000009553	225.615	-0.458255	0.13649	-3.35715	0.00078751	0.00400723	1.37388	ZDHHC12	TRUE	Higher in Suffolk	224.686	165.938	118.241	187.214	223.991	148.39	162.045	239.746	222.163	280.994	300.146	282.417	264.321	277.746	260.268	260.814	250.279	269.446	147.83
ENSOARG00000018193	1103.83	-0.458236	0.15281	-2.99888	0.00270977	0.0109723	1.37386	AC139530.2	TRUE	Higher in Suffolk	1398.5	886.35	577.412	511.439	889.595	1033.37	744.235	1130.36	1153.08	1382.93	1003.54	1308.29	1152.4	1725.04	1144.58	1321.46	1378.4	1104.5	1127.33
ENSOARG00000013439	4884.7	-0.457837	0.082466	-5.55183	2.82695e-08	6.69413e-07	1.37348	ERGIC3	TRUE	Higher in Suffolk	4656.95	4226.96	3210.25	3800.75	4048.83	3379.01	3878.21	4822.07	5607.21	5783.79	5483.97	6195.08	5715.94	5081.42	5034.24	5630.11	5416.49	6360.92	4477.13
ENSOARG00000012019	127.695	-0.457752	0.135795	-3.37002	0.000751622	0.00385712	1.3734		TRUE	Higher in Suffolk	80.605	131.941	77.8423	118.185	105.095	78.6647	104.41	134.857	144.889	126.723	142.054	149.657	138.168	151.422	142.4	162.284	161.561	185.94	89.5023
ENSOARG00000004316	378.869	-0.457691	0.12247	-3.73693	0.000186278	0.00123492	1.37334	RUNDC1	TRUE	Higher in Suffolk	264.989	263.072	270.97	219.636	306.794	379.021	294.019	473.872	453.986	479.342	355.135	423.626	498.605	334.634	428.395	438.168	459.468	446.478	408.292
ENSOARG00000011429	85.3004	-0.457252	0.140256	-3.25873	0.00111914	0.00534911	1.37292	BLOC1S3	TRUE	Higher in Suffolk	90.6806	58.2806	65.0328	59.6155	88.1103	57.2107	65.9872	73.984	91.7631	89.5324	80.1918	88.1045	99.1203	139.71	131.031	88.0972	79.3796	92.4132	82.4628
ENSOARG00000000851	1709.43	-0.457129	0.155432	-2.94124	0.003269	0.0128282	1.37281	ADGRA2	TRUE	Higher in Suffolk	1205.04	1291.08	1519.4	2145.11	1281.31	916.265	1593.72	1154.71	2218.01	2075.77	2964.81	2025.2	1857.25	1839.65	2413.01	1513.88	1229.92	1609.99	1625.12
ENSOARG00000005230	529.521	-0.456859	0.184188	-2.4807	0.0131126	0.0394986	1.37255	STOX1	TRUE	Higher in Suffolk	320.405	445.199	243.38	345.143	523.354	504.169	576.344	460.761	776.364	541.326	315.039	547.938	485.589	642.498	467.286	646.819	443.592	734.852	1040.84
ENSOARG00000003001	1334.92	-0.456828	0.135319	-3.37603	0.00073541	0.00378733	1.37252	SEL1L	TRUE	Higher in Suffolk	1056.93	1210.94	881.884	1180.81	1259.02	926.992	1085.87	1099.46	1493.56	2677.71	1538.54	995.702	1394.69	1286.67	1450.32	1399.12	1737.95	1332.75	1354.6
ENSOARG00000006249	1507.9	-0.456826	0.16111	-2.83573	0.00457211	0.0168484	1.37252	TBX3	TRUE	Higher in Suffolk	1218.14	1072.52	1390.32	1328.28	1410.83	1028.01	1408.28	931.824	1388.52	1438.03	3260.37	1556.92	1492.81	1254.88	1783.58	1341.16	1660.44	1283.76	2401.48
ENSOARG00000012167	158.478	-0.456594	0.144165	-3.16657	0.00154247	0.00694422	1.3723	ZPBP2	TRUE	Higher in Suffolk	146.097	126.275	103.461	101.451	126.327	122.467	171.233	133.92	181.111	146.007	137.472	176.209	151.184	204.963	127.442	173.876	188.643	199.301	293.648
ENSOARG00000021016	331.257	-0.456553	0.163987	-2.78411	0.00536748	0.0192063	1.37226	CLEC1A	TRUE	Higher in Suffolk	428.214	245.264	306.442	337.821	182.59	193.086	289.007	167.635	315.134	316.807	505.208	364.487	289.351	512.827	369.162	399.915	324.056	433.117	313.761
ENSOARG00000010451	2453.38	-0.456506	0.169106	-2.69985	0.00693711	0.023806	1.37221	GSR	TRUE	Higher in Suffolk	2919.92	1595.43	1883.98	1511.31	2251.59	1812.86	1773.3	2152.09	2400.33	5052.38	2075.82	3508.49	2116.57	2866.14	2407.03	2041.31	2217.03	2222.37	3806.36
ENSOARG00000005557	988.349	-0.456295	0.155551	-2.93359	0.00335064	0.0130812	1.37201	PLSCR1	TRUE	Higher in Suffolk	1077.08	885.541	535.042	555.366	1149.68	829.555	679.083	711.745	901.935	1203.87	992.087	1245.53	1069.3	885.944	799.95	1429.26	1210.31	973.122	1644.23
ENSOARG00000018572	30.456	-0.456227	0.176751	-2.57838	0.00992638	0.0316386	1.37195	CDK6	TRUE	Higher in Suffolk	23.1739	33.1876	18.7216	31.3766	23.3545	27.7114	20.0467	18.7301	30.1852	53.7194	36.6591	22.9313	30.0365	46.0122	29.3175	33.6161	31.7519	38.9694	29.1637
ENSOARG00000011711	1135.35	-0.456163	0.0825343	-5.52681	3.261e-08	7.56724e-07	1.37189	FP565260.2	TRUE	Higher in Suffolk	938.041	951.916	904.547	959.078	839.702	838.495	861.175	1156.59	1266.57	1179.07	1307.13	1402.43	1432.74	1358.61	1305.53	1406.08	1237.39	1319.39	907.091
ENSOARG00000006514	452.87	-0.45614	0.111389	-4.09478	4.22571e-05	0.000359173	1.37187	FRMD4A	TRUE	Higher in Suffolk	353.654	427.391	362.607	413.125	407.643	340.583	413.464	244.428	633.89	472.455	420.434	462.247	441.536	606.524	455.918	457.874	484.683	605.696	600.37
ENSOARG00000004076	1210.79	-0.455919	0.164967	-2.76394	0.00571087	0.0202451	1.37166	EPN3	TRUE	Higher in Suffolk	1230.23	1108.14	672.991	531.31	1095.54	1024.43	931.338	1262.41	1105.99	1359.51	901.585	1381.91	1217.48	2022.03	1205.01	2040.15	1464.32	1338.32	1112.24
ENSOARG00000018712	362.786	-0.455905	0.154054	-2.95932	0.0030832	0.0122048	1.37164	SGSM1	TRUE	Higher in Suffolk	262.974	304.354	286.735	242.646	247.346	401.369	282.325	330.587	578.349	409.094	268.07	319.832	352.428	544.617	353.007	296.749	329.659	547.799	535.003
ENSOARG00000011934	991.082	-0.455897	0.125448	-3.63417	0.000278873	0.00172269	1.37164	KDM5A	TRUE	Higher in Suffolk	756.68	909.825	690.727	803.241	1097.66	568.531	849.481	796.967	1148.25	1388.44	1143.31	720.526	1054.28	1038.2	908.246	1018.91	1277.55	1307.15	1352.59
ENSOARG00000012141	304.845	-0.455525	0.129828	-3.50838	0.000450844	0.00255519	1.37128	ATXN1	TRUE	Higher in Suffolk	242.823	290.593	173.421	233.233	318.471	190.404	299.031	242.555	409.312	393.942	258.905	255.865	303.368	438.371	344.631	370.936	400.634	301.735	323.817
ENSOARG00000014802	304.642	-0.455505	0.103287	-4.40955	1.03585e-05	0.000110298	1.37126	ARHGEF3	TRUE	Higher in Suffolk	269.019	264.691	191.157	223.82	254.777	262.812	290.678	238.809	257.178	338.846	365.445	377.763	340.413	327.941	415.831	428.894	361.411	306.188	272.53
ENSOARG00000016127	1898.46	-0.455445	0.128252	-3.55127	0.000383378	0.00222504	1.37121	CTSZ	TRUE	Higher in Suffolk	1842.83	1402.78	1018.85	1666.1	2158.17	1180.86	1395.75	1733.47	1813.53	2654.29	2891.49	2005.89	1947.36	1937.53	2074.96	2007.69	2121.77	2407.2	1810.16
ENSOARG00000004822	824.201	-0.455242	0.0806811	-5.64229	1.67802e-08	4.22185e-07	1.37101	FBXO21	TRUE	Higher in Suffolk	709.324	658.894	598.104	624.394	770.7	614.121	730.036	703.316	984.038	893.946	1016.14	814.665	928.127	742.888	824.481	1087.31	889.986	953.081	1116.27
ENSOARG00000004746	2572.39	-0.455133	0.125696	-3.62099	0.000293479	0.00179835	1.37091	CHID1	TRUE	Higher in Suffolk	1909.33	1988.82	1876.1	2315.59	2161.36	1849.52	1969.59	2738.34	2327.88	2916	3305.05	3420.39	3439.17	2446.18	3285.36	3482.16	3307.8	2457.3	1679.43
ENSOARG00000018764	751.469	-0.454996	0.0964454	-4.7175	2.38762e-06	3.14845e-05	1.37078	SMIM7	TRUE	Higher in Suffolk	608.568	605.47	580.368	614.981	529.723	631.106	585.532	769.808	818.623	877.417	899.294	989.667	866.051	815.671	840.038	988.776	911.465	808.337	537.014
ENSOARG00000018366	153.214	-0.454698	0.189995	-2.39309	0.0167072	0.048097	1.3705	CCDC151	TRUE	Higher in Suffolk	59.4462	94.7059	165.538	121.323	93.4181	157.329	152.021	145.158	199.222	134.987	99.6669	245.003	226.275	117.959	214.796	194.741	200.784	167.012	121.683
ENSOARG00000003792	277.933	-0.454135	0.168588	-2.69377	0.00706479	0.0241754	1.36996	ANGPTL4	TRUE	Higher in Suffolk	356.677	203.173	292.647	243.692	159.235	176.996	197.126	175.127	268.045	307.165	474.277	378.97	364.442	305.354	416.429	252.7	211.056	237.157	260.462
ENSOARG00000017653	243.399	-0.453692	0.178741	-2.53819	0.0111426	0.0346893	1.36954	FAM117B	TRUE	Higher in Suffolk	138.036	237.979	132.036	156.883	214.437	226.161	260.608	209.777	439.497	152.894	230.265	177.416	285.346	279.419	245.908	220.243	283.899	349.611	384.156
ENSOARG00000016756	120.31	-0.453571	0.107127	-4.23292	2.30682e-05	0.000215958	1.36943	PCGF3	TRUE	Higher in Suffolk	95.7185	102.8	104.447	115.048	108.28	75.0891	101.069	84.2856	154.548	147.384	172.985	138.795	120.146	125.488	123.852	153.011	111.131	139.176	112.632
ENSOARG00000014127	440.965	-0.453393	0.112654	-4.02446	5.7107e-05	0.000461312	1.36926	HLCS	TRUE	Higher in Suffolk	423.176	311.639	309.398	328.408	339.702	357.567	385.065	431.729	492.623	534.439	688.504	362.073	459.558	467.651	389.505	580.746	467.873	465.406	583.274
ENSOARG00000017704	641.415	-0.453387	0.143156	-3.16709	0.00153972	0.00693401	1.36925	NOTCH4	TRUE	Higher in Suffolk	467.509	688.035	615.841	656.817	485.137	400.475	486.969	383.031	737.727	787.885	817.956	836.39	723.879	567.205	1027.91	656.093	456.666	816.131	575.228
ENSOARG00000020648	2299.2	-0.452941	0.165779	-2.73248	0.00628592	0.021936	1.36883	KLHL24	TRUE	Higher in Suffolk	2542.08	2067.34	1678.04	1536.41	2207	1534.86	2121.61	1251.17	2932.8	2112.96	1739.02	2121.75	2201.67	2457.05	2136.59	2089.99	2756.81	3715.46	4482.16
ENSOARG00000013251	528.939	-0.452883	0.115418	-3.92365	8.72173e-05	0.00065694	1.36877	PRRG2	TRUE	Higher in Suffolk	518.895	379.633	407.933	351.418	357.749	459.474	497.828	490.729	712.371	500.004	437.618	597.421	499.606	634.132	564.213	622.477	513.633	771.594	733.115
ENSOARG00000009140	1545.47	-0.452115	0.168246	-2.6875	0.00719892	0.0245071	1.36804	LRRC8A	TRUE	Higher in Suffolk	1321.92	1358.26	1235.62	1592.89	1006.37	972.582	1240.39	1312.05	1247.25	1786.51	3361.18	1890.02	1769.15	1750.97	1938.55	1735.28	1525.02	1454.12	865.86
ENSOARG00000005862	3895.12	-0.451712	0.142207	-3.1766	0.00149014	0.00674846	1.36766	LRBA	TRUE	Higher in Suffolk	3133.52	2981.21	2972.79	2052.03	3756.9	3169.83	3163.21	4200.23	5199.1	4318.21	2970.53	3399.87	4411.35	4188.78	3013.72	4276.19	5405.29	5304.29	6090.18
ENSOARG00000003033	1011.96	-0.450793	0.0890246	-5.06354	4.1155e-07	6.80843e-06	1.36679	PRPF31	TRUE	Higher in Suffolk	754.664	853.972	733.097	711.203	732.483	899.281	985.632	979.586	1131.34	1242.43	1056.24	1109.15	1114.35	1197.99	1220.57	1234.52	1080.5	1349.46	840.719
ENSOARG00000017039	233.226	-0.450515	0.166571	-2.70461	0.00683844	0.0235454	1.36653	H2AFX	TRUE	Higher in Suffolk	232.747	198.316	127.11	189.305	207.006	164.481	147.845	250.047	206.467	384.3	392.94	229.313	248.301	319.576	266.85	212.129	294.172	211.548	148.835
ENSOARG00000019371	467.267	-0.450328	0.0984148	-4.57556	4.74942e-06	5.71666e-05	1.36635	TMEM106C	TRUE	Higher in Suffolk	463.479	327.828	440.449	389.07	386.411	340.583	375.041	348.38	389.993	599.178	639.243	598.628	475.577	560.512	566.008	554.085	522.038	420.87	480.698
ENSOARG00000001722	442.174	-0.449813	0.116413	-3.86379	0.000111642	0.000808555	1.36586	GNPDA1	TRUE	Higher in Suffolk	490.683	327.019	279.838	425.676	387.473	274.433	341.63	373.666	574.727	498.626	466.258	515.351	435.529	596.485	406.856	463.67	397.832	531.097	614.449
ENSOARG00000010194	740.308	-0.449726	0.182885	-2.45938	0.0139176	0.0414887	1.36578	WDR60	TRUE	Higher in Suffolk	419.146	518.859	681.859	327.363	574.309	809.889	648.178	819.443	1491.15	681.823	460.53	675.87	879.067	782.207	912.434	646.819	790.995	976.462	969.441
ENSOARG00000016487	966.709	-0.449422	0.120343	-3.7345	0.00018809	0.00124466	1.36549	NARF	TRUE	Higher in Suffolk	1141.57	682.368	748.862	600.339	821.655	684.741	810.223	848.475	1212.24	1228.66	978.34	1021.05	997.21	1356.94	1027.91	850.834	823.68	1331.64	1200.74
ENSOARG00000014441	2417.74	-0.449199	0.133144	-3.37389	0.000741151	0.00381284	1.36528		TRUE	Higher in Suffolk	1710.84	2034.15	1295.73	1703.75	2403.39	2231.22	2256.93	2189.55	2771	2393.96	2335.87	2731.24	2991.63	1668.15	3460.67	3536.64	3103.28	2829.18	2289.85
ENSOARG00000002113	186.172	-0.448115	0.142932	-3.13477	0.0017199	0.00758282	1.36426		TRUE	Higher in Suffolk	186.399	131.131	197.069	149.562	142.25	114.421	136.151	162.016	277.704	140.497	158.092	193.106	195.237	257.668	226.762	216.766	168.098	297.281	187.05
ENSOARG00000009763	1096.86	-0.447575	0.124509	-3.59475	0.000324707	0.0019469	1.36375	PCGF2	TRUE	Higher in Suffolk	899.753	885.541	1033.63	808.47	925.689	815.253	858.669	966.474	1668.64	986.233	1150.18	1174.32	989.201	1059.95	1239.71	1020.07	1002.98	1940.68	1414.94
ENSOARG00000021009	1172.47	-0.447572	0.100892	-4.43609	9.16068e-06	9.88507e-05	1.36374	GABARAPL1	TRUE	Higher in Suffolk	1155.67	858.02	974.506	932.931	949.043	848.328	862.845	1130.36	1360.75	1126.73	1129.56	1319.15	1381.68	1244.84	1295.96	1260.02	1046.88	1864.96	1534.61
ENSOARG00000002023	62.1039	-0.447372	0.181126	-2.46889	0.0135532	0.0405895	1.36355	VSTM5	TRUE	Higher in Suffolk	40.3025	46.1388	47.2966	53.3402	28.6624	40.2263	58.4697	88.0316	63.9927	84.0227	99.6669	67.587	63.0766	84.4951	72.3964	85.7789	44.8261	52.3304	59.333
ENSOARG00000005826	278.852	-0.44736	0.187165	-2.39035	0.0168322	0.0483322	1.36354	ADAP1	TRUE	Higher in Suffolk	256.928	231.503	159.626	152.699	222.93	233.312	223.855	326.841	183.526	475.21	246.303	342.763	418.508	345.51	355.999	395.278	361.411	207.095	158.892
ENSOARG00000001401	698.644	-0.447316	0.119818	-3.73322	0.000189045	0.00125041	1.3635	EXD3	TRUE	Higher in Suffolk	524.94	501.051	789.261	490.521	557.324	540.82	595.555	586.253	1114.44	611.575	573.944	836.39	751.913	824.873	791.574	697.823	662.12	920.792	903.068
ENSOARG00000003201	3969.25	-0.447108	0.14399	-3.1053	0.00190086	0.00819861	1.3633	KREMEN1	TRUE	Higher in Suffolk	3517.4	2986.07	1957.88	2351.15	3709.12	3171.62	3655.19	4616.04	3529.26	4348.52	4544.58	4646.61	4847.88	3382.31	5663.07	5468.98	5699.46	3568.49	3752.06
ENSOARG00000013781	183.938	-0.447094	0.182166	-2.45428	0.0141167	0.0420166	1.36329	PARD6B	TRUE	Higher in Suffolk	122.923	144.083	114.3	74.258	190.021	192.192	113.598	242.555	201.637	243.803	104.249	177.416	220.267	205.8	186.077	229.516	234.403	238.27	259.456
ENSOARG00000002484	2925.25	-0.447025	0.0783023	-5.70892	1.13694e-08	2.99573e-07	1.36323	CREBBP	TRUE	Higher in Suffolk	2212.61	2352.27	2517.56	1894.1	2670.91	2366.2	2464.08	2802.03	3786.43	3221.79	2768.91	2905.04	3317.03	3174.84	3104.67	3188.89	3289.12	3854.63	3688.7
ENSOARG00000009476	7610.24	-0.446944	0.145146	-3.07945	0.00207386	0.00884214	1.36315	DLG5	TRUE	Higher in Suffolk	5764.27	5390.95	4060.61	3751.6	7139.06	6955.57	6490.13	10222.9	9565.09	8528.99	7869.11	8185.27	9827.93	6879.24	8947.24	7971.64	10500.5	7340.72	9203.66
ENSOARG00000001691	670.861	-0.446529	0.173164	-2.57889	0.00991177	0.0316182	1.36276	TMEM176B	TRUE	Higher in Suffolk	477.585	776.265	346.841	583.605	677.282	429.974	524.556	548.793	588.008	1033.07	1296.82	861.735	784.953	634.132	909.442	536.698	526.707	624.624	585.285
ENSOARG00000015834	1653.37	-0.446245	0.161557	-2.76236	0.0057385	0.0203359	1.36249	IFT140	TRUE	Higher in Suffolk	892.701	1176.13	1522.36	831.48	1233.54	1650.17	1669.73	1809.33	2599.55	1274.11	1146.74	1927.44	1969.39	1581.98	1804.53	2202.43	1957.41	2376.02	1789.04
ENSOARG00000012790	430.818	-0.445915	0.100594	-4.43256	9.31206e-06	0.00010026	1.36218	ATG7	TRUE	Higher in Suffolk	402.018	374.777	235.497	385.932	394.904	331.643	295.689	415.809	498.66	538.572	470.84	440.523	457.555	583.937	478.654	468.306	469.741	542.232	400.246
ENSOARG00000016425	57.2949	-0.445901	0.169839	-2.62398	0.0086908	0.0284884	1.36216	NPFF	TRUE	Higher in Suffolk	44.3328	42.0915	29.5604	53.3402	40.3397	44.6959	53.458	65.5554	56.7482	45.4549	43.5327	92.9322	58.0705	52.7049	73.593	60.2771	64.4376	99.0937	68.3838
ENSOARG00000010978	543.11	-0.445889	0.158891	-2.80637	0.00501034	0.0181843	1.36215	GAB1	TRUE	Higher in Suffolk	400.002	438.723	470.995	395.345	564.755	395.111	463.581	416.745	863.297	433.888	531.557	441.73	543.66	573.061	433.78	542.494	512.699	997.617	900.052
ENSOARG00000008281	1510.08	-0.445423	0.135106	-3.29693	0.000977471	0.00478513	1.36171	PLPP2	TRUE	Higher in Suffolk	1334.01	1097.62	937.063	787.553	1341.82	1264	1069.16	2066.87	1691.58	2084.04	1764.22	1835.71	1600.94	1294.2	1756.06	1831.5	1678.18	1575.48	1681.44
ENSOARG00000010129	5923	-0.445395	0.162779	-2.73647	0.00621027	0.0217389	1.36169	BACE2	TRUE	Higher in Suffolk	5369.3	5318.1	2312.6	4016.2	5391.71	4621.55	5328.26	6289.58	5522.69	5181.86	6298.49	5956.11	6269.61	7264.91	4781.15	9272.23	10041.1	5401.16	7900.34
ENSOARG00000004403	1973.48	-0.445381	0.151814	-2.93391	0.00334724	0.0130715	1.36167	ARID5B	TRUE	Higher in Suffolk	1296.73	1541.2	1359.78	1745.58	1852.44	1268.47	2134.14	1703.5	2771	2205.25	2567.28	1515.88	1637.99	2338.26	1464.08	2121.29	1829.47	2684.44	3459.42
ENSOARG00000009578	296.373	-0.444315	0.147856	-3.00481	0.00265743	0.0107905	1.36067	SLC25A42	TRUE	Higher in Suffolk	240.807	236.36	283.779	228.003	223.991	257.448	278.984	191.984	327.208	199.726	200.479	339.142	423.514	338.817	344.032	333.842	522.038	376.333	284.597
ENSOARG00000018402	5445.77	-0.444251	0.0809215	-5.48989	4.02178e-08	9.06433e-07	1.36061	PRKCSH	TRUE	Higher in Suffolk	4663	4588.79	3646.76	4130.21	4471.33	4495.51	4196.45	5737.97	5784.7	6603.36	6592.91	6922.84	6343.7	5523.97	6205.75	6680.32	5896.51	6191.68	4793.91
ENSOARG00000005552	7288.42	-0.44419	0.119034	-3.73172	0.000190178	0.00125675	1.36055	SPINT2	TRUE	Higher in Suffolk	7200.04	5805.39	4113.82	4321.6	6321.65	6319.1	5594.71	8233.76	6775.98	7515.21	7386.81	10048.7	8771.65	8636.91	8080.28	10125.4	8448.79	7337.38	7442.77
ENSOARG00000001421	215.597	-0.444166	0.172566	-2.57382	0.0100583	0.0319589	1.36053	STX19	TRUE	Higher in Suffolk	221.664	148.939	137.948	105.635	200.637	213.646	195.456	180.746	262.008	199.726	164.966	211.21	207.252	334.634	169.922	222.561	196.114	376.333	346.947
ENSOARG00000012072	1374.86	-0.443604	0.185766	-2.38839	0.0169223	0.0485235	1.36	UNC13B	TRUE	Higher in Suffolk	1165.75	902.54	910.459	919.334	1208.07	1183.55	959.738	1683.84	936.949	3370.55	1585.51	1343.29	1336.62	1244	1698.62	1542.86	1746.35	975.349	1408.91
ENSOARG00000010144	2283.69	-0.443519	0.110244	-4.02307	5.74444e-05	0.000462491	1.35992	KLF3	TRUE	Higher in Suffolk	2305.3	2195.24	1398.2	1672.37	1906.58	1570.61	2429	1553.66	2282	2724.54	2672.68	2346.24	2065.51	3126.32	2325.66	2426.15	2610.19	2726.75	3053.14
ENSOARG00000008561	2559.08	-0.443427	0.16992	-2.60993	0.00905605	0.0294988	1.35983	UCP2	TRUE	Higher in Suffolk	2831.25	2170.14	1444.52	1462.15	2594.48	1737.78	1845.97	2604.42	2069.5	2432.53	1898.25	3515.73	2837.44	3758.78	2713.37	3621.26	3234.02	4116.28	1734.74
ENSOARG00000002872	271.278	-0.443405	0.173463	-2.55626	0.0105803	0.0333037	1.35981	MBTD1	TRUE	Higher in Suffolk	238.792	244.455	172.435	226.957	300.424	168.056	253.09	163.889	428.63	252.068	313.894	179.83	265.322	327.941	242.917	224.88	247.478	396.375	506.845
ENSOARG00000004438	5738	-0.443162	0.151333	-2.9286	0.00340488	0.0132537	1.35958	EZR	TRUE	Higher in Suffolk	5000.53	4058.59	4170.97	2806.11	4730.35	4748.49	4548.94	7494.86	4993.84	8073.06	5487.41	6522.15	7521.13	4585.32	7435.29	7354.96	8576.74	5995.72	4917.6
ENSOARG00000020113	143.651	-0.443064	0.16848	-2.62956	0.00854955	0.0281208	1.35949	BMP2K	TRUE	Higher in Suffolk	130.983	127.893	74.8862	97.2675	161.359	80.4526	143.668	119.873	195.6	228.652	145.491	108.622	130.158	184.049	108.894	127.509	177.437	170.352	216.214
ENSOARG00000003064	15097.2	-0.443047	0.0622851	-7.1132	1.13383e-12	9.12862e-11	1.35947	DYNC1H1	TRUE	Higher in Suffolk	11858	12310.2	12486.3	11957.6	12121	11452	12910.9	14698.5	18186	18142	15027.9	15837.1	17615.4	18539.6	17111.3	17211.4	17844.5	17731.1	13805.5
ENSOARG00000013713	1071.45	-0.441231	0.132253	-3.3363	0.000849027	0.00426929	1.35776	SEMA4C	TRUE	Higher in Suffolk	896.731	821.594	1365.69	737.35	684.712	890.342	917.139	727.665	1390.94	1008.27	1341.49	1120.01	928.127	1500.83	1373.74	1220.61	833.019	1410.69	1188.67
ENSOARG00000008074	3554.2	-0.44046	0.0775988	-5.6761	1.37803e-08	3.55978e-07	1.35704	CUL4A	TRUE	Higher in Suffolk	2913.87	2652.58	2964.9	2398.22	2712.31	3042.89	2996.99	3815.33	3669.32	4427.03	3669.35	4115.57	4375.31	3901	4222.92	4159.12	4150.15	4018.3	3324.66
ENSOARG00000003207	65.262	-0.439451	0.142059	-3.09187	0.00198903	0.00853821	1.35609	XKR8	TRUE	Higher in Suffolk	36.2723	46.1388	58.1354	48.1108	60.5095	58.1046	67.6578	53.3809	102.63	52.342	52.6975	89.3115	81.0984	76.9658	66.4132	63.7546	72.8425	70.145	83.4685
ENSOARG00000003184	3743.91	-0.43917	0.106188	-4.1358	3.53714e-05	0.000309169	1.35582	NUPR1	TRUE	Higher in Suffolk	2964.25	2656.62	4176.88	3066.54	3161.35	2708.57	2683.76	3286.2	4992.64	4143.28	4302.86	5046.1	4079.95	3175.68	4671.66	4575.26	3450.68	4666.31	3325.67
ENSOARG00000000109	70.5419	-0.439135	0.130048	-3.3751	0.000737896	0.00379795	1.35579	SLAIN1	TRUE	Higher in Suffolk	58.4386	45.3293	56.1647	37.6519	66.8789	74.1951	63.4814	61.8094	66.4075	81.2678	67.5902	76.0354	75.0911	62.7439	81.3712	96.2115	96.1894	87.9595	85.4798
ENSOARG00000008556	640.259	-0.438725	0.0923046	-4.7528	2.00615e-06	2.71711e-05	1.35541	RCBTB1	TRUE	Higher in Suffolk	519.902	484.053	461.141	574.192	600.848	529.199	505.345	559.094	924.875	681.823	669.029	561.214	654.795	641.661	861.577	737.235	650.913	689.202	858.82
ENSOARG00000013261	1230.88	-0.438481	0.11321	-3.87313	0.000107446	0.000783937	1.35518	PCNT	TRUE	Higher in Suffolk	963.23	989.96	1001.11	680.872	1035.03	1122.76	1113.43	1211.84	1609.48	1349.87	913.041	1130.88	1520.85	1596.2	1307.92	1331.89	1671.64	1473.04	1363.65
ENSOARG00000015139	1931.27	-0.438284	0.153763	-2.85057	0.00436413	0.0162333	1.35499	ABLIM1	TRUE	Higher in Suffolk	1917.39	2145.86	856.265	1378.48	1781.31	1414.18	1521.88	1650.12	2758.93	2230.04	1603.84	1363.81	2274.76	2525.65	1745.29	1971.76	2439.29	2187.85	2927.43
ENSOARG00000016644	497.081	-0.438265	0.0753838	-5.81341	6.12127e-09	1.71933e-07	1.35497	UVSSA	TRUE	Higher in Suffolk	448.365	407.964	399.065	437.181	453.29	412.096	347.477	388.65	516.771	526.175	481.151	646.905	575.699	616.563	618.66	561.04	494.021	625.738	487.737
ENSOARG00000020496	767.602	-0.43813	0.115416	-3.79604	0.000147028	0.00101609	1.35485	PLEKHA5	TRUE	Higher in Suffolk	627.712	636.23	675.947	492.613	744.16	624.848	637.319	622.777	1046.82	763.091	776.715	692.767	767.932	921.08	644.388	806.785	794.73	1096.71	1211.8
ENSOARG00000000073	147.191	-0.438006	0.12115	-3.61454	0.000300878	0.00183515	1.35473	SRSF10	TRUE	Higher in Suffolk	109.824	113.323	86.7104	125.506	118.896	143.027	132.81	140.476	134.022	170.8	154.656	155.692	213.259	163.134	170.52	184.309	215.726	119.135	144.813
ENSOARG00000018552	1114.48	-0.437563	0.102729	-4.2593	2.05067e-05	0.00019616	1.35431	HCFC1	TRUE	Higher in Suffolk	795.975	832.117	832.617	795.92	952.228	962.749	902.104	1288.63	1209.82	1399.46	1331.18	1047.6	1459.77	1277.47	1395.87	1370.14	1299.96	1093.37	928.21
ENSOARG00000017407	175.933	-0.437522	0.0974032	-4.49112	7.08496e-06	7.97168e-05	1.35428	HPS6	TRUE	Higher in Suffolk	164.233	131.131	140.904	146.424	149.681	110.846	161.209	157.333	176.282	206.613	210.79	203.968	170.207	187.395	184.282	271.247	196.114	197.074	176.993
ENSOARG00000000347	2707.01	-0.437231	0.0723569	-6.04265	1.51605e-09	5.00469e-08	1.354	TRRAP	TRUE	Higher in Suffolk	2196.49	2136.95	2300.78	1881.55	2213.37	2225.85	2279.48	2693.39	3538.92	3336.11	2646.33	2632.27	3179.86	3157.27	2754.05	2848.09	3290.05	3272.32	2850
ENSOARG00000017513	1351.9	-0.437223	0.173575	-2.51926	0.0117602	0.0360392	1.354	ISLR	TRUE	Higher in Suffolk	1344.09	1158.33	1308.54	1521.77	1023.35	711.558	750.082	1018.92	1549.11	1979.35	2076.97	1684.85	1509.83	931.119	1412.63	1207.86	822.747	1562.12	2112.86
ENSOARG00000002529	124.771	-0.437194	0.149571	-2.92231	0.00347443	0.013481	1.35397		TRUE	Higher in Suffolk	76.5748	74.4696	139.919	74.258	101.911	106.376	126.127	119.873	154.548	143.252	142.054	107.415	182.221	114.612	175.307	141.419	128.875	165.898	95.5362
ENSOARG00000000120	58.2031	-0.436786	0.167017	-2.61422	0.00894315	0.0292164	1.35359		TRUE	Higher in Suffolk	65.4916	48.5671	28.575	46.019	63.6942	43.802	53.458	30.9047	55.5408	82.6452	95.0846	50.6903	50.0608	56.0512	57.4385	61.4362	65.3715	74.5986	76.429
ENSOARG00000001016	2680.1	-0.436691	0.0784227	-5.5684	2.5709e-08	6.16845e-07	1.3535	EPN1	TRUE	Higher in Suffolk	2296.24	1913.55	2578.65	1983	2163.48	2001.48	2056.46	2755.2	2832.58	3429.78	2857.12	3463.84	3091.75	2928.89	3048.43	3003.42	2805.37	3186.58	2526.18
ENSOARG00000016268	1233.95	-0.436341	0.107956	-4.04182	5.30372e-05	0.000433022	1.35317	IDUA	TRUE	Higher in Suffolk	1305.8	1068.48	914.4	732.121	1047.77	898.387	999.831	1182.81	1621.55	1446.29	1152.47	1337.26	1177.43	1492.47	1104.49	1428.1	1243.93	1683.48	1608.03
ENSOARG00000005068	285.727	-0.435893	0.147114	-2.9628	0.0030485	0.0120872	1.35275	C6orf120	TRUE	Higher in Suffolk	271.034	235.551	178.347	221.728	231.422	235.994	205.479	298.746	194.393	349.865	394.085	356.039	423.514	298.661	332.066	362.822	396.898	246.064	196.101
ENSOARG00000003139	1149.04	-0.435536	0.0668585	-6.51412	7.31184e-11	3.57571e-09	1.35241	SIK3	TRUE	Higher in Suffolk	814.111	917.11	942.975	924.564	945.859	959.173	1012.36	1101.33	1566.01	1257.59	1233.81	1167.08	1275.55	1231.45	1327.67	1263.5	1186.96	1490.86	1213.81
ENSOARG00000016970	2066.62	-0.435488	0.121117	-3.59567	0.000323563	0.00194306	1.35237	TPP1	TRUE	Higher in Suffolk	2263.99	1650.47	1398.2	1328.28	2163.48	1465.13	1673.9	1693.2	2777.04	2562	1905.13	1922.61	1793.18	2559.11	1912.82	2297.48	2255.32	2710.04	2934.47
ENSOARG00000014507	173.316	-0.43514	0.0958177	-4.54039	5.61493e-06	6.55165e-05	1.35204	PRDM10	TRUE	Higher in Suffolk	137.029	148.13	141.89	137.011	149.681	123.361	157.033	153.587	214.919	232.784	169.548	137.588	188.228	201.617	228.557	212.129	203.585	190.393	165.931
ENSOARG00000014991	702.964	-0.434915	0.17224	-2.52529	0.0115602	0.0356118	1.35183	EXTL3	TRUE	Higher in Suffolk	462.471	542.333	522.233	665.184	541.401	547.077	604.743	715.491	632.682	827.83	1721.83	824.321	750.911	606.524	783.796	734.916	810.606	529.984	531.986
ENSOARG00000000361	38.5377	-0.434527	0.175754	-2.47065	0.013487	0.0404413	1.35147		TRUE	Higher in Suffolk	23.1739	29.1403	51.2379	29.2848	32.9087	25.9236	23.3879	37.4603	54.3334	34.4355	27.4943	54.311	48.0583	34.3	45.4721	40.5711	47.6278	57.8974	35.1975
ENSOARG00000000670	370.917	-0.434385	0.126688	-3.42863	0.000606638	0.00323493	1.35133	ASL	TRUE	Higher in Suffolk	370.783	242.026	264.072	241.6	288.747	323.598	271.466	443.904	396.03	600.555	397.522	427.247	412.501	427.495	425.404	333.842	381.022	468.746	330.857
[truncated: 3,641 more rows]

## Sheet: Table S7. DEGs_SuffolkvsNWS
Ensembl gene ID	baseMean	log2FoldChange	lfcSE	stat	pvalue	padj	absFC	Gene_Name	SIG	Relative expression	s_64	s_66	s_68	s_69	s_70	s_71	s_73	s_75	s_76	s_77	s_31	s_32	s_35	s_40	s_41	s_48	s_49	s_50	s_57	s_58	s_122
[truncated: 6,508 more rows]
