# Supplementary material for: Ewe breed differences in the cervical transcriptome at the follicular phase of a synchronised oestrous cycle
Source: BMC Genomics. 2022 May 11;23:363. doi: 10.1186/s12864-022-08603-8 (PMC9097332; doi:10.1186/s12864-022-08603-8)
Supplement: Supplementary file 3 — Additional file 3: Table S8. List of biological processes with higher expression in Fur compared to Suffolk. Table S9. List of biological processes with lower expression in Fur compared to Suffolk. Table S10. List of biological processes with higher expression in Norwegian White Sheep (NWS) compared to Suffolk. Table S11. List of biological processes with lower expression in Norwegian White Sheep (NWS) compared Suffolk. [file 12864_2022_8603_MOESM3_ESM.xlsx]

## Sheet: KEY
		Additional File 3 - Supplementary tables
		Table S8. List of biological processes induced in Fur compared to Suffolk
		Table S9. List of biological processes repressed in Fur compared to Suffolk
		Table S10. List of biological processes induced in Norwegian White Sheep (NWS) compared to Suffolk
		Table S11. List of biological processes repressed in Norwegian White Sheep (NWS) compared to Suffolk

## Sheet: Table S8.BP_higher_SufvsFur
	Term_ID	P_value	Term_size	Query_size	Intersection_size	Term_name	Gene list
1	GO:0006936	2.26954e-17	252	866	63	muscle contraction	LMOD1,GJC1,CHRM2,CAV1,KCNH2,TNNT1,ACTA1,KLHL41,ACTN2,RYR2,FXYD1,HSPB6,EMD,SGCA,FLNA,DTNA,SORBS1,SLC8A1,CALD1,ANXA6,CASQ1,VCL,MYH11,SMTN,KCNMA1,SYNM,MYL6,SORBS3,DMPK,ADRA1B,MYL12A,FGF13,DYSF,TPM2,ACTG2,TACR1,SLMAP,PRKG1,CACNA1H,ACTA2,CKMT2,CRYAB,MYOCD,ATP2B1,STAC,CHRM3,P2RX1,DMD,GNAO1,CNN1,LTB4R,EHD3,SSPN,PLN,DES,MYLK,HTR2B,TPM1,TMOD2
2	GO:0003012	4.61109e-16	329	866	71	muscle system process	LMOD1,GJC1,LUZP6,CHRM2,CAV1,KCNH2,TNNT1,ACTA1,KLHL41,ACTN2,RYR2,FXYD1,HSPB6,EMD,SGCA,FLNA,DTNA,SORBS1,SLC8A1,CALD1,ANXA6,GATA6,CASQ1,VCL,MYH11,SMTN,KCNMA1,AGTR2,SYNM,MYL6,ERRFI1,SORBS3,DMPK,ADRA1B,MYL12A,FGF13,NR4A3,RGS4,DYSF,TPM2,ACTG2,GATA5,TACR1,SLMAP,MYOC,PRKG1,PI16,CACNA1H,ACTA2,CKMT2,CRYAB,MYOCD,ATP2B1,STAC,CHRM3,P2RX1,DMD,GNAO1,CNN1,LTB4R,EHD3,SSPN,PLN,DES,MYLK,HTR2B,TPM1,TMOD2
3	GO:0061061	9.03175e-16	498	866	90	muscle structure development	LMOD1,LUZP6,CAV1,FOS,TNNT1,METTL8,SGCE,KCNAB1,ACTA1,KLHL41,JPH2,MBNL1,ACTN2,RYR2,SMARCD3,TAGLN,EGR2,EMD,SGCA,FHOD3,PDLIM7,CAMK1,SRPK3,CFL2,SLC8A1,TLL2,PDLIM3,GATA6,MEOX2,CASQ1,MYH11,SMTN,NOV,AGTR2,MYL6,NR2F2,PDLIM2,DMPK,ATF3,SGCD,RGS4,EHD2,FHL1,ITGA7,DYSF,TGFB2,RBM24,ELN,RCAN1,PGM5,TBX18,S100B,CACYBP,COPRS,LGALS1,ZEB1,PI16,ASB2,SVIL,CACNA1H,TCF21,CAPN2,ADAMTS15,CRYAB,JAM2,ZFPM2,MYOCD,TGFBR3,MKX,I…
4	GO:0003008	1.43967e-13	1239	866	156	system process	LMOD1,GJC1,CACNG6,LUZP6,CHRM2,CAV1,ABCC4,SLC24A3,NDRG4,KCNH2,BCHE,FOS,TNNT1,SLC2A3,ACTA1,CNTNAP1,AKAP12,IMMP2L,KLHL41,CDH3,ACTN2,RYR2,STK39,NRXN1,EGR2,YWHAZ,SLC16A7,FXYD1,SLIT2,LPCAT3,HSPB6,EMD,SGCA,KCNIP4,HMCN1,FLNA,DTNA,SORBS1,SPTBN4,VEGFC,AKR1B1,ADCY8,ATP2B3,SLC8A1,CALD1,ANXA6,GATA6,MEOX2,CASQ1,VCL,MYH11,SMTN,KCNMA1,SLC7A2,NOV,C1QL1,SLC26A7,ALDH1A3,CCL2,PTN,AGTR2,SYNM,JUN,MYL6,ERRFI1,NR2F2,SOR…
5	GO:0060537	3.27863e-09	306	866	57	muscle tissue development	CHRM2,CAV1,TNNT1,RYR2,HSPB6,SLC8A1,ANXA6,CASQ1,KCNMA1,DMPK,ADRA1B,FGF13,TACR1,PRKG1,MYOCD,ATP2B1,CHRM3,P2RX1,DMD,CNN1,EHD3,PLN,TPM1
6	GO:0032501	8.61276e-09	5282	866	433	multicellular organismal process	LMOD1,GJC1,CHN1,SLITRK5,CIB2,PLP1,MUSTN1,TNFRSF12A,TFPI2,A2M,CACNG6,CKB,ID1,EML1,LUZP6,CHRM2,SERPINI1,CAV1,ABCC4,SLC24A3,NDRG4,KCNH2,BCHE,TIMM8A,RFLNA,PRELP,ARL3,PRDX1,CDH8,FOS,TNNT1,LINGO1,FGF1,MFAP5,DZIP1,METTL8,SLC2A3,SLC2A14,HAX1,SGCE,CCDC88A,GNL3,SLIT3,LLPH,KCNAB1,ACTB,ACTA1,MTHFD1L,CNTNAP1,FAT3,AKAP12,PUS7,CCDC136,MAOB,PDGFD,IMMP2L,LRRN3,KLHL41,CDH3,RMI1,CSPG5,EFHC2,IER3IP1,JPH2,MBNL1,ACTN2…
7	GO:0048869	2.3442e-08	3159	866	287	cellular developmental process	GJC1,TNFRSF12A,ID1,CAV1,FGF1,PDGFD,NRXN1,YWHAZ,SLIT2,HSPB6,FLNA,NGFR,VEGFC,THSD7A,RSPO3,CALD1,GATA6,MEOX2,NOV,CDH13,LAMA4,CCL2,PTN,JUN,NR2F2,ADAMTS9,HAS2,TGFB2,PRRX1,GPC3,PTGIS,RRAS,PDCL3,JAM3,NAA15,NCL,TMEM100,HSPB1,CYR61,TCF21,ACTA2,TGFBI,ANGPT1,MCAM,ZFPM2,MYOCD,TGFBR3,ITGA5,IL18,GLMN,ANGPTL1,EGR1,OSR1,SEMA3C,NR4A1,THBS4,ITGB1,LDLR,COL8A1,NRP2,ANXA3,EMILIN1,MYO18B,KLF2,FN1,RAP1A,MYLK
8	GO:0030154	3.01464e-08	3095	866	282	cell differentiation	GJC1,CHN1,SLITRK5,PLP1,MUSTN1,TNFRSF12A,CKB,ID1,EML1,LUZP6,CHRM2,SERPINI1,CAV1,SLC24A3,NDRG4,BCHE,TIMM8A,RFLNA,PRELP,ARL3,PRDX1,FOS,LINGO1,FGF1,MFAP5,METTL8,HAX1,SGCE,CCDC88A,SLIT3,LLPH,KCNAB1,ACTB,ACTA1,MTHFD1L,CNTNAP1,FAT3,PUS7,MAOB,PDGFD,IMMP2L,LRRN3,KLHL41,CDH3,CSPG5,EFHC2,IER3IP1,JPH2,MBNL1,ACTN2,RYR2,THBS3,SMARCD3,TAGLN,NRXN1,RHEB,EGR2,YWHAZ,LGI4,LRIG3,RXFP1,IL34,SLIT2,HSPB6,MSN,EMD,TMEM126…
9	GO:0014706	4.85317e-08	289	866	53	striated muscle tissue development	GJC1,LUZP6,CAV1,NDRG4,FOS,METTL8,KCNAB1,ACTA1,KLHL41,JPH2,ACTN2,RYR2,EGR2,EMD,FHOD3,SRPK3,GLI1,CFL2,SLC8A1,TLL2,GATA6,MEOX2,CASQ1,AGTR2,MYL6,NR2F2,ATF3,SGCD,ADAMTS9,RGS4,TGFB2,RBM24,ELN,RCAN1,GATA5,PGM5,TBX18,S100B,CACYBP,PI16,ASB2,SVIL,TCF21,ZFPM2,MYOCD,TGFBR3,EGR1,HMGCR,OSR1,SEMA3C,NR4A1,ANKRD33,ITGB1,DMD,CSRP1,PLN,MYLK,TPM1
10	GO:0007517	5.94071e-08	255	866	49	muscle organ development	LUZP6,CAV1,FOS,METTL8,SGCE,KCNAB1,ACTA1,KLHL41,JPH2,RYR2,TAGLN,EGR2,EMD,SGCA,SRPK3,CFL2,TLL2,MEOX2,CASQ1,SMTN,MYL6,NR2F2,ATF3,SGCD,FHL1,ITGA7,TGFB2,RBM24,ELN,RCAN1,S100B,COPRS,ASB2,SVIL,CACNA1H,TCF21,CRYAB,ZFPM2,MYOCD,TGFBR3,MKX,EGR1,HMGCR,ITGB1BP2,NR4A1,ANKRD33,DMD,TCF23,FHL3,SPEG,MYLK,TPM1
11	GO:0048731	1.01436e-07	3668	866	320	system development	GJC1,CHN1,SLITRK5,PLP1,MUSTN1,TNFRSF12A,CKB,ID1,EML1,LUZP6,CHRM2,SERPINI1,CAV1,SLC24A3,NDRG4,BCHE,TIMM8A,RFLNA,PRELP,ARL3,PRDX1,FOS,LINGO1,FGF1,MFAP5,METTL8,HAX1,SGCE,CCDC88A,SLIT3,LLPH,KCNAB1,ACTB,ACTA1,MTHFD1L,CNTNAP1,FAT3,PUS7,MAOB,PDGFD,IMMP2L,LRRN3,KLHL41,CDH3,CSPG5,EFHC2,IER3IP1,JPH2,MBNL1,ACTN2,RYR2,THBS3,SMARCD3,TAGLN,NRXN1,RHEB,EGR2,YWHAZ,LGI4,LRIG3,RXFP1,IL34,SLIT2,HSPB6,MSN,EMD,TMEM126…
12	GO:0007275	2.69492e-07	4060	866	345	multicellular organism development	GJC1,SLITRK5,TNFRSF12A,ID1,CAV1,NDRG4,FGF1,SLIT3,KCNAB1,PDGFD,IMMP2L,JPH2,ACTN2,RYR2,SMARCD3,NRXN1,YWHAZ,SLIT2,HSPB6,FLNA,FHOD3,PDLIM7,NGFR,GLI1,VEGFC,THSD7A,SLC8A1,RSPO3,CALD1,PDLIM3,GATA6,MEOX2,TBC1D32,OXCT1,NOV,CDH13,LAMA4,CCL2,PTN,AGTR2,JUN,ERRFI1,NR2F2,PDLIM2,SGCD,NTRK3,ADAMTS9,RGS4,HAS2,TGFB2,RBM24,ELN,PRRX1,GPC3,PTGIS,GATA5,SNAI1,RRAS,PDCL3,TBX18,CACYBP,JAM3,NAA15,NCL,TMEM100,HSPB1,PI16,CY…
13	GO:0032502	4.30429e-07	4775	866	392	developmental process	GJC1,SLITRK5,TNFRSF12A,ID1,CAV1,NDRG4,FGF1,SLIT3,KCNAB1,PDGFD,IMMP2L,JPH2,ACTN2,RYR2,SMARCD3,NRXN1,YWHAZ,SLIT2,HSPB6,FLNA,FHOD3,PDLIM7,NGFR,GLI1,VEGFC,THSD7A,SLC8A1,RSPO3,CALD1,PDLIM3,GATA6,MEOX2,TBC1D32,OXCT1,NOV,CDH13,LAMA4,CCL2,PTN,AGTR2,JUN,ERRFI1,NR2F2,PDLIM2,SGCD,NTRK3,ADAMTS9,RGS4,HAS2,TGFB2,RBM24,ELN,PRRX1,GPC3,PTGIS,GATA5,SNAI1,RRAS,PDCL3,TBX18,CACYBP,JAM3,NAA15,NCL,TMEM100,HSPB1,PI16,CY…
14	GO:0009888	1.26841e-06	1527	866	159	tissue development	GJC1,LUZP6,CAV1,NDRG4,FOS,METTL8,KCNAB1,ACTA1,KLHL41,JPH2,ACTN2,RYR2,EGR2,EMD,FHOD3,SRPK3,GLI1,CFL2,SLC8A1,TLL2,GATA6,MEOX2,CASQ1,AGTR2,MYL6,NR2F2,ATF3,SGCD,ADAMTS9,RGS4,TGFB2,RBM24,ELN,RCAN1,GATA5,PGM5,TBX18,S100B,CACYBP,PI16,ASB2,SVIL,TCF21,ZFPM2,MYOCD,TGFBR3,EGR1,HMGCR,SEMA3C,NR4A1,ANKRD33,ITGB1,DMD,PLN,TPM1
15	GO:0044057	2.18999e-06	406	866	62	regulation of system process	GJC1,CACNG6,LUZP6,CHRM2,CAV1,KCNH2,TNNT1,RYR2,STK39,NRXN1,EGR2,FXYD1,LPCAT3,HSPB6,SGCA,KCNIP4,FLNA,SPTBN4,ATP2B3,SLC8A1,ANXA6,CASQ1,KCNMA1,NOV,AGTR2,ERRFI1,DMPK,ADRA1B,FGF13,NR4A3,RGS4,RIMS1,TGFB2,GATA5,TACR1,TBX18,S100B,PRKG1,TMEM100,GLS,SHANK1,PI16,CACNA1H,SGK1,SOX10,JAM2,MYOCD,ATP2B1,CHRM3,CRY1,P2RX1,DMD,GNAO1,CNN1,HSPB7,DLGAP3,EHD3,RYR3,LRRK2,PLN,DES,SLC4A3,TPM1
16	GO:0009653	4.30295e-06	2143	866	204	anatomical structure morphogenesis	LMOD1,GJC1,CHN1,SLITRK5,MUSTN1,TNFRSF12A,ID1,LUZP6,CAV1,NDRG4,RFLNA,CDH8,TNNT1,LINGO1,FGF1,MFAP5,SLIT3,LLPH,ACTB,ACTA1,MTHFD1L,CNTNAP1,FAT3,CCDC136,KLHL41,CSPG5,MBNL1,ACTN2,RYR2,THBS3,SMARCD3,DUSP1,NRXN1,EGR2,YWHAZ,LRIG3,RXFP1,SLIT2,SEPT7,HSPB6,MSN,CDH19,MAP1B,FLNA,FHOD3,PDLIM7,RHOQ,PFN1,COL13A1,MEOX1,NGFR,SIX2,L1CAM,CAMK1,NES,COL12A1,PLXNA4,GLI1,SPTBN4,VEGFC,PLXNB3,CFL2,THSD7A,TRPC6,TTC39C,RSPO3…
17	GO:0048856	5.57987e-06	4419	866	363	anatomical structure development	LMOD1,GJC1,CHN1,SLITRK5,PLP1,MUSTN1,TNFRSF12A,CKB,ID1,EML1,LUZP6,CHRM2,SERPINI1,CAV1,SLC24A3,NDRG4,BCHE,TIMM8A,RFLNA,PRELP,ARL3,PRDX1,CDH8,FOS,TNNT1,LINGO1,FGF1,MFAP5,DZIP1,METTL8,SLC2A14,HAX1,SGCE,CCDC88A,SLIT3,LLPH,KCNAB1,ACTB,ACTA1,MTHFD1L,CNTNAP1,FAT3,PUS7,CCDC136,MAOB,PDGFD,IMMP2L,LRRN3,KLHL41,CDH3,CSPG5,EFHC2,IER3IP1,JPH2,MBNL1,ACTN2,RYR2,THBS3,SMARCD3,DUSP1,TAGLN,NRXN1,RHEB,EGR2,YWHAZ,LGI4…
18	GO:0048513	4.54543e-05	2670	866	238	animal organ development	GJC1,SLITRK5,PLP1,MUSTN1,CKB,ID1,EML1,LUZP6,CAV1,SLC24A3,NDRG4,RFLNA,ARL3,FOS,FGF1,MFAP5,METTL8,HAX1,SGCE,SLIT3,KCNAB1,ACTB,ACTA1,MTHFD1L,FAT3,PUS7,MAOB,PDGFD,IMMP2L,KLHL41,CDH3,IER3IP1,JPH2,ACTN2,RYR2,THBS3,SMARCD3,TAGLN,NRXN1,RHEB,EGR2,YWHAZ,LRIG3,RXFP1,IL34,SLIT2,MSN,EMD,SGCA,FLNA,FHOD3,PDLIM7,PFN1,COL13A1,MEOX1,NGFR,SIX2,ZFP36,NES,PLXNA4,LAG3,SRPK3,GLI1,VEGFC,CFL2,PPP2R3C,AKR1B1,TTC39C,LYAR,S…
19	GO:0042692	9.23412e-05	292	866	47	muscle cell differentiation	LMOD1,LUZP6,TNNT1,ACTA1,KLHL41,ACTN2,SMARCD3,FHOD3,CAMK1,CFL2,SLC8A1,GATA6,CASQ1,MYH11,NOV,AGTR2,DMPK,RGS4,EHD2,DYSF,RBM24,RCAN1,PGM5,TBX18,CACYBP,ZEB1,PI16,CACNA1H,CAPN2,ADAMTS15,JAM2,MYOCD,GLMN,ITGB1,DMD,CSRP1,PRDM6,TCF23,BOC,SPEG,RBPMS2,TPM1,TMOD2
20	GO:0072359	0.000143862	906	866	102	circulatory system development	GJC1,SLITRK5,TNFRSF12A,ID1,CAV1,NDRG4,FGF1,SLIT3,KCNAB1,PDGFD,IMMP2L,JPH2,ACTN2,RYR2,SMARCD3,NRXN1,YWHAZ,SLIT2,HSPB6,FLNA,FHOD3,PDLIM7,NGFR,GLI1,VEGFC,THSD7A,SLC8A1,RSPO3,CALD1,PDLIM3,GATA6,MEOX2,TBC1D32,OXCT1,NOV,CDH13,LAMA4,CCL2,PTN,AGTR2,JUN,ERRFI1,NR2F2,PDLIM2,SGCD,NTRK3,ADAMTS9,RGS4,HAS2,TGFB2,RBM24,ELN,PRRX1,GPC3,PTGIS,GATA5,SNAI1,RRAS,PDCL3,TBX18,CACYBP,JAM3,NAA15,NCL,TMEM100,HSPB1,PI16,CY…
21	GO:0030029	0.000161351	684	866	83	actin filament-based process	KIT,LMOD1,GJC1,ID1,LUZP6,CAV1,KCNH2,RFLNA,TNNT1,HAX1,POF1B,CCDC88A,APOA1,ACTB,ACTA1,USH1C,KLHL41,MDK,ACTN2,RYR2,SLIT2,NPHS1,FLNA,FHOD3,PDLIM7,AGAP2,OBSCN,RHOQ,PTK7,PFN1,IQGAP3,SORBS1,DSG2,PDGFRB,SPTBN4,CFL2,THSD7A,PLEKHH2,LRP1,HIP1R,MYO1A,CALD1,LCP1,PDLIM3,SPTBN2,WNT4,CASQ1,WIPF3,MYH11,FRMD3,SMTN,KANK4,CCL27,MYL6,WASF1,PDLIM2,SORBS3,LLGL2,MICAL1,EPB41L3,PREX1,FGF13,PACSIN1,ARHGAP6,NTRK3,CLDN3,PDP…
22	GO:0032879	0.000180221	2154	866	198	regulation of localization	PLP1,CCDC25,REM1,CACNG6,CRIPT,CHRM2,CAV1,NDRG4,KCNH2,CAVIN1,FGF1,C4B,C4A,HAX1,CCDC88A,GNL3,RRAD,UBE2D3,KCNAB1,ACTB,AKAP12,KCNMB1,MAOB,PDGFD,CDH3,CSPG5,IER3IP1,JPH2,ACTN2,RYR2,DUSP1,LIPG,PRAM1,STK39,NRXN1,STON1,YWHAZ,FXYD1,IL34,SLIT2,LPCAT3,MSN,EMD,KCNIP4,MAP1B,FLNA,MMD,RHOQ,PFN1,NGFR,SORBS1,ZFP36,PODN,CAMK1,NHP2,PLXNA4,GLI1,SPTBN4,VEGFC,PLXNB3,RSL1D1,CAMK2A,SPOCK2,TRPC6,ADCY8,LYAR,SLC8A1,GEM,MYC,…
23	GO:0008016	0.000227376	170	866	33	regulation of heart contraction	GJC1,CACNG6,CHRM2,CAV1,KCNH2,RYR2,FXYD1,KCNIP4,FLNA,SPTBN4,ATP2B3,SLC8A1,CASQ1,AGTR2,DMPK,ADRA1B,FGF13,RGS4,TGFB2,TBX18,CACNA1H,ATP2B1,CHRM3,DMD,GNAO1,HSPB7,EHD3,RYR3,PLN,DES,SLC4A3,TPM1
24	GO:0009719	0.000238026	1262	866	130	response to endogenous stimulus	KIT,FGB,ADAMTS7,ABCA2,PRKCZ,CIB2,ID1,CHRM2,RAB31,CAV1,ACVR2B,BCHE,FMOD,CIDEA,HTRA4,FOS,FGF1,LPIN3,PTPRU,UBE2D3,APOA1,SLIT3,ACTB,ACTA1,RNF165,MAOB,PDGFD,CDH1,MDK,IGF2,LRP2,NQO1,KCP,ZFHX3,ACTN2,NCOA2,RYR2,NOTCH1,DUSP1,ZNF703,NOS1,FOLR1,NRXN1,EGR2,NR1D2,RXFP1,SLIT2,PRKAR2B,MAP1B,FLNA,RHOQ,GRB14,PAPPA,NGFR,GAREM1,SORBS1,ZFP36,NTRK1,PDE3B,PDGFRB,LTBP4,CAMK2A,ITGB6,TRIM25,LRP1,ABCA1,AKR1B1,ADCY8,OXTR,D…
25	GO:0031589	0.000351099	314	866	48	cell-substrate adhesion	ID1,SGCE,CSPG5,ACTN2,THBS3,FLNA,COL13A1,SORBS1,L1CAM,SPOCK2,ITGA8,VCL,RSU1,CDH13,PTN,SORBS3,ARHGAP6,ADAMTS9,HAS2,EGFL6,ITGA7,RRAS,MYOC,JAM3,LGALS1,COL5A3,CYR61,VWA2,EDA,ANGPT1,LIMS2,ITGA5,EPHA3,ILK,RAC3,ITGB1,COL8A1,CORO1C,ZYX,DMD,NTNG1,EMILIN1,PHLDB2,FN1,FERMT2,S100A10,ACTN1
26	GO:0010959	0.000423209	286	866	45	regulation of metal ion transport	KIT,NRG1,TWIST2,PLP1,CCDC25,CAV1,NDRG4,CAVIN1,FGF1,RIN2,VASH1,PTPRU,IL6R,AKAP12,PDGFD,CDH1,MDK,STK10,TRIM46,RYR2,NOTCH1,RET,DUSP1,ZNF703,STK39,IL34,SLIT2,MSN,FLNA,PFN1,TP53INP1,PODN,TNFRSF18,DSG2,PLXNA4,PDGFRB,GLI1,VEGFC,PLXNB3,CAMK2A,SPOCK2,SRGAP3,LRP1,SLC8A1,SEMA4D,RFFL,MYC,WNT4,GRN,PTPRJ,LAMP1,MEOX2,VCL,MADCAM1,TNFAIP6,ITGAX,CCL27,ALOX12,APOE,NOV,CDH13,LAMA4,CCL2,PTN,AGTR2,NR2F2,PREX1,SEMA3F,F…
27	GO:1901654	0.000464967	166	866	32	response to ketone	CAV1,FOS,SLIT3,MAOB,NQO1,DUSP1,SLIT2,MSN,AKR1B1,ADCY8,MYC,PTN,AGTR2,PSPH,FOSB,ERRFI1,NTRK3,TGFB2,PTGFR,FIBIN,ADCY2,SOX10,ATP2B1,TGFBR3,AACS,KLF2,PLN,ADCY5,GNG2
28	GO:0055002	0.00092408	89	866	22	striated muscle cell development	LMOD1,TNNT1,ACTA1,KLHL41,ACTN2,FHOD3,CFL2,CASQ1,MYH11,PGM5,ITGB1,CSRP1,TPM1,TMOD2
29	GO:0051146	0.000929572	216	866	37	striated muscle cell differentiation	LMOD1,LUZP6,TNNT1,ACTA1,KLHL41,ACTN2,FHOD3,CFL2,SLC8A1,GATA6,CASQ1,MYH11,NOV,AGTR2,DMPK,RGS4,EHD2,RBM24,RCAN1,PGM5,TBX18,CACYBP,PI16,CACNA1H,CAPN2,ADAMTS15,JAM2,MYOCD,ITGB1,DMD,CSRP1,TPM1,TMOD2
30	GO:0060047	0.000987818	198	866	35	heart contraction	GJC1,CACNG6,CHRM2,CAV1,KCNH2,RYR2,FXYD1,KCNIP4,FLNA,SPTBN4,ATP2B3,SLC8A1,CASQ1,AGTR2,DMPK,ADRA1B,SGCD,FGF13,RGS4,TGFB2,TBX18,CACNA1H,ATP2B1,CHRM3,DMD,GNAO1,HSPB7,EHD3,RYR3,PLN,DES,SLC4A3,TPM1
31	GO:1903522	0.00128771	200	866	35	regulation of blood circulation	GJC1,CACNG6,CHRM2,CAV1,KCNH2,RYR2,FXYD1,KCNIP4,FLNA,SPTBN4,ATP2B3,SLC8A1,CASQ1,AGTR2,DMPK,ADRA1B,FGF13,RGS4,TGFB2,TBX18,CACNA1H,ATP2B1,CHRM3,P2RX1,DMD,GNAO1,HSPB7,EHD3,RYR3,PLN,DES,SLC4A3,TPM1
32	GO:0007519	0.00134805	122	866	26	skeletal muscle tissue development	CAV1,FOS,METTL8,KCNAB1,ACTA1,KLHL41,EGR2,EMD,SRPK3,CFL2,TLL2,MEOX2,CASQ1,MYL6,NR2F2,ATF3,RBM24,ELN,RCAN1,S100B,ASB2,SVIL,TCF21,MYOCD,EGR1,HMGCR,NR4A1,ANKRD33,DMD
33	GO:0007155	0.00158103	1123	866	116	cell adhesion	AOC3,TNFRSF12A,ID1,SERPINI1,CAV1,CDH8,SGCE,ACTB,CNTNAP1,FAT3,CDH3,CSPG5,ACTN2,THBS3,DUSP1,NRXN1,SPARCL1,MSN,CDH19,HMCN1,FLNA,COL13A1,SORBS1,L1CAM,COL12A1,PLXNA4,LAG3,PLXNB3,SPOCK2,CTNNAL1,ITGA8,VCL,TNFAIP6,RSU1,FSTL3,DPT,NOV,TGFB1I1,CDH13,LAMA4,CCL2,PTN,MPZ,FCGR2B,CERCAM,SORBS3,MYL12A,ARHGAP6,NR4A3,ADAMTS9,HAS2,EGFL6,ITGA7,FEZ1,TGFB2,GATA5,ST3GAL4,PGM5,NEXN,DUSP10,RRAS,CD274,MYOC,JAM3,PRKG1,HSPB1…
34	GO:0022610	0.00202136	1128	866	116	biological adhesion	AOC3,TNFRSF12A,ID1,SERPINI1,CAV1,CDH8,SGCE,ACTB,CNTNAP1,FAT3,CDH3,CSPG5,ACTN2,THBS3,DUSP1,NRXN1,SPARCL1,MSN,CDH19,HMCN1,FLNA,COL13A1,SORBS1,L1CAM,COL12A1,PLXNA4,LAG3,PLXNB3,SPOCK2,CTNNAL1,ITGA8,VCL,TNFAIP6,RSU1,FSTL3,DPT,NOV,TGFB1I1,CDH13,LAMA4,CCL2,PTN,MPZ,FCGR2B,CERCAM,SORBS3,MYL12A,ARHGAP6,NR4A3,ADAMTS9,HAS2,EGFL6,ITGA7,FEZ1,TGFB2,GATA5,ST3GAL4,PGM5,NEXN,DUSP10,RRAS,CD274,MYOC,JAM3,PRKG1,HSPB1…
35	GO:0006937	0.00235732	117	866	25	regulation of muscle contraction	CHRM2,CAV1,TNNT1,RYR2,HSPB6,SLC8A1,ANXA6,CASQ1,KCNMA1,DMPK,ADRA1B,FGF13,TACR1,PRKG1,MYOCD,ATP2B1,CHRM3,P2RX1,DMD,CNN1,EHD3,PLN,TPM1
36	GO:0003015	0.00356845	208	866	35	heart process	GJC1,CACNG6,CHRM2,CAV1,KCNH2,RYR2,FXYD1,KCNIP4,FLNA,SPTBN4,ATP2B3,SLC8A1,CASQ1,AGTR2,DMPK,ADRA1B,SGCD,FGF13,RGS4,TGFB2,TBX18,CACNA1H,ATP2B1,CHRM3,DMD,GNAO1,HSPB7,EHD3,RYR3,PLN,DES,SLC4A3,TPM1
37	GO:0030036	0.00376465	615	866	73	actin cytoskeleton organization	KIT,LMOD1,ID1,LUZP6,RFLNA,TNNT1,HAX1,POF1B,CCDC88A,APOA1,ACTB,ACTA1,USH1C,KLHL41,MDK,ACTN2,SLIT2,NPHS1,FLNA,FHOD3,PDLIM7,AGAP2,OBSCN,RHOQ,PTK7,PFN1,IQGAP3,SORBS1,PDGFRB,SPTBN4,CFL2,THSD7A,PLEKHH2,LRP1,HIP1R,MYO1A,CALD1,LCP1,PDLIM3,SPTBN2,WNT4,CASQ1,MYH11,FRMD3,SMTN,KANK4,CCL27,WASF1,PDLIM2,SORBS3,LLGL2,MICAL1,EPB41L3,PREX1,PACSIN1,ARHGAP6,NTRK3,CLDN3,RGS4,EHD2,TPM2,ELN,PGM5,PDCL3,CCL26,TLE6,MYOC,…
38	GO:0048646	0.00410567	892	866	96	anatomical structure formation involved in morphogenesis	LMOD1,GJC1,CHN1,SLITRK5,MUSTN1,TNFRSF12A,ID1,LUZP6,CAV1,NDRG4,RFLNA,CDH8,TNNT1,LINGO1,FGF1,MFAP5,SLIT3,LLPH,ACTB,ACTA1,MTHFD1L,CNTNAP1,FAT3,CCDC136,KLHL41,CSPG5,MBNL1,ACTN2,RYR2,THBS3,SMARCD3,DUSP1,NRXN1,EGR2,YWHAZ,LRIG3,RXFP1,SLIT2,SEPT7,HSPB6,MSN,CDH19,MAP1B,FLNA,FHOD3,PDLIM7,RHOQ,PFN1,COL13A1,MEOX1,NGFR,SIX2,L1CAM,CAMK1,NES,COL12A1,PLXNA4,GLI1,SPTBN4,VEGFC,PLXNB3,CFL2,THSD7A,TRPC6,TTC39C,RSPO3…
39	GO:0030239	0.00443254	47	866	15	myofibril assembly	LMOD1,TNNT1,ACTA1,KLHL41,ACTN2,FHOD3,CFL2,CASQ1,MYH11,PGM5,ITGB1,CSRP1,TPM1,TMOD2
40	GO:0014070	0.00543786	727	866	82	response to organic cyclic compound	CAV1,FOS,SLIT3,MAOB,NQO1,DUSP1,SLIT2,MSN,AKR1B1,ADCY8,MYC,PTN,AGTR2,PSPH,FOSB,ERRFI1,NTRK3,TGFB2,PTGFR,FIBIN,ADCY2,SOX10,ATP2B1,TGFBR3,AACS,KLF2,PLN,ADCY5,GNG2
41	GO:0060538	0.0061752	131	866	26	skeletal muscle organ development	LMOD1,LUZP6,TNNT1,ACTA1,KLHL41,ACTN2,SMARCD3,FHOD3,CAMK1,CFL2,SLC8A1,GATA6,CASQ1,MYH11,NOV,AGTR2,DMPK,RGS4,EHD2,DYSF,RBM24,RCAN1,PGM5,TBX18,CACYBP,ZEB1,PI16,CACNA1H,CAPN2,ADAMTS15,JAM2,MYOCD,GLMN,ITGB1,DMD,CSRP1,PRDM6,TCF23,BOC,SPEG,RBPMS2,TPM1,TMOD2
42	GO:0097435	0.0112112	632	866	73	supramolecular fiber organization	LMOD1,COL20A1,CRIPT,ID1,LUZP6,FMOD,RFLNA,ARL3,TNNT1,MFAP5,HAX1,CCDC88A,KATNA1,ACTA1,KLHL41,VBP1,ACTN2,SLIT2,MAP1B,FLNA,FHOD3,PFN1,COL13A1,SORBS1,COL12A1,SPTBN4,LTBP4,CFL2,PLEKHH2,P4HA1,CALD1,TLL2,CASQ1,HSPA1B,HSPA1A,MYH11,KANK4,DPT,WASF1,SORBS3,MICAL1,FGF13,ARHGAP6,RGS4,MAP7D3,TGFB2,TPM2,ELN,PGM5,ADAMTS3,MYOC,COL5A3,SHANK1,HDGFL3,SVIL,COL24A1,NAV3,TGFBI,CRYAB,CDC42EP3,SYNPO2,ILK,RAC3,BFSP1,DSTN,I…
43	GO:0055001	0.0115515	135	866	26	muscle cell development	LMOD1,LUZP6,TNNT1,ACTA1,KLHL41,ACTN2,SMARCD3,FHOD3,CAMK1,CFL2,SLC8A1,GATA6,CASQ1,MYH11,NOV,AGTR2,DMPK,RGS4,EHD2,DYSF,RBM24,RCAN1,PGM5,TBX18,CACYBP,ZEB1,PI16,CACNA1H,CAPN2,ADAMTS15,JAM2,MYOCD,GLMN,ITGB1,DMD,CSRP1,PRDM6,TCF23,BOC,SPEG,RBPMS2,TPM1,TMOD2
44	GO:0090257	0.0116545	180	866	31	regulation of muscle system process	LUZP6,CHRM2,CAV1,TNNT1,RYR2,HSPB6,SGCA,SLC8A1,ANXA6,CASQ1,KCNMA1,ERRFI1,DMPK,ADRA1B,FGF13,NR4A3,RGS4,GATA5,TACR1,PRKG1,PI16,MYOCD,ATP2B1,CHRM3,P2RX1,DMD,CNN1,EHD3,PLN,TPM1
45	GO:0051270	0.0121199	863	866	92	regulation of cellular component movement	KIT,NRG1,TWIST2,PLP1,CCDC25,CAV1,NDRG4,CAVIN1,FGF1,RIN2,VASH1,PTPRU,IL6R,AKAP12,PDGFD,CDH1,MDK,STK10,TRIM46,RYR2,NOTCH1,RET,DUSP1,ZNF703,STK39,IL34,SLIT2,MSN,FLNA,PFN1,TP53INP1,PODN,TNFRSF18,DSG2,PLXNA4,PDGFRB,GLI1,VEGFC,PLXNB3,CAMK2A,SPOCK2,SRGAP3,LRP1,SLC8A1,SEMA4D,RFFL,MYC,WNT4,GRN,PTPRJ,LAMP1,MEOX2,VCL,MADCAM1,TNFAIP6,ITGAX,CCL27,ALOX12,APOE,NOV,CDH13,LAMA4,CCL2,PTN,AGTR2,NR2F2,PREX1,SEMA3F,F…
46	GO:0035637	0.0148614	128	866	25	multicellular organismal signaling	GJC1,CACNG6,CAV1,KCNH2,CNTNAP1,RYR2,FXYD1,KCNIP4,FLNA,SPTBN4,ATP2B3,SLC8A1,CASQ1,DMPK,TBX18,JAM3,CACNA1H,ATP2B1,P2RX1,CNTNAP2,EHD3,RYR3,PLN,SLC4A3
47	GO:0071495	0.015505	1069	866	108	cellular response to endogenous stimulus	KIT,FGB,ADAMTS7,ABCA2,PRKCZ,CIB2,ID1,CHRM2,RAB31,CAV1,ACVR2B,BCHE,FMOD,CIDEA,HTRA4,FOS,FGF1,LPIN3,PTPRU,UBE2D3,APOA1,SLIT3,ACTB,ACTA1,RNF165,MAOB,PDGFD,CDH1,MDK,IGF2,LRP2,NQO1,KCP,ZFHX3,ACTN2,NCOA2,RYR2,NOTCH1,DUSP1,ZNF703,NOS1,FOLR1,NRXN1,EGR2,NR1D2,RXFP1,SLIT2,PRKAR2B,MAP1B,FLNA,RHOQ,GRB14,PAPPA,NGFR,GAREM1,SORBS1,ZFP36,NTRK1,PDE3B,PDGFRB,LTBP4,CAMK2A,ITGB6,TRIM25,LRP1,ABCA1,AKR1B1,ADCY8,OXTR,D…
48	GO:0003013	0.0173358	443	866	56	circulatory system process	GJC1,CACNG6,CHRM2,CAV1,ABCC4,SLC24A3,KCNH2,SLC2A3,AKAP12,IMMP2L,RYR2,STK39,SLC16A7,FXYD1,SLIT2,KCNIP4,FLNA,SPTBN4,VEGFC,ATP2B3,SLC8A1,MEOX2,CASQ1,KCNMA1,SLC7A2,AGTR2,NR2F2,DMPK,ADRA1B,SGCD,SLCO3A1,FGF13,RGS4,SLC2A4,TGFB2,ELN,TBX18,PRKG1,CACNA1H,SGK1,ACTA2,ANGPT1,ATP2B1,CHRM3,P2RX1,DMD,GNAO1,HSPB7,KLF2,EHD3,SLC16A1,RYR3,PLN,DES,SLC4A3,HTR2B,TPM1,FERMT2
49	GO:0031032	0.0177549	174	866	30	actomyosin structure organization	LMOD1,ID1,LUZP6,RFLNA,TNNT1,HAX1,CCDC88A,ACTB,ACTA1,KLHL41,ACTN2,SLIT2,FLNA,FHOD3,PDLIM7,RHOQ,PFN1,SORBS1,SPTBN4,CFL2,THSD7A,PLEKHH2,CALD1,PDLIM3,CASQ1,MYH11,SMTN,KANK4,CCL27,WASF1,PDLIM2,SORBS3,MICAL1,ARHGAP6,NTRK3,RGS4,EHD2,TPM2,ELN,PGM5,PDCL3,MYOC,JAM3,PRKG1,EPB41L2,SHANK1,SVIL,CXCL1,PALLD,EHBP1L1,CDC42EP3,SYNPO2,EPHA3,ILK,RAC3,DSTN,ITGB1,CORO1C,ZYX,DMD,CNN1,CAVIN3,CSRP1,PHLDB2,FHL3,TPM1,TMOD2…
50	GO:0007507	0.0258398	471	866	58	heart development	GJC1,TNFRSF12A,ID1,CAV1,FGF1,PDGFD,NRXN1,YWHAZ,SLIT2,HSPB6,FLNA,NGFR,VEGFC,THSD7A,RSPO3,CALD1,GATA6,MEOX2,NOV,CDH13,LAMA4,CCL2,PTN,JUN,NR2F2,ADAMTS9,HAS2,TGFB2,PRRX1,GPC3,PTGIS,RRAS,PDCL3,JAM3,NAA15,NCL,TMEM100,HSPB1,CYR61,TCF21,ACTA2,TGFBI,ANGPT1,MCAM,ZFPM2,MYOCD,TGFBR3,ITGA5,IL18,GLMN,ANGPTL1,EGR1,OSR1,SEMA3C,NR4A1,THBS4,ITGB1,LDLR,COL8A1,NRP2,ANXA3,EMILIN1,MYO18B,KLF2,FN1,RAP1A,MYLK
51	GO:0008015	0.0281561	372	866	49	blood circulation	GJC1,CACNG6,CHRM2,CAV1,KCNH2,AKAP12,IMMP2L,RYR2,STK39,FXYD1,SLIT2,KCNIP4,FLNA,SPTBN4,VEGFC,ATP2B3,SLC8A1,MEOX2,CASQ1,KCNMA1,AGTR2,NR2F2,DMPK,ADRA1B,SGCD,FGF13,RGS4,TGFB2,ELN,TBX18,PRKG1,CACNA1H,SGK1,ACTA2,ANGPT1,ATP2B1,CHRM3,P2RX1,DMD,GNAO1,HSPB7,KLF2,EHD3,RYR3,PLN,DES,SLC4A3,HTR2B,TPM1,FERMT2
52	GO:0010927	0.0312191	83	866	19	cellular component assembly involved in morphogenesis	LMOD1,TNNT1,ACTA1,KLHL41,ACTN2,FHOD3,CFL2,CASQ1,MYH11,PGM5,ITGB1,CSRP1,TPM1,TMOD2
53	GO:0040012	0.0464947	827	866	87	regulation of locomotion	KIT,NRG1,TWIST2,PLP1,CCDC25,CAV1,NDRG4,CAVIN1,FGF1,RIN2,VASH1,PTPRU,IL6R,AKAP12,PDGFD,CDH1,MDK,STK10,NOTCH1,RET,DUSP1,ZNF703,STK39,IL34,SLIT2,MSN,FLNA,PFN1,TP53INP1,PODN,TNFRSF18,PLXNA4,PDGFRB,GLI1,VEGFC,PLXNB3,CAMK2A,SPOCK2,SRGAP3,LRP1,SLC8A1,SEMA4D,RFFL,MYC,WNT4,GRN,PTPRJ,MEOX2,VCL,MADCAM1,TNFAIP6,ITGAX,CCL27,ALOX12,APOE,NOV,CDH13,LAMA4,CCL2,PTN,AGTR2,NR2F2,PREX1,SEMA3F,NTRK3,CLDN3,MEMO1,PDPN,N…
54	GO:2000145	0.0484786	803	866	85	regulation of cell motility	KIT,NRG1,TWIST2,PLP1,CCDC25,CAV1,NDRG4,CAVIN1,FGF1,RIN2,VASH1,PTPRU,IL6R,AKAP12,PDGFD,CDH1,MDK,STK10,NOTCH1,RET,DUSP1,ZNF703,STK39,IL34,SLIT2,MSN,FLNA,PFN1,TP53INP1,PODN,TNFRSF18,PLXNA4,PDGFRB,GLI1,VEGFC,PLXNB3,CAMK2A,SPOCK2,SRGAP3,LRP1,SLC8A1,SEMA4D,RFFL,MYC,WNT4,GRN,PTPRJ,MEOX2,VCL,MADCAM1,TNFAIP6,ITGAX,CCL27,ALOX12,APOE,NOV,CDH13,LAMA4,CCL2,PTN,AGTR2,NR2F2,PREX1,SEMA3F,NTRK3,CLDN3,MEMO1,PDPN,N…

## Sheet: Table S9. BP_lower_SufvsFur
	Term_ID	P_value	Term_size	Query_size	Intersection_size	Term_name	Gene list
1	GO:0032501	4.62368e-08	5282	800	401	multicellular organismal process	MT-CO1,KIT,C3,NRG1,TWIST2,FGB,ADAMTS7,ABCA2,PRKCZ,PTPRF,SPOCD1,PNP,CACNG7,RNF213,RAB11FIP1,TRPC3,MMP15,PCDH1,APCDD1,ADGRG6,ACVR2B,FSTL5,LY6E,DRP2,RENBP,HDAC11,PPP1R12B,CIDEA,RIN2,CYP4F2,RAET1G,VASH1,PTPRU,PCDH19,CD55,CHRNA10,SLC22A18,IL6R,APOA1,SPTLC2,SHOX2,NYX,CBX2,OAS1,DGCR2,EYA3,RNF165,APOBR,USH1C,C1QTNF1,TRAK1,RBP4,SLC29A4,CNTN2,MTCH1,KCNIP1,HNF1B,CDH1,WDFY3,MDK,KSR2,IGF2,LRP2,KCP,DOCK9,ZFHX3…
2	GO:0051239	7.77989e-07	2039	800	187	regulation of multicellular organismal process	KIT,C3,NRG1,FGB,ADAMTS7,PRKCZ,PNP,CACNG7,RAB11FIP1,TRPC3,ACVR2B,PPP1R12B,CIDEA,RIN2,RAET1G,VASH1,CD55,IL6R,APOA1,SHOX2,OAS1,C1QTNF1,TRAK1,RBP4,KCNIP1,MDK,KSR2,IGF2,LRP2,TRIM46,PLCE1,NOTCH1,IRF4,RET,FXYD4,F2,ZNF703,NOS1,ZNF516,LRP4,THBS2,NPHS1,AGAP2,IQGAP3,ORM1,ORM2,TNFRSF18,FAP,LRP8,LIF,DSG2,NTRK1,PDE3B,PLD3,BTNL9,ITGB6,TRIM25,ISG15,LRP1,ABCA1,OXTR,ARHGAP42,DTX1,HIP1R,SEMA4D,WNT4,GRN,PTPRJ,CD27,C…
3	GO:0022610	4.52145e-06	1128	800	118	biological adhesion	KIT,NRG1,FGB,PRKCZ,PTPRF,DUSP26,PNP,PCDH1,RIN2,CLDN10,PTPRU,PCDH19,CD55,APOA1,DGCR2,C1QTNF1,CNTN2,CDH1,MDK,IGF2,ZFHX3,STK10,MUC1,NOTCH1,MXRA8,RET,CLDN23,ZNF703,FOLR1,SOCS6,THBS2,NPHS1,OBSCN,PTK7,ASTN2,TNFRSF18,FAP,LIF,DSG2,PDE3B,DSC1,PODXL2,ITGB6,SPON1,LAMC3,LRP1,CADM3,DTX1,NRCAM,SEMA4D,CDH17,WNT4,PTPRJ,CD27,MADCAM1,CNTN4,MIP,HLA-G,HLA-E,HLA-A,ITGAX,ALOX12,SOX4,ITGB8,EGFLAM,LOXL2,EBI3,PREX1,CLDN3…
4	GO:0009605	4.66584e-06	1995	800	181	response to external stimulus	KIT,C3,NRG1,FGB,PTPRF,XAF1,TRPC3,FUCA2,IGHV4-31,IGHV4-61,IGHV4-34,IGHV6-1,IGHV4-4,IGHV4-59,IGHV4OR15-8,IGHV4-39,IGHV4-28,GNLY,RAET1G,ULBP2,ULBP3,ULBP1,CD55,CHRNA10,IL6R,APOA1,FBXL8,OAS1,RNF165,C1QTNF1,SMPDL3B,CNTN2,MDK,PKD1L3,MUC1,NOTCH1,IRF4,RET,F2,STRA6,NOS1,FOLR1,NR1D2,PRKAR2B,PTK7,WFDC2,MLKL,FAP,LRP8,NTRK1,PDGFRB,RAB20,ITGB6,TRIM25,ISG15,LRP1,ABCA1,NRCAM,PLA2G10,SEMA4D,SPTBN2,WNT4,NCR3,GRN,PT…
5	GO:0007155	7.11419e-06	1123	800	117	cell adhesion	KIT,NRG1,FGB,PRKCZ,PTPRF,DUSP26,PNP,PCDH1,RIN2,CLDN10,PTPRU,PCDH19,CD55,APOA1,DGCR2,C1QTNF1,CNTN2,CDH1,MDK,IGF2,ZFHX3,STK10,MUC1,NOTCH1,MXRA8,RET,CLDN23,ZNF703,FOLR1,SOCS6,THBS2,NPHS1,OBSCN,PTK7,ASTN2,TNFRSF18,FAP,LIF,DSG2,PDE3B,DSC1,PODXL2,ITGB6,SPON1,LAMC3,LRP1,CADM3,DTX1,NRCAM,SEMA4D,CDH17,WNT4,PTPRJ,CD27,MADCAM1,CNTN4,MIP,HLA-G,HLA-E,HLA-A,ITGAX,ALOX12,SOX4,ITGB8,EGFLAM,LOXL2,EBI3,PREX1,CLDN3…
6	GO:0048731	3.57643e-05	3668	800	288	system development	MT-CO1,KIT,C3,NRG1,ADAMTS7,ABCA2,PRKCZ,PTPRF,PNP,CACNG7,RNF213,PCDH1,APCDD1,ADGRG6,ACVR2B,LY6E,DRP2,HDAC11,RIN2,VASH1,PTPRU,PCDH19,CHRNA10,IL6R,APOA1,SPTLC2,SHOX2,DGCR2,RNF165,USH1C,TRAK1,RBP4,CNTN2,MTCH1,HNF1B,CDH1,MDK,IGF2,LRP2,KCP,ZFHX3,TRIM46,PKD1L3,PLCE1,NOTCH1,IRF4,MXRA8,RET,F2,STRA6,ZNF703,FOLR1,ZNF516,NR1D2,TSHZ1,LRP4,THBS2,NPHS1,PRR7,TTC7A,AGAP2,PTK7,ASTN2,ZBTB18,IQGAP3,TNFRSF18,FAP,LRP8…
7	GO:0098609	3.71494e-05	657	800	78	cell-cell adhesion	KIT,NRG1,FGB,PRKCZ,PTPRF,PNP,PCDH1,CLDN10,PTPRU,PCDH19,CD55,APOA1,C1QTNF1,CNTN2,CDH1,MDK,IGF2,STK10,NOTCH1,RET,CLDN23,ZNF703,SOCS6,NPHS1,OBSCN,ASTN2,DSG2,DSC1,PODXL2,CADM3,DTX1,NRCAM,SEMA4D,CDH17,WNT4,CD27,MADCAM1,CNTN4,HLA-G,HLA-E,HLA-A,ITGAX,ALOX12,SOX4,EBI3,CLDN3,PDPN,COMP,CLDN7,ITGB2,GPNMB,PRKCQ,PKHD1,PIEZO1,CEBPB,LRRC4B,SERPINF2,FBLIM1,VNN1,JAK3,SASH3,IRF1,ASTN1,WNT5A,CXADR,HLA-DRB1,FGFRL1,C…
8	GO:0007275	4.93565e-05	4060	800	312	multicellular organism development	MT-CO1,KIT,C3,NRG1,TWIST2,ADAMTS7,ABCA2,PRKCZ,PTPRF,PNP,CACNG7,RNF213,MMP15,PCDH1,APCDD1,ADGRG6,ACVR2B,FSTL5,LY6E,DRP2,HDAC11,RIN2,VASH1,PTPRU,PCDH19,CHRNA10,IL6R,APOA1,SPTLC2,SHOX2,CBX2,DGCR2,EYA3,RNF165,USH1C,TRAK1,RBP4,CNTN2,MTCH1,HNF1B,CDH1,WDFY3,MDK,IGF2,LRP2,KCP,ZFHX3,TRIM46,PKD1L3,PLCE1,NOTCH1,IRF4,MXRA8,RET,F2,STRA6,ZNF703,FOLR1,TDRD12,ZNF516,NR1D2,TSHZ1,LRP4,THBS2,NPHS1,PRR7,TTC7A,AGAP2,…
9	GO:0048856	5.62058e-05	4419	800	334	anatomical structure development	MT-CO1,KIT,C3,NRG1,TWIST2,FGB,ADAMTS7,ABCA2,PRKCZ,PTPRF,ALDOC,PNP,CACNG7,RNF213,EVPLL,MMP15,PCDH1,APCDD1,CST6,ADGRG6,ACVR2B,FSTL5,LY6E,DRP2,HDAC11,RIN2,VASH1,PTPRU,PCDH19,POF1B,CHRNA10,IL6R,APOA1,SPTLC2,SHOX2,CBX2,DGCR2,EYA3,RNF165,USH1C,TRAK1,RBP4,CNTN2,MTCH1,HNF1B,CDH1,WDFY3,MDK,IGF2,LRP2,KCP,ZFHX3,TRIM46,PKD1L3,PLCE1,NOTCH1,IRF4,MXRA8,RET,F2,STRA6,ZNF703,NOS1,FOLR1,TDRD12,STRIP2,ZNF516,NR1D2,T…
10	GO:0001775	6.0642e-05	1123	800	114	cell activation	KIT,C3,FGB,PRKCZ,ALDOC,PNP,TRPC3,RAB31,GUSB,FUCA2,IGHV4-31,IGHV4-61,IGHV4-34,IGHV6-1,IGHV4-4,IGHV4-59,IGHV4OR15-8,IGHV4-39,IGHV4-28,ULBP2,ULBP3,ULBP1,DPP7,CD55,IL6R,C1QTNF1,MDK,IGF2,STK10,IRF4,F2,SOCS6,PRR7,ORM1,ORM2,TNFRSF18,TTR,NTRK1,PDGFRB,DSC1,ITGB6,LRP1,DTX1,PLA2G10,LCP1,CDH17,WNT4,NCR3,GRN,PTPRJ,LAMP1,CD27,TICAM1,IGHE,HLA-B,HLA-G,HLA-C,HLA-E,HLA-F,HLA-A,ITGAX,IGHG1,IGHG2,IGHG4,ALOX12,APOE,S…
11	GO:0050896	0.000137762	6498	800	456	response to stimulus	KIT,PRKCZ,PNP,IGHV4-31,IGHV4-61,IGHV4-34,IGHV6-1,IGHV4-4,IGHV4-59,IGHV4OR15-8,IGHV4-39,IGHV4-28,ULBP2,ULBP3,ULBP1,CD55,IL6R,MDK,IGF2,IRF4,SOCS6,PRR7,TNFRSF18,NTRK1,DTX1,LCP1,CDH17,WNT4,NCR3,PTPRJ,LAMP1,CD27,TICAM1,IGHE,HLA-G,HLA-E,HLA-F,HLA-A,IGHG1,IGHG2,IGHG4,SOX4,MICB,LEPR,EBI3,PREX1,PRDM1,IRF8,CYP26B1,IKZF3,ITGB2,FLT3,ZFPM1,GPNMB,IL15RA,PRKCQ,CEBPB,VNN1,JAK3,IKZF1,SASH3,KIF13B,IRF1,CXADR,GAL,H…
12	GO:0009888	0.000571351	1527	800	140	tissue development	C3,NRG1,ADAMTS7,ALDOC,EVPLL,MMP15,APCDD1,CST6,ACVR2B,LY6E,POF1B,IL6R,SPTLC2,SHOX2,USH1C,RBP4,HNF1B,MDK,IGF2,LRP2,NOTCH1,RET,STRA6,ZNF703,FOLR1,ZNF516,NR1D2,LRP4,NPHS1,AGAP2,PTK7,ASTN2,ZBTB18,IQGAP3,DEAF1,LIF,DYRK1B,DSG2,NTRK1,PDGFRB,DSC1,ITGB6,RBP2,ISG15,LAMC3,DHCR24,SEMA4D,WNT4,CTSV,ALPL,PTCH1,ITGAX,ALOX12,EYA2,SOX4,HOXA3,PROM1,ITGB8,EGFLAM,LOXL2,RIPK4,SEMA3F,ATP2C2,CLDN3,KL,PDPN,COMP,P2RX2,PRDM…
13	GO:0050865	0.000801994	461	800	58	regulation of cell activation	PRKCZ,PNP,IGHV4-31,IGHV4-61,IGHV4-34,IGHV6-1,IGHV4-4,IGHV4-59,IGHV4OR15-8,IGHV4-39,IGHV4-28,CD55,C1QTNF1,MDK,IGF2,IRF4,F2,SOCS6,TNFRSF18,PDGFRB,DTX1,PLA2G10,GRN,LAMP1,CD27,TICAM1,IGHE,HLA-G,HLA-E,HLA-F,HLA-A,IGHG1,IGHG2,IGHG4,ALOX12,APOE,SOX4,EBI3,PDPN,PRDM1,CYP26B1,IKZF3,ITGB2,GPNMB,IL15RA,PRKCQ,CEBPB,VNN1,JAK3,SASH3,IRF1,WNT5A,GAL,HLA-DRB1,TXK,PDCD1,HMOX1,TNFRSF13C,VAV3,HHLA2,NRARP,NFAM1,MMP14,…
14	GO:0009653	0.000812305	2143	800	182	anatomical structure morphogenesis	KIT,C3,NRG1,FGB,ABCA2,PRKCZ,CACNG7,RNF213,MMP15,CST6,ADGRG6,ACVR2B,LY6E,RIN2,VASH1,POF1B,CHRNA10,APOA1,SHOX2,DGCR2,EYA3,RNF165,USH1C,TRAK1,RBP4,CNTN2,HNF1B,MDK,IGF2,LRP2,TRIM46,NOTCH1,RET,F2,STRA6,NOS1,FOLR1,STRIP2,TSHZ1,LRP4,THBS2,NPHS1,OBSCN,PTK7,ASTN2,FAP,LRP8,DEAF1,LIF,DYRK1B,NTRK1,PDE3B,PDGFRB,ITGB6,LAMC3,LRP1,DCDC2,SSUH2,NRCAM,PLA2G10,SEMA4D,SPTBN2,WNT4,GRN,ALPL,PTCH1,CNTN4,HLA-G,ITGAX,ALOX…
15	GO:0042221	0.000850843	3240	800	254	response to chemical	MT-CO1,MT-ND6,KIT,NRG1,FGB,ADAMTS7,ABCA2,GRAMD1B,PRKCZ,PTPN7,PNP,XAF1,TRPC3,MMP15,RAB31,ACVR2B,LY6E,ADH6,CIDEA,HTRA4,LPIN3,PTPRU,PRODH,CD55,SLC22A18,IL6R,APOA1,OAS1,RNF165,RBP4,CNTN2,HNF1B,CDH1,MDK,IGF2,LRP2,KCP,ZFHX3,NCOA2,PKD1L3,MUC1,RAB11B,NOTCH1,IRF4,RET,CREBRF,ZNF703,NOS1,FOLR1,NR1D2,SOCS6,PRKAR2B,PXDN,OCLN,PTK7,PAPPA,IQGAP3,GAREM1,TP53INP1,TNFRSF18,LRP8,LIF,SLC31A1,NTRK1,PDE3B,PDGFRB,RAB20,…
16	GO:0050793	0.00101039	1958	800	169	regulation of developmental process	KIT,C3,NRG1,TWIST2,FGB,ADAMTS7,PRKCZ,PTPRF,PNP,CACNG7,ACVR2B,RIN2,VASH1,IL6R,APOA1,SHOX2,TRAK1,RBP4,CNTN2,MDK,IGF2,LRP2,ZFHX3,TRIM46,NOTCH1,IRF4,RET,F2,ZNF703,STRIP2,NR1D2,LRP4,THBS2,AGAP2,PTK7,IQGAP3,TP53INP1,TNFRSF18,LRP8,LIF,NTRK1,PDE3B,ISG15,LRP1,ABCA1,OXTR,DTX1,NRCAM,PLA2G10,SEMA4D,WNT4,GRN,CD27,CTSV,PTCH1,CNTN4,HLA-B,HLA-G,OAS2,ITGAX,ALOX12,APOE,SOX4,VASH2,PROM1,ITGB8,LOXL2,CRIM1,EPB41L3,PR…
17	GO:0006952	0.00120037	1156	800	112	defense response	KIT,C3,FGB,PRKCZ,XAF1,IGHV4-31,IGHV4-61,IGHV4-34,IGHV6-1,IGHV4-4,IGHV4-59,IGHV4OR15-8,IGHV4-39,IGHV4-28,GNLY,RAET1G,ULBP2,ULBP3,ULBP1,CD55,IL6R,APOA1,OAS1,SMPDL3B,MDK,MUC1,NOTCH1,IRF4,F2,NR1D2,SOCS6,PRKAR2B,ORM1,ORM2,WFDC2,MLKL,LRP8,PLD3,RAB20,ITGB6,TRIM25,ISG15,DCDC2,PLA2G10,NCR3,GRN,LAMP1,CFH,TICAM1,IGHE,HLA-B,HLA-G,HLA-C,HLA-E,HLA-F,HLA-A,TRIL,OAS2,ITGAX,IGHG1,IGHG2,IGHG4,COLEC12,AHCY,APOE,COL…
18	GO:0045321	0.0013508	997	800	100	leukocyte activation	KIT,C3,PRKCZ,ALDOC,PNP,RAB31,GUSB,FUCA2,IGHV4-31,IGHV4-61,IGHV4-34,IGHV6-1,IGHV4-4,IGHV4-59,IGHV4OR15-8,IGHV4-39,IGHV4-28,ULBP2,ULBP3,ULBP1,DPP7,CD55,IL6R,MDK,IGF2,STK10,IRF4,SOCS6,PRR7,ORM1,ORM2,TNFRSF18,TTR,NTRK1,DSC1,ITGB6,DTX1,PLA2G10,LCP1,CDH17,WNT4,NCR3,GRN,PTPRJ,LAMP1,CD27,TICAM1,IGHE,HLA-B,HLA-G,HLA-C,HLA-E,HLA-F,HLA-A,ITGAX,IGHG1,IGHG2,IGHG4,SOX4,MICB,ITGB8,TSPAN14,LEPR,EBI3,ENPP4,PREX1,…
19	GO:0051240	0.00146727	1079	800	106	positive regulation of multicellular organismal process	KIT,C3,NRG1,FGB,PRKCZ,PNP,TRPC3,ACVR2B,RAET1G,CD55,IL6R,SHOX2,OAS1,C1QTNF1,TRAK1,MDK,KSR2,IGF2,LRP2,NOTCH1,IRF4,RET,F2,ZNF703,ZNF516,THBS2,AGAP2,IQGAP3,ORM1,ORM2,LRP8,LIF,NTRK1,ISG15,LRP1,ABCA1,OXTR,SEMA4D,WNT4,GRN,PTPRJ,CD27,TICAM1,HLA-G,HLA-E,HLA-F,HLA-A,OAS2,ITGAX,ALOX12,APOE,SOX4,VASH2,ITGB8,LOXL2,LEPR,EBI3,ENPP4,METRN,KL,PDPN,IL12RB2,ESRRG,IRF8,HIPK2,ITGB2,ACE2,ZFPM1,IL15RA,CYBA,ATP8A2,PRKCQ…
20	GO:0032502	0.00169157	4775	800	348	developmental process	MT-CO1,KIT,C3,NRG1,TWIST2,FGB,ADAMTS7,ABCA2,PRKCZ,PTPRF,ALDOC,SPOCD1,NHSL1,PNP,CACNG7,RNF213,EVPLL,MMP15,PCDH1,APCDD1,CST6,ADGRG6,ACVR2B,FSTL5,LY6E,DRP2,HDAC11,RIN2,VASH1,PTPRU,PCDH19,POF1B,CHRNA10,IL6R,APOA1,SPTLC2,SHOX2,CBX2,DGCR2,EYA3,RNF165,USH1C,TRAK1,RBP4,CNTN2,MTCH1,HNF1B,CDH1,WDFY3,MDK,IGF2,LRP2,KCP,ZFHX3,TRIM46,PKD1L3,PLCE1,NOTCH1,IRF4,MXRA8,RET,F2,STRA6,ZNF703,NOS1,FOLR1,TDRD12,STRIP2,Z…
21	GO:0046649	0.00235396	559	800	65	lymphocyte activation	KIT,PRKCZ,PNP,IGHV4-31,IGHV4-61,IGHV4-34,IGHV6-1,IGHV4-4,IGHV4-59,IGHV4OR15-8,IGHV4-39,IGHV4-28,ULBP2,ULBP3,ULBP1,CD55,IL6R,MDK,IGF2,IRF4,SOCS6,PRR7,TNFRSF18,NTRK1,DTX1,LCP1,CDH17,WNT4,NCR3,PTPRJ,LAMP1,CD27,TICAM1,IGHE,HLA-G,HLA-E,HLA-F,HLA-A,IGHG1,IGHG2,IGHG4,SOX4,MICB,LEPR,EBI3,PREX1,PRDM1,IRF8,CYP26B1,IKZF3,ITGB2,FLT3,ZFPM1,GPNMB,IL15RA,PRKCQ,CEBPB,VNN1,JAK3,IKZF1,SASH3,KIF13B,IRF1,CXADR,GAL,H…
22	GO:0048513	0.00360228	2670	800	214	animal organ development	MT-CO1,KIT,NRG1,ADAMTS7,PRKCZ,PNP,APCDD1,ADGRG6,ACVR2B,LY6E,VASH1,PTPRU,PCDH19,CHRNA10,IL6R,APOA1,SPTLC2,SHOX2,DGCR2,USH1C,RBP4,CNTN2,HNF1B,CDH1,MDK,IGF2,LRP2,KCP,ZFHX3,PKD1L3,PLCE1,NOTCH1,IRF4,RET,STRA6,ZNF703,FOLR1,ZNF516,NR1D2,TSHZ1,LRP4,NPHS1,PRR7,TTC7A,AGAP2,PTK7,ZBTB18,IQGAP3,TNFRSF18,LRP8,DEAF1,LIF,DYRK1B,DSG2,NTRK1,PDGFRB,DSC1,ITGB6,ISG15,LAMC3,LRP1,OXTR,DHCR24,SSUH2,DTX1,SEMA4D,LCP1,SPTB…
23	GO:0002376	0.0068439	2281	800	187	immune system process	KIT,C3,FGB,PRKCZ,ALDOC,PNP,XAF1,CFHR4,RAB31,GUSB,FUCA2,IGHV4-31,IGHV4-61,IGHV4-34,IGHV6-1,IGHV4-4,IGHV4-59,IGHV4OR15-8,IGHV4-39,IGHV4-28,GNLY,RAET1G,ULBP2,ULBP3,RAET1L,ULBP1,DPP7,CD55,IL6R,APOA1,IGLV2-33,OAS1,SMPDL3B,RBP4,MDK,IGF2,KCP,STK10,DYNC1I1,MUC1,NOTCH1,IRF4,RET,F2,SOCS6,PRKAR2B,PRR7,PXDN,TTC7A,ORM1,ORM2,WFDC2,MLKL,TNFRSF18,LRP8,LIF,TTR,NTRK1,PLD3,DSC1,RAB20,PODXL2,BTNL9,ITGB6,TRIM25,ISG15…
24	GO:2000026	0.007766	1060	800	102	regulation of multicellular organismal development	KIT,C3,NRG1,ADAMTS7,PRKCZ,PNP,ACVR2B,VASH1,SHOX2,TRAK1,RBP4,MDK,LRP2,TRIM46,NOTCH1,IRF4,F2,LRP4,THBS2,TNFRSF18,LRP8,LIF,NTRK1,PDE3B,ISG15,LRP1,OXTR,DTX1,SEMA4D,WNT4,GRN,CD27,CTSV,PTCH1,HLA-B,HLA-G,OAS2,ITGAX,SOX4,VASH2,PROM1,ITGB8,LOXL2,METRN,SEMA3F,KL,COMP,PRDM1,CYP26B1,HIPK2,ADAMTS12,IKZF3,ITGB2,ZFPM1,JARID2,GPNMB,IL15RA,SNAI2,PRKCQ,TLE6,RFX3,CEBPB,FSTL4,LAMA2,LRRC4B,AJAP1,VNN1,JAK3,PLAG1,SASH3…
25	GO:0003008	0.00782074	1239	800	115	system process	KIT,FGB,ABCA2,PRKCZ,CACNG7,RAB11FIP1,TRPC3,RENBP,PPP1R12B,CYP4F2,CHRNA10,SLC22A18,APOA1,SHOX2,NYX,DGCR2,EYA3,USH1C,C1QTNF1,RBP4,SLC29A4,CNTN2,KCNIP1,MDK,LRP2,PKD1L3,PLCE1,NOTCH1,FXYD4,STRA6,NOS1,PRKAR2B,NPHS1,SCNN1D,OCLN,EPS8L2,DSG2,NTRK1,LAMC3,LRP1,DCDC2,OXTR,ARHGAP42,HIP1R,MYO1A,TAC3,CYP4V2,PTPRJ,GABRA3,SCNN1A,NAV2,MIP,ITGAX,APOE,F5,SLC38A3,LEPR,GNAT1,ATP6V0A4,COMP,P2RX2,SLCO2B1,HIPK2,ACE2,CLCN…
26	GO:0030155	0.0116804	596	800	66	regulation of cell adhesion	NRG1,FGB,PRKCZ,DUSP26,PNP,RIN2,PTPRU,CD55,APOA1,C1QTNF1,CDH1,MDK,IGF2,ZFHX3,MUC1,NOTCH1,RET,ZNF703,SOCS6,TNFRSF18,LIF,PDE3B,LRP1,DTX1,SEMA4D,WNT4,PTPRJ,CD27,MIP,HLA-G,HLA-E,HLA-A,ALOX12,SOX4,EGFLAM,EBI3,PREX1,PDPN,FUT2,STX3,ITGB2,GPNMB,SNAI2,PRKCQ,PKHD1,PIEZO1,CEBPB,LAMA2,SERPINF2,AJAP1,VNN1,JAK3,SASH3,IRF1,SPOCK1,WNT5A,HLA-DRB1,BMP6,PDCD1,MYADM,RREB1,SMAD3,BMP2,TNFRSF13C,VAV3,HHLA2,NRARP,FBLN1,M…
27	GO:0006910	0.022239	30	800	11	phagocytosis, recognition	IGHV4-31,IGHV4-61,IGHV4-34,IGHV6-1,IGHV4-4,IGHV4-59,IGHV4OR15-8,IGHV4-39,IGHV4-28,IGHE,IGHG1,IGHG2,IGHG4,COLEC12,SPON2
28	GO:0048878	0.0227429	867	800	86	chemical homeostasis	TRPC3,CYP4F2,CD55,CHRNA10,C1QTNF1,SLC4A11,PLCE1,F2,NOS1,HEPH,TTC7A,SLC31A1,SLC31A2,RAB20,LRP1,OXTR,LPAR2,GRN,SCNN1A,ATP7B,APOE,GIPR,ATP6V0A4,ATP2C2,KL,TMEM175,P2RX2,ATP6V0D2,CYBA,PKHD1,SLC1A1,SLC39A4,KCNJ2,MCOLN3,ATP12A,FAM20A,WNT5A,CLCN3,TRPM1,TFR2,SCNN1B,F2R,GPR18,BMP6,SLC4A8,HVCN1,SLC11A2,COMT,ATP2A3,CFTR,SMAD3,SLC46A1,MT1HL1,MT1A,MT1G,MT1H,MT1E,MT1F,HMOX1,CXCR1,CXCR2,SLC12A6,CNR1,MELTF,CAPN3
29	GO:0043062	0.0304152	322	800	42	extracellular structure organization	C3,ABCA2,GRAMD1B,CFHR4,TMEM30B,CIDEA,CYP4F2,STARD10,APOA1,APOBR,C1QTNF1,RBP4,NCOA2,STRA6,SERAC1,LRP1,ABCA1,PLA2G10,NPC1,SLCO2A1,PTCH1,APOE,ABCG1,SLCO2B1,ATP8A2,PLIN2,SLC5A8,GAL,CPT1A,BMP6,ABCA3,CFTR,CES1,APOL3,APOL1,APOL2,APOL4,CPT1B,MFSD2A,APOD,SLCO1A2,PLA2G4F
30	GO:0065008	0.0331455	3105	800	237	regulation of biological quality	KIT,NRG1,FGB,ABCA2,GRAMD1B,RNF122,PRKCZ,PRR16,CACNG7,TMEM30B,RAB11FIP1,TRPC3,ACVR2B,RENBP,ADH6,CIDEA,STX11,CYP4F2,CD55,CHRNA10,APOA1,SHOX2,DDX49,OAS1,USH1C,C1QTNF1,RBP4,SLC29A4,CNTN2,HNF1B,KSR2,DOCK9,SLC4A11,TRIM46,PLCE1,RAB11B,NOTCH1,IRF4,RET,F2,NOS1,STRIP2,ZNF516,NR1D2,PM20D1,LRP4,PRKAR2B,THBS2,NPHS1,HEPH,TTC7A,OCLN,GLMP,IQGAP3,FAP,LRP8,LIF,TTR,SLC31A1,SLC31A2,DSG2,NTRK1,RAB20,ITGB6,CHST9,RBP1,…
31	GO:0006955	0.035453	1504	800	131	immune response	KIT,C3,FGB,PRKCZ,ALDOC,PNP,XAF1,CFHR4,RAB31,GUSB,FUCA2,IGHV4-31,IGHV4-61,IGHV4-34,IGHV6-1,IGHV4-4,IGHV4-59,IGHV4OR15-8,IGHV4-39,IGHV4-28,GNLY,RAET1G,ULBP2,ULBP3,ULBP1,DPP7,CD55,IL6R,APOA1,IGLV2-33,OAS1,SMPDL3B,MDK,STK10,MUC1,NOTCH1,IRF4,F2,PRKAR2B,PRR7,PXDN,ORM1,ORM2,WFDC2,MLKL,LRP8,LIF,TTR,DSC1,RAB20,BTNL9,ITGB6,TRIM25,ISG15,LRP1,PLA2G10,SEMA4D,LCP1,CDH17,NCR3,GRN,PTPRJ,LAMP1,CD27,CTSV,CFH,MADCA…
32	GO:0015850	0.037357	164	800	27	organic hydroxy compound transport	ABCA2,GRAMD1B,LY6E,APOA1,C1QTNF1,RBP4,SLC29A4,NCOA2,STRA6,NOS1,SERAC1,LRP1,ABCA1,OXTR,PLA2G10,NPC1,PTCH1,APOE,ABCG1,SLCO2B1,RAB3A,SLC5A8,GAL,BMP6,ABCA3,CFTR,CES1,CNR1,SLCO1A2

## Sheet: Table S10. BP_higher_SufvsNWS
	Term_ID	P_value	Term_size	Query_size	Intersection_size	Term_name	Gene list
1	GO:0006936	1.58927e-17	255	1199	75	muscle contraction	LMOD1,GJC1,TPM4,CHRM2,ADORA1,CAV1,KCNH2,TNNT1,ACTA1,SULF1,KLHL41,ACTN2,RYR2,FXYD1,SCN1A,HSPB6,EMD,SGCA,FLNA,TRIM63,DTNA,SORBS1,SLC8A1,CALD1,SOD1,ANXA6,ITGA1,CASQ1,VCL,MYH11,SMTN,KCNMA1,RGS2,SYNM,MYL6,MYOM1,SORBS3,DMPK,ADRA1B,MYL12A,FGF13,TACR3,DYSF,TPM2,PTGER3,ACTG2,PRKG1,CACNA1H,ACTA2,CRYAB,MYOCD,ATP2B1,SMPX,CACNA1D,RAP1GDS1,STAC,CHRM3,P2RX1,DMD,GNAO1,CNN1,EHD3,SSPN,GJA1,PLN,DES,MYLK,HTR2B,TPM1,…
2	GO:0003012	3.89933e-16	330	1199	85	muscle system process	LMOD1,GJC1,TPM4,LUZP6,CHRM2,ADORA1,CAV1,KCNH2,TNNT1,NOL3,ACTA1,SULF1,KLHL41,ACTN2,RYR2,FXYD1,SCN1A,HSPB6,EMD,SGCA,FLNA,TRIM63,LMNA,DTNA,SORBS1,SLC8A1,CALD1,SOD1,ANXA6,GATA6,ITGA1,CASQ1,VCL,MYH11,SMTN,KCNMA1,RGS2,AGTR2,SYNM,MYL6,MYOM1,SORBS3,DMPK,ADRA1B,MYL12A,FGF13,TACR3,NR4A3,DYSF,TPM2,PTGER3,ACTG2,GATA5,MYOC,PRKG1,PI16,CACNA1H,ACTA2,CRYAB,P2RY1,MYOCD,ATP2B1,IGF1,SMPX,CACNA1D,RAP1GDS1,STAC,CHRM3…
3	GO:0061061	2.56873e-12	498	1199	102	muscle structure development	LMOD1,LOX,LUZP6,CAV1,TNNT1,SGCE,KCNAB1,ACTA1,KLHL41,JPH2,MBNL1,ACTN2,RYR2,SMARCD3,TAGLN,SMYD3,EGR2,EMD,SGCA,FHOD3,PDLIM7,LMNA,NLN,CAMK1,SRPK3,CFL2,MRAS,SLC8A1,ETV1,TLL2,PDLIM3,EPHB1,GATA6,MEOX2,CASQ1,FGF10,MYH11,SMTN,RGS2,AGTR2,MORF4L2,MYL6,NR2F2,MYOM1,DMPK,ATF3,SGCD,EHD2,FHL1,ITGA7,DYSF,TGFB2,ELN,RCAN1,IGFBP3,PGM5,ALPK3,S100B,CACYBP,LGALS1,ZEB1,PI16,ASB2,CACNA1H,SOX11,TCF21,CAPN2,ADAMTS15,CRYAB,…
4	GO:0003008	1.84609e-10	1250	1199	188	system process	LMOD1,GJC1,CAMK4,TPM4,LUZP6,CHRM2,ADORA1,CAV1,ABCC4,SLC24A3,NDRG4,KCNH2,BCHE,BRSK1,TNNT1,SLC2A3,TMEM63C,NOL3,ACTA1,CNTNAP1,AKAP12,IMMP2L,SULF1,KLHL41,CDH3,ACTN2,RYR2,NRXN1,EGR2,YWHAZ,SLC16A7,FXYD1,SLIT2,LPCAT3,SCN1A,SYT11,NPAS4,HSPB6,EMD,SGCA,KCNIP4,FLNA,TRIM63,LMNA,DTNA,SORBS1,RASL10B,SPTBN4,RP9,VEGFC,AKR1B1,ADCY8,ATP2B3,SLC8A1,CALD1,SOD1,EPHB1,ANXA6,GATA6,LHFPL3,MEOX2,ITGA1,CASQ1,FGF10,VCL,TMEM…
5	GO:0007517	2.44332e-07	256	1199	58	muscle organ development	LOX,LUZP6,CAV1,SGCE,KCNAB1,ACTA1,KLHL41,JPH2,RYR2,TAGLN,EGR2,EMD,SGCA,LMNA,NLN,SRPK3,CFL2,MRAS,ETV1,TLL2,EPHB1,MEOX2,CASQ1,SMTN,MYL6,NR2F2,MYOM1,ATF3,SGCD,FHL1,ITGA7,TGFB2,ELN,RCAN1,S100B,ASB2,CACNA1H,SOX11,TCF21,CRYAB,ZFPM2,MYOCD,CHODL,DCN,IGF1,TGFBR3,MKX,EGR1,ITGB1BP2,NR4A1,DMD,SGCB,FKBP1A,COL6A3,TCF23,POPDC2,FHL3,SPEG,MYLK,TPM1,YBX3
6	GO:0060537	2.72475e-07	306	1199	65	muscle tissue development	GJC1,LOX,LUZP6,CAV1,NDRG4,KCNAB1,ACTA1,KLHL41,JPH2,ACTN2,RYR2,EGR2,EMD,FHOD3,LMNA,NLN,SRPK3,GLI1,CFL2,SLC8A1,TLL2,EPHB1,GATA6,MEOX2,CASQ1,RGS2,AGTR2,MYL6,NR2F2,MYOM1,ATF3,SGCD,ADAMTS9,TGFB2,ELN,RCAN1,GATA5,ZFAND5,PGM5,ALPK3,S100B,CACYBP,PI16,ASB2,SOX11,TCF21,ZFPM2,MYOCD,DCN,IGF1,TGFBR3,EGR1,SEMA3C,NR4A1,ITGB1,DMD,SGCB,FKBP1A,CSRP1,POPDC2,GJA1,PLN,MYLK,TPM1,YBX3
7	GO:0030198	4.60968e-07	324	1199	67	extracellular matrix organization	LOX,ITGA9,A2M,CAV1,FMOD,MFAP5,SPP1,ADAMTSL2,SULF1,LOXL1,RXFP1,MMP3,APLP1,PLOD2,COL13A1,TNC,NTNG2,COL12A1,LTBP4,P4HA1,BGN,TLL2,MMP9,ITGA1,ITGA8,MYH11,DPT,LAMA4,POSTN,DDR2,ADAMTS9,HAS2,ACAN,ITGA7,TGFB2,SERPINH1,ELN,HPSE2,ADAMTS3,JAM3,COL5A3,ADAMTSL3,CYR61,COL24A1,TPSAB1,ADAMTS8,TGFBI,CAPN2,ADAMTS15,JAM2,NDNF,ADAMTS16,LUM,DCN,ITGA5,COL5A2,P3H4,ITGB1,COL8A1,COL4A5,ABI3BP,MFAP4,COL4A6,NTNG1,COL6A3,EMI…
8	GO:0043062	5.33339e-07	325	1199	67	extracellular structure organization	LOX,ITGA9,A2M,CAV1,FMOD,MFAP5,SPP1,ADAMTSL2,SULF1,LOXL1,RXFP1,MMP3,APLP1,PLOD2,COL13A1,TNC,NTNG2,COL12A1,LTBP4,P4HA1,BGN,TLL2,MMP9,ITGA1,ITGA8,MYH11,DPT,LAMA4,POSTN,DDR2,ADAMTS9,HAS2,ACAN,ITGA7,TGFB2,SERPINH1,ELN,HPSE2,ADAMTS3,JAM3,COL5A3,ADAMTSL3,CYR61,COL24A1,TPSAB1,ADAMTS8,TGFBI,CAPN2,ADAMTS15,JAM2,NDNF,ADAMTS16,LUM,DCN,ITGA5,COL5A2,P3H4,ITGB1,COL8A1,COL4A5,ABI3BP,MFAP4,COL4A6,NTNG1,COL6A3,EMI…
9	GO:0048731	1.50969e-06	3681	1199	416	system development	HOXD13,GJC1,LNPK,CAMK4,CHN1,CLMP,LOX,BEX1,SLITRK5,HNRNPD,MUSTN1,TNFRSF12A,ADGRB2,CKB,ID1,EML1,LUZP6,CHRM2,ADORA1,CAV1,SLC24A3,NDRG4,BCHE,BRSK1,TIMM8A,RFLNA,PRELP,ARL3,PRDX1,LINGO1,FGF1,NAP1L1,MFAP5,HAX1,SGCE,CCDC88A,SPP1,SLIT3,OSR2,LLPH,KCNAB1,ACTB,ACTA1,MTHFD1L,CNTNAP1,FAT3,ADAMTSL2,PUS7,MAOB,PDGFD,IMMP2L,SULF1,NFIL3,KLHL41,CDH3,CSPG5,EFHC2,DPYSL3,JPH2,MBNL1,ACTN2,RYR2,THBS3,SMARCD3,IGSF10,TAGLN…
10	GO:0014706	1.64116e-06	289	1199	61	striated muscle tissue development	GJC1,LOX,LUZP6,CAV1,NDRG4,KCNAB1,ACTA1,KLHL41,JPH2,ACTN2,RYR2,EGR2,EMD,FHOD3,LMNA,NLN,SRPK3,GLI1,CFL2,SLC8A1,TLL2,EPHB1,GATA6,MEOX2,CASQ1,RGS2,AGTR2,MYL6,NR2F2,MYOM1,ATF3,SGCD,ADAMTS9,TGFB2,ELN,RCAN1,GATA5,PGM5,ALPK3,S100B,CACYBP,PI16,ASB2,SOX11,TCF21,ZFPM2,MYOCD,DCN,IGF1,TGFBR3,EGR1,SEMA3C,NR4A1,ITGB1,DMD,SGCB,FKBP1A,POPDC2,GJA1,PLN,TPM1,YBX3
11	GO:0032501	2.67252e-06	5305	1199	563	multicellular organismal process	HOXD13,LMOD1,GJC1,LNPK,AATF,CAMK4,CHN1,CLMP,LOX,BEX1,SLITRK5,CIB2,HNRNPD,MUSTN1,SNCG,TNFRSF12A,CRABP1,TPM4,ADGRB2,TFPI2,A2M,CKB,ID1,EML1,TUBB8,LUZP6,CHRM2,ADORA1,CAV1,ABCC4,SLC24A3,NDRG4,KCNH2,BCHE,BRSK1,TIMM8A,RFLNA,PRELP,ARL3,PRDX1,CDH8,TNNT1,LINGO1,FGF1,NAP1L1,MFAP5,CMTM3,DZIP1,SLC2A14,SLC2A3,HAX1,TMEM63C,SGCE,CCDC88A,GNL3,SPP1,SLIRP,APOL2,NOL3,SLIT3,BYSL,OSR2,LLPH,KCNAB1,ACTB,ACTA1,MTHFD1L,CN…
12	GO:0007275	2.97347e-06	4074	1199	451	multicellular organism development	HOXD13,GJC1,LNPK,AATF,CAMK4,CHN1,CLMP,LOX,BEX1,SLITRK5,HNRNPD,MUSTN1,TNFRSF12A,CRABP1,ADGRB2,CKB,ID1,EML1,LUZP6,CHRM2,ADORA1,CAV1,SLC24A3,NDRG4,BCHE,BRSK1,TIMM8A,RFLNA,PRELP,ARL3,PRDX1,CDH8,LINGO1,FGF1,NAP1L1,MFAP5,CMTM3,DZIP1,SLC2A14,HAX1,SGCE,CCDC88A,SPP1,APOL2,SLIT3,BYSL,OSR2,LLPH,KCNAB1,ACTB,ACTA1,MTHFD1L,CNTNAP1,FAT3,ADAMTSL2,PUS7,MAOB,PDGFD,IMMP2L,SULF1,NFIL3,KLHL41,CDH3,CSPG5,EFHC2,DPYSL3,…
13	GO:0009653	4.38274e-06	2152	1199	266	anatomical structure morphogenesis	HOXD13,LMOD1,GJC1,LNPK,AATF,CAMK4,CHN1,CLMP,LOX,BEX1,SLITRK5,HNRNPD,MUSTN1,TNFRSF12A,CRABP1,ADGRB2,CKB,ID1,EML1,TUBB8,LUZP6,CHRM2,ADORA1,CAV1,SLC24A3,NDRG4,BCHE,BRSK1,TIMM8A,RFLNA,PRELP,ARL3,PRDX1,CDH8,TNNT1,LINGO1,FGF1,NAP1L1,MFAP5,CMTM3,DZIP1,SLC2A14,HAX1,SGCE,CCDC88A,SPP1,SLIRP,APOL2,SLIT3,BYSL,OSR2,LLPH,KCNAB1,ACTB,ACTA1,MTHFD1L,CNTNAP1,FAT3,ADAMTSL2,PUS7,CCDC136,MAOB,PDGFD,IMMP2L,SULF1,NFIL3…
14	GO:0032502	4.48759e-06	4796	1199	516	developmental process	HOXD13,LMOD1,GJC1,LNPK,AATF,CAMK4,CHN1,CLMP,LOX,BEX1,SLITRK5,HNRNPD,MUSTN1,ADIRF,TNFRSF12A,CRABP1,TPM4,ADGRB2,EID1,A2M,CKB,ID1,EML1,TUBB8,LUZP6,CHRM2,ADORA1,CAV1,SLC24A3,NDRG4,BCHE,BRSK1,TIMM8A,RFLNA,PRELP,ARL3,PRDX1,CDH8,JDP2,TNNT1,LINGO1,FGF1,NAP1L1,MFAP5,CMTM3,DZIP1,SLC2A14,HAX1,SGCE,CCDC88A,GNL3,PEG10,SPP1,SLIRP,APOL2,SLIT3,BYSL,OSR2,LLPH,KCNAB1,ACTB,ACTA1,MTHFD1L,CNTNAP1,FAT3,ADAMTSL2,PUS7,C…
15	GO:0048869	4.93636e-06	3170	1199	365	cellular developmental process	LMOD1,GJC1,LNPK,CAMK4,CHN1,LOX,BEX1,SLITRK5,HNRNPD,MUSTN1,ADIRF,TNFRSF12A,TPM4,EID1,A2M,ID1,EML1,TUBB8,LUZP6,CAV1,NDRG4,BCHE,BRSK1,RFLNA,PRELP,ARL3,JDP2,TNNT1,LINGO1,FGF1,NAP1L1,DZIP1,SLC2A14,HAX1,CCDC88A,PEG10,SPP1,SLIRP,SLIT3,BYSL,OSR2,LLPH,KCNAB1,ACTB,ACTA1,CNTNAP1,FAT3,PUS7,CCDC136,SULF1,NFIL3,KLHL41,CDH3,CSPG5,EFHC2,DPYSL3,MBNL1,ACTN2,SMARCD3,IGSF10,NOC3L,TAGLN,NEFH,NRXN1,SMYD3,RHEB,ZNF365,E…
16	GO:0009888	6.89704e-06	1533	1199	202	tissue development	HOXD13,GJC1,LNPK,LOX,MUSTN1,ID1,LUZP6,CAV1,SLC24A3,NDRG4,BRSK1,RFLNA,FGF1,SPP1,OSR2,KCNAB1,ACTB,ACTA1,MTHFD1L,ADAMTSL2,PUS7,PDGFD,SULF1,KLHL41,CDH3,JPH2,ACTN2,RYR2,THBS3,TAGLN,RHEB,EGR2,RXFP1,SLIT2,MSN,EMD,FLNA,FHOD3,LMNA,PFN1,MEOX1,TNC,NGFR,SIX2,BMPER,ZFP36,NLN,NTNG2,COL12A1,CLIC4,SRPK3,GLI1,VEGFC,CFL2,AKR1B1,BGN,SLC8A1,S1PR3,NAB2,RSPO3,TLL2,SOD1,MMP9,MYC,EPHB1,ANXA6,IFITM5,GATA6,MEOX2,ITGA8,CAS…
17	GO:0030154	1.83053e-05	3107	1199	356	cell differentiation	LMOD1,GJC1,LNPK,CAMK4,CHN1,LOX,BEX1,SLITRK5,MUSTN1,ADIRF,TNFRSF12A,TPM4,EID1,A2M,ID1,EML1,TUBB8,LUZP6,CAV1,NDRG4,BCHE,BRSK1,RFLNA,ARL3,JDP2,TNNT1,LINGO1,FGF1,NAP1L1,DZIP1,SLC2A14,HAX1,CCDC88A,PEG10,SPP1,SLIRP,SLIT3,BYSL,OSR2,LLPH,KCNAB1,ACTB,ACTA1,CNTNAP1,FAT3,PUS7,CCDC136,SULF1,NFIL3,KLHL41,CDH3,CSPG5,EFHC2,DPYSL3,MBNL1,ACTN2,SMARCD3,IGSF10,NOC3L,TAGLN,NEFH,NRXN1,SMYD3,RHEB,ZNF365,EGR2,YWHAZ,DNM…
18	GO:0048856	3.56421e-05	4435	1199	478	anatomical structure development	HOXD13,LMOD1,GJC1,LNPK,AATF,CAMK4,CHN1,CLMP,LOX,BEX1,SLITRK5,HNRNPD,MUSTN1,TNFRSF12A,CRABP1,ADGRB2,CKB,ID1,EML1,TUBB8,LUZP6,CHRM2,ADORA1,CAV1,SLC24A3,NDRG4,BCHE,BRSK1,TIMM8A,RFLNA,PRELP,ARL3,PRDX1,CDH8,TNNT1,LINGO1,FGF1,NAP1L1,MFAP5,CMTM3,DZIP1,SLC2A14,HAX1,SGCE,CCDC88A,SPP1,SLIRP,APOL2,SLIT3,BYSL,OSR2,LLPH,KCNAB1,ACTB,ACTA1,MTHFD1L,CNTNAP1,FAT3,ADAMTSL2,PUS7,CCDC136,MAOB,PDGFD,IMMP2L,SULF1,NFIL3…
19	GO:0044057	0.000526863	412	1199	71	regulation of system process	GJC1,LUZP6,CHRM2,ADORA1,CAV1,KCNH2,TNNT1,NOL3,RYR2,NRXN1,EGR2,FXYD1,LPCAT3,HSPB6,SGCA,KCNIP4,FLNA,TRIM63,LMNA,SPTBN4,ATP2B3,SLC8A1,SOD1,ANXA6,CASQ1,FGF10,TMEM108,KCNMA1,RGS2,AGTR2,DMPK,ADRA1B,FGF13,TACR3,NR4A3,RIMS1,TGFB2,PTGER3,PBX3,GATA5,S100B,PRKG1,TMEM100,GLS,SHANK1,PI16,CACNA1H,SGK1,SOX10,JAM2,MYOCD,ATP2B1,IGF1,CACNA1D,CHRM3,CRY1,P2RX1,DMD,GNAO1,CNN1,HSPB7,KCNK3,DLGAP3,EHD3,POPDC2,RYR3,GJA1,…
20	GO:0051146	0.00112203	217	1199	45	striated muscle cell differentiation	LMOD1,LUZP6,TNNT1,ACTA1,KLHL41,ACTN2,SMYD3,FHOD3,LMNA,NLN,CFL2,SLC8A1,GATA6,CASQ1,MYH11,RGS2,AGTR2,MORF4L2,DMPK,EHD2,RCAN1,PGM5,ALPK3,CACYBP,PI16,CACNA1H,CAPN2,ADAMTS15,JAM2,MYOCD,IGF1,ITGB1,TMEM119,DMD,SGCB,CSRP1,POPDC2,PLEKHO1,TPM1,TMOD2
21	GO:0030029	0.00116091	685	1199	102	actin filament-based process	LMOD1,GJC1,TPM4,ID1,LUZP6,ADORA1,CAV1,KCNH2,RFLNA,TNNT1,HAX1,CCDC88A,ACTB,ACTA1,KLHL41,DPYSL3,ACTN2,RYR2,SYDE1,SLIT2,SCN1A,ABLIM3,FLNA,FHOD3,PDLIM7,RHOQ,PFN1,STMN1,SORBS1,SPTBN4,CFL2,THSD7A,PLEKHH2,MRAS,CALD1,PDLIM3,CASQ1,FGF10,MYH11,SMTN,CCL21,KANK4,PTGER4,CCL11,DLC1,MYL6,WASF1,SORBS3,MICAL1,FGF13,STARD13,ARHGAP6,NTRK3,FRMPD4,EHD2,ACTR3,TPM2,ELN,PGM5,PDCL3,MYOC,JAM3,PRKG1,EPB41L2,SHANK1,TENM1,PA…
22	GO:0042692	0.00127822	293	1199	55	muscle cell differentiation	LMOD1,LUZP6,TNNT1,ACTA1,KLHL41,ACTN2,SMARCD3,SMYD3,FHOD3,LMNA,NLN,CAMK1,CFL2,SLC8A1,GATA6,CASQ1,FGF10,MYH11,RGS2,AGTR2,MORF4L2,DMPK,EHD2,DYSF,RCAN1,PGM5,ALPK3,CACYBP,ZEB1,PI16,CACNA1H,CAPN2,ADAMTS15,JAM2,MYOCD,IGF1,GLMN,ITGB1,TMEM119,DMD,SGCB,CSRP1,PRDM6,TCF23,POPDC2,SPEG,RBPMS2,PLEKHO1,TPM1,TMOD2
23	GO:0097435	0.00246424	633	1199	95	supramolecular fiber organization	LMOD1,SNCAIP,LOX,TPM4,ID1,LUZP6,PLK3,FMOD,RFLNA,ARL3,TNNT1,MFAP5,HAX1,CCDC88A,KATNA1,ACTA1,KLHL41,DPYSL3,VBP1,ACTN2,NEFH,LOXL1,SLIT2,MAP1B,FLNA,FHOD3,PLOD2,PFN1,COL13A1,STMN1,SORBS1,COL12A1,SPTBN4,LTBP4,CFL2,PLEKHH2,P4HA1,CALD1,TLL2,CASQ1,HSPA1B,HSPA1A,MYH11,CCL21,KANK4,DPT,PFDN6,PTGER4,CCL11,DLC1,PARK7,WASF1,FSD1,SORBS3,MAP1A,MICAL1,FGF13,ARHGAP6,DDR2,ACAN,MAP7D3,TGFB2,ACTR3,SERPINH1,TPM2,ELN,PG…
24	GO:1901654	0.00334162	167	1199	37	response to ketone	HOXD13,HNRNPD,CAV1,SPP1,SLIT3,MAOB,NQO1,SMYD3,DNMT3B,SLIT2,NPAS4,MSN,TNC,AKR1B1,ADCY8,MYC,CCL21,PTGER4,PTN,AGTR2,PSPH,FOSB,PARK7,NTRK3,TGFB2,PTGFR,FIBIN,ADCY2,SOX10,ATP2B1,TGFBR3,PCNA,PLN,ADCY5,CLDN1,GNG2
25	GO:0060047	0.00352256	203	1199	42	heart contraction	GJC1,CHRM2,ADORA1,CAV1,KCNH2,RYR2,FXYD1,SCN1A,KCNIP4,FLNA,SPTBN4,ATP2B3,SLC8A1,SOD1,CASQ1,RGS2,AGTR2,DMPK,ADRA1B,SGCD,FGF13,TACR3,TGFB2,CACNA1H,ATP2B1,CACNA1D,CHRM3,DMD,GNAO1,HSPB7,KCNK3,EHD3,POPDC2,RYR3,GJA1,PLN,DES,SLC4A3,TPM1
26	GO:0008016	0.00391411	175	1199	38	regulation of heart contraction	GJC1,CHRM2,ADORA1,CAV1,KCNH2,RYR2,FXYD1,KCNIP4,FLNA,SPTBN4,ATP2B3,SLC8A1,CASQ1,RGS2,AGTR2,DMPK,ADRA1B,FGF13,TACR3,TGFB2,CACNA1H,ATP2B1,CACNA1D,CHRM3,DMD,GNAO1,HSPB7,KCNK3,EHD3,POPDC2,RYR3,GJA1,PLN,DES,SLC4A3,TPM1
27	GO:0031589	0.00661707	315	1199	56	cell-substrate adhesion	ID1,SGCE,CSPG5,ACTN2,THBS3,FLNA,COL13A1,SORBS1,L1CAM,NTNG2,EPHB1,ITGA1,ITGA8,VCL,RSU1,CCL21,CDH13,PTN,DLC1,POSTN,SORBS3,ARHGAP6,ADAMTS9,HAS2,ITGA7,RRAS,MYOC,JAM3,LGALS1,COL5A3,AKIP1,CYR61,VWA2,EDA,PPFIA2,NDNF,ATRNL1,LIMS2,ITGA5,EPHA3,ILK,RAC3,ITGB1,COL8A1,CORO1C,ZYX,ABI3BP,DMD,NTNG1,EMILIN1,PHLDB2,FN1,NID2,FERMT2,S100A10,ACTN1
28	GO:0048513	0.00864256	2678	1199	300	animal organ development	HOXD13,GJC1,LNPK,CAMK4,LOX,SLITRK5,HNRNPD,MUSTN1,CKB,ID1,EML1,LUZP6,CAV1,SLC24A3,NDRG4,RFLNA,ARL3,FGF1,MFAP5,HAX1,SGCE,SPP1,SLIT3,OSR2,KCNAB1,ACTB,ACTA1,MTHFD1L,FAT3,ADAMTSL2,PUS7,MAOB,PDGFD,IMMP2L,SULF1,NFIL3,KLHL41,CDH3,JPH2,ACTN2,RYR2,THBS3,SMARCD3,TAGLN,NRXN1,RHEB,ZNF365,EGR2,YWHAZ,ASNS,RXFP1,IL34,SLIT2,MSN,EMD,SGCA,APLP1,COX17,FLNA,FHOD3,PDLIM7,LMNA,ENO3,PFN1,COL13A1,MEOX1,STMN1,TNC,NGFR,SIX…
29	GO:0030199	0.011632	48	1199	17	collagen fibril organization	LOX,FMOD,LOXL1,PLOD2,COL13A1,COL12A1,P4HA1,TLL2,DPT,DDR2,ACAN,TGFB2,SERPINH1,ADAMTS3,COL5A3,COL24A1,LUM,COL5A2,P3H4,COL8A1,COL4A5,COL4A6,COL6A3,EMILIN1,P3H2
30	GO:0003015	0.0142775	213	1199	42	heart process	GJC1,CHRM2,ADORA1,CAV1,KCNH2,RYR2,FXYD1,KCNIP4,FLNA,SPTBN4,ATP2B3,SLC8A1,CASQ1,RGS2,AGTR2,DMPK,ADRA1B,FGF13,TACR3,TGFB2,CACNA1H,ATP2B1,CACNA1D,CHRM3,DMD,GNAO1,HSPB7,KCNK3,EHD3,POPDC2,RYR3,GJA1,PLN,DES,SLC4A3,TPM1
31	GO:0055002	0.0154569	89	1199	24	striated muscle cell development	GJC1,LOX,LUZP6,CAV1,NDRG4,KCNAB1,ACTA1,KLHL41,JPH2,ACTN2,RYR2,EGR2,EMD,FHOD3,LMNA,NLN,SRPK3,GLI1,CFL2,SLC8A1,TLL2,EPHB1,GATA6,MEOX2,CASQ1,RGS2,AGTR2,MYL6,NR2F2,MYOM1,ATF3,SGCD,ADAMTS9,TGFB2,ELN,RCAN1,GATA5,PGM5,ALPK3,S100B,CACYBP,PI16,ASB2,SOX11,TCF21,ZFPM2,MYOCD,DCN,IGF1,TGFBR3,EGR1,SEMA3C,NR4A1,ITGB1,DMD,SGCB,FKBP1A,POPDC2,GJA1,PLN,TPM1,YBX3
32	GO:0055001	0.0165652	135	1199	31	muscle cell development	GJC1,LOX,LUZP6,CAV1,NDRG4,KCNAB1,ACTA1,KLHL41,JPH2,ACTN2,RYR2,EGR2,EMD,FHOD3,LMNA,NLN,SRPK3,GLI1,CFL2,SLC8A1,TLL2,EPHB1,GATA6,MEOX2,CASQ1,RGS2,AGTR2,MYL6,NR2F2,MYOM1,ATF3,SGCD,ADAMTS9,TGFB2,ELN,RCAN1,GATA5,ZFAND5,PGM5,ALPK3,S100B,CACYBP,PI16,ASB2,SOX11,TCF21,ZFPM2,MYOCD,DCN,IGF1,TGFBR3,EGR1,SEMA3C,NR4A1,ITGB1,DMD,SGCB,FKBP1A,CSRP1,POPDC2,GJA1,PLN,MYLK,TPM1,YBX3
33	GO:0072359	0.0166186	907	1199	122	circulatory system development	GJC1,LOX,SLITRK5,TNFRSF12A,ADGRB2,ID1,CAV1,NDRG4,FGF1,SLIT3,KCNAB1,PDGFD,IMMP2L,SULF1,JPH2,ACTN2,RYR2,SMARCD3,NRXN1,LOXL1,YWHAZ,SLIT2,HSPB6,COX17,FLNA,FHOD3,PDLIM7,LMNA,NGFR,BMPER,CLIC4,GLI1,JMJD6,VEGFC,THSD7A,SLC8A1,RSPO3,CALD1,PDLIM3,ANP32B,EPHB1,GATA6,MEOX2,CD40,FGF10,HOXA13,CCL11,CDH13,LAMA4,CCL2,RGS2,PTN,DLC1,AGTR2,JUN,NR2F2,SGCD,STARD13,NTRK3,ADAMTS9,HAS2,ACAN,TGFB2,MESP2,ELN,PRRX1,GPC3,PTG…
34	GO:0006939	0.0204524	78	1199	22	smooth muscle contraction	CHRM2,ADORA1,CAV1,SULF1,SLC8A1,SOD1,MYH11,SMTN,KCNMA1,RGS2,TACR3,PTGER3,PRKG1,ACTA2,MYOCD,ATP2B1,RAP1GDS1,CHRM3,P2RX1,CNN1,MYLK,HTR2B
35	GO:0006941	0.0271789	131	1199	30	striated muscle contraction	LMOD1,LUZP6,TNNT1,ACTA1,KLHL41,ACTN2,SMYD3,FHOD3,LMNA,NLN,CFL2,SLC8A1,GATA6,CASQ1,MYH11,RGS2,AGTR2,MORF4L2,DMPK,EHD2,RCAN1,PGM5,ALPK3,CACYBP,PI16,CACNA1H,CAPN2,ADAMTS15,JAM2,MYOCD,IGF1,ITGB1,TMEM119,DMD,SGCB,CSRP1,POPDC2,PLEKHO1,TPM1,TMOD2
36	GO:0032989	0.0317132	641	1199	92	cellular component morphogenesis	LMOD1,CHN1,SLITRK5,ID1,BRSK1,TNNT1,LINGO1,SPP1,SLIRP,SLIT3,LLPH,ACTB,ACTA1,CNTNAP1,CCDC136,KLHL41,CSPG5,ACTN2,NEFH,NRXN1,ZNF365,EGR2,SLIT2,MAP1B,FHOD3,PDLIM7,SUPV3L1,STMN1,NGFR,L1CAM,NES,NTNG2,CRMP1,PLXNA4,SPTBN4,CFL2,NUMBL,TRPC6,ETV1,EPHB1,ITGA1,CASQ1,VCL,TMEM108,MYH11,KIF5C,PTN,POSTN,WASF1,MAP1A,DCLK1,LRRC4C,FGF13,RIMS1,FEZ1,PGM5,NEXN,UCHL1,S100B,SHANK1,SGK1,SYT1,PPFIA2,PALLD,CHODL,GFRA1,PMP22,…
37	GO:0070252	0.0398398	87	1199	23	actin-mediated cell contraction	LMOD1,TPM4,ID1,LUZP6,RFLNA,TNNT1,HAX1,CCDC88A,ACTB,ACTA1,KLHL41,DPYSL3,ACTN2,SYDE1,SLIT2,ABLIM3,FLNA,FHOD3,PDLIM7,RHOQ,PFN1,STMN1,SORBS1,SPTBN4,CFL2,THSD7A,PLEKHH2,MRAS,CALD1,PDLIM3,CASQ1,FGF10,MYH11,SMTN,CCL21,KANK4,PTGER4,CCL11,DLC1,WASF1,SORBS3,MICAL1,STARD13,ARHGAP6,NTRK3,FRMPD4,EHD2,ACTR3,TPM2,ELN,PGM5,PDCL3,MYOC,JAM3,PRKG1,EPB41L2,SHANK1,TENM1,PALLD,RAP1GDS1,CDC42EP3,SYNPO2,EPHA3,ILK,MAGEL2…
38	GO:0006937	0.0430922	120	1199	28	regulation of muscle contraction	LMOD1,GJC1,TPM4,LUZP6,CHRM2,ADORA1,CAV1,KCNH2,TNNT1,NOL3,ACTA1,SULF1,KLHL41,ACTN2,RYR2,FXYD1,SCN1A,HSPB6,EMD,SGCA,FLNA,TRIM63,LMNA,DTNA,SORBS1,SLC8A1,CALD1,SOD1,ANXA6,GATA6,ITGA1,CASQ1,VCL,MYH11,SMTN,KCNMA1,RGS2,AGTR2,SYNM,MYL6,MYOM1,SORBS3,DMPK,ADRA1B,MYL12A,FGF13,TACR3,NR4A3,DYSF,TPM2,PTGER3,ACTG2,GATA5,MYOC,PRKG1,PI16,CACNA1H,ACTA2,CRYAB,P2RY1,MYOCD,ATP2B1,IGF1,SMPX,CACNA1D,RAP1GDS1,STAC,CHRM3…

## Sheet: Table S11. BP_lower_SufvsNWS
	Term_ID	P_value	Term_size	Query_size	Intersection_size	Term_name	Gene list
1	GO:0006955	1.68077e-09	1506	1244	219	immune response	KIT,PRKCD,NPDC1,PRKCZ,BTN2A1,BTN2A2,TLR10,APOL1,C3,PNP,XAF1,CFHR4,NPC2,STAR,AVPR2,GUSB,FUCA2,NCF2,PLCG1,GPR83,ULBP1,ULBP2,ULBP3,RAET1G,DPP7,STXBP2,GAA,TNFRSF13B,CD55,LILRB4,LILRA4,LILRB5,LILRB2,LILRA6,LILRB3,LILRA1,LILRA2,LILRA5,IL6R,APOA1,NLRP1,CLEC4E,IGLV2-33,OAS1,DOCK2,SMPDL3B,THEMIS2,IFI6,B2M,MUC1,NOTCH1,A1BG,F2,NFATC1,CCL4L2,FOLR3,DOK3,EZR,CD22,SLPI,VAV1,PTPN6,VSIG4,PRR7,PXDN,SEMA4A,CD180,WF…
2	GO:0006952	2.72254e-08	1154	1244	175	defense response	KIT,PRKCD,PRKCZ,TLR10,ITIH4,APOL1,APOL2,APOL3,C3,DLEC1,XAF1,STAR,AVPR2,NCF2,PLCG1,GPR83,SIGLEC1,DAGLB,ULBP1,ULBP2,ULBP3,RAET1G,CD55,LILRB4,LILRA4,LILRB5,LILRB2,LILRB3,LILRA1,LILRA2,LILRA5,IL6R,APOA1,NLRP1,CLEC4E,OAS1,AGT,NUPR1,SMPDL3B,THEMIS2,LGALS3BP,CCK,IFI6,B2M,MUC1,NOTCH1,F2,CCL4L2,CEBPA,NR1D2,SOCS6,SLPI,VAV1,PTPN6,VSIG4,CD180,WFDC2,MLKL,LRP8,CST7,CSF1R,ITGAL,DPP4,SPI1,PLD3,IRF7,IFNLR1,SLFN11…
3	GO:0002376	7.99536e-08	2286	1244	296	immune system process	KIT,PRKCD,NPDC1,PRKCZ,BTN2A1,BTN2A2,TLR10,APOL1,C3,PNP,XAF1,MECOM,CFHR4,NPC2,STAR,AVPR2,GUSB,FUCA2,WDFY4,NCF2,PLCG1,GPR83,ULBP1,ULBP2,RAET1L,ULBP3,RAET1G,DPP7,STXBP2,GAA,TNFRSF13B,CD55,LILRB4,LILRA4,LILRB5,LILRB2,LILRA6,LILRB3,LILRA1,LILRA2,LILRA5,MAPK8IP1,IL6R,APOA1,NLRP1,CLEC4E,IGLV2-33,OAS1,DOCK2,SMPDL3B,RBP4,THEMIS2,IFI6,SMPD3,KCP,DYNC1I1,B2M,MUC1,NOTCH1,A1BG,ROGDI,EVI2B,F2,NFATC1,CCL4L2,FOLR…
4	GO:0009605	8.11178e-08	2000	1244	266	response to external stimulus	KIT,PRKCD,NRG1,PTPRF,TLR10,APOL1,C3,XAF1,TRPC3,NPC2,STAR,AVPR2,FUCA2,WDFY4,NCF2,PLCG1,GPR83,DAGLB,ULBP1,ULBP2,ULBP3,RAET1G,CD55,CHRNA10,LILRA4,LILRB2,LILRA2,LILRA5,IL6R,APOA1,PIK3C2B,NLRP1,CLEC4E,OAS1,HSD11B2,DOCK2,AGT,NUPR1,C1QTNF1,KREMEN1,SMPDL3B,CNTN2,CCK,IFI6,B2M,PKD1L3,MUC1,NOTCH1,NUAK2,F2,AVPR1A,NOS1,CCL4L2,KRT18,CEBPA,EZR,DLX5,NR1D2,HOPX,SLPI,VAV1,PTPN6,VSIG4,SEMA4A,PPARGC1A,CD180,WHRN,WFD…
5	GO:0032501	1.15925e-06	5305	1244	584	multicellular organismal process	AGTRAP,KIT,PRKCD,NRG1,ENTPD2,ADAMTS7,ABCA2,GPRIN3,PPP1R16B,PRKCZ,BTN2A1,BTN2A2,PTPRF,TLR10,APOL2,C3,PNP,SHANK2,MECOM,RNF213,RAB11FIP1,TRPC3,NPC2,MMP15,HS6ST1,STAR,PCDH1,APCDD1,SHISA7,ADGRG6,ACVR2B,SPEF1,AVPR2,LY6E,RENBP,MOGAT2,PLCG1,PPP1R12B,CIDEA,CREB3L4,AATK,CAMSAP3,TPM3,RIN2,ARHGAP26,VSTM5,DAGLB,TTC21A,RAET1G,PTPRU,IRF2BPL,GAA,TNFRSF13B,PCDH19,CCDC40,CD55,CHRNA10,LILRB4,LILRA4,LILRB2,LILRB3,LI…
6	GO:0098609	4.04902e-06	662	1244	110	cell-cell adhesion	KIT,PRKCD,NRG1,PRKCZ,BTN2A2,PTPRF,PNP,PCDH1,CAMSAP3,SIGLEC1,PTPRU,PCDH19,CD55,LILRB4,LILRB2,APOA1,VSIG10,C1QTNF1,CNTN2,CDH1,NOTCH1,CDHR3,CLDN23,ZNF703,ANK3,KRT18,EZR,SOCS6,FERMT3,VAV1,PTPN6,NPHS1,EPCAM,VSIG4,OBSCN,SPINT2,DSG2,ITGAL,CDHR5,DPP4,SPI1,DSCAML1,DSC1,PODXL2,TENM3,CLSTN1,CD74,CEACAM8,CEACAM5,CEACAM1,CEACAM6,CADM3,DTX1,SEMA4D,SYK,FOXJ1,HLA-DMB,CDH17,WNT4,IGSF9,CD27,EMB,CD177,MADCAM1,CNTN4…
7	GO:0007155	5.10906e-06	1128	1244	164	cell adhesion	KIT,PRKCD,NRG1,PRKCZ,BTN2A2,PTPRF,PNP,PCDH1,CAMSAP3,SIGLEC1,PTPRU,PCDH19,CD55,LILRB4,LILRB2,APOA1,VSIG10,C1QTNF1,CNTN2,CDH1,NOTCH1,CDHR3,CLDN23,ZNF703,ANK3,KRT18,EZR,SOCS6,FERMT3,VAV1,PTPN6,NPHS1,EPCAM,VSIG4,OBSCN,SPINT2,DSG2,ITGAL,CDHR5,DPP4,SPI1,DSCAML1,DSC1,PODXL2,TENM3,CLSTN1,CD74,CEACAM8,CEACAM5,CEACAM1,CEACAM6,CADM3,DTX1,SEMA4D,SYK,FOXJ1,HLA-DMB,CDH17,WNT4,IGSF9,CD27,EMB,CD177,MADCAM1,CNTN4…
8	GO:0022610	6.75035e-06	1132	1244	164	biological adhesion	KIT,PRKCD,NRG1,PRKCZ,BTN2A2,PTPRF,DUSP26,PNP,PCDH1,CAMSAP3,RIN2,SIGLEC1,PTPRU,PCDH19,CD55,LILRB4,LILRB2,APOA1,DGCR2,VSIG10,C1QTNF1,THEMIS2,LGALS3BP,CNTN2,CDH1,RADIL,ZFHX3,MUC1,NOTCH1,MXRA8,CDHR3,CLDN23,ZNF703,ANK3,FOLR3,KRT18,EZR,CD22,SOCS6,FERMT3,VAV1,PTPN6,NPHS1,COL28A1,EPCAM,VSIG4,OBSCN,SPINT2,TNFRSF18,ANGPT2,LIF,DSG2,ITGAL,CDHR5,DPP4,PDE3B,SPI1,DSCAML1,DSC1,PODXL2,TENM3,CLSTN1,SPON1,CD74,LAMC…
9	GO:0045087	1.36419e-05	634	1244	105	innate immune response	PRKCD,TLR10,APOL1,C3,XAF1,STAR,NCF2,ULBP1,ULBP2,ULBP3,RAET1G,CD55,LILRA4,LILRA2,LILRA5,NLRP1,CLEC4E,OAS1,SMPDL3B,IFI6,B2M,MUC1,CCL4L2,SLPI,VAV1,PTPN6,VSIG4,CD180,WFDC2,LRP8,CSF1R,SPI1,IRF7,IFNLR1,RAB20,BPIFB1,TRIM25,CD74,ISG15,C4BPA,IRF2,CEACAM1,PSMB8,SYK,DMBT1,PLD4,C1QC,C1QA,NCR3,IFITM2,IFITM1,IFITM3,GRN,LAMP1,CD177,CFH,IGHE,HLA-A,HLA-G,HLA-C,HLA-E,HLA-B,HLA-F,OAS2,COLEC12,NECTIN2,FRK,COLEC10,CF…
10	GO:0060337	1.49778e-05	68	1244	25	type I interferon signaling pathway	XAF1,OAS1,IFI6,PTPN6,IRF7,ISG15,IRF2,PSMB8,IFITM2,IFITM1,IFITM3,HLA-A,HLA-G,HLA-C,HLA-E,HLA-B,HLA-F,OAS2,MX2,MX1,ISG20,IRF8,IFI27,RSAD2,IFIT3,IRF1,WNT5A,TYK2,ZBP1,NLRC5,RNASEL,BST2
11	GO:0071357	1.49778e-05	68	1244	25	cellular response to type I interferon	XAF1,OAS1,IFI6,PTPN6,IRF7,ISG15,IRF2,PSMB8,IFITM2,IFITM1,IFITM3,HLA-A,HLA-G,HLA-C,HLA-E,HLA-B,HLA-F,OAS2,MX2,MX1,ISG20,IRF8,IFI27,RSAD2,IFIT3,IRF1,WNT5A,TYK2,ZBP1,NLRC5,RNASEL,BST2
12	GO:0002252	1.82289e-05	943	1244	141	immune effector process	KIT,PRKCD,PRKCZ,C3,PNP,CFHR4,NPC2,GUSB,FUCA2,PLCG1,ULBP1,ULBP2,ULBP3,RAET1G,DPP7,STXBP2,GAA,CD55,LILRB4,LILRB2,LILRB3,LILRA2,IL6R,APOA1,DOCK2,RBP4,B2M,A1BG,F2,FOLR3,DOK3,CD22,SLPI,VAV1,PTPN6,VSIG4,SEMA4A,CD180,TTR,ITGAL,SPI1,IRF7,DSC1,AGA,CTSA,CD74,LRP1,ATP11A,C4BPA,PTPRN2,CEACAM8,CEACAM3,CEACAM1,CEACAM6,SYK,LCP1,FOXJ1,HLA-DMB,C1QC,C1QA,CDH17,NCR3,GRN,PTPRJ,LAMP1,CD27,CD177,CFH,WIPF3,IGHE,HLA-A,H…
13	GO:0045321	2.3331e-05	999	1244	147	leukocyte activation	KIT,PRKCD,PRKCZ,BTN2A2,C3,PNP,NPC2,GUSB,FUCA2,WDFY4,ULBP1,ULBP2,ULBP3,DPP7,STXBP2,GAA,TNFRSF13B,CD55,LILRB4,LILRB2,LILRB3,LILRA2,MAPK8IP1,IL6R,DOCK2,THEMIS2,B2M,A1BG,FOLR3,DOK3,CEBPA,CD22,SOCS6,SLPI,VAV1,PTPN6,VSIG4,PRR7,SEMA4A,CD180,TNFRSF18,CST7,TTR,ITGAL,DPP4,SPI1,DSC1,AGA,CTSA,CD74,ATP11A,PTPRN2,CEACAM8,CEACAM3,CEACAM1,CEACAM6,DTX1,SYK,LCP1,FOXJ1,HLA-DMB,C1QA,CDH17,WNT4,NCR3,HLA-DOA,GRN,PTPRJ…
14	GO:0043207	2.56871e-05	1018	1244	149	response to external biotic stimulus	PRKCD,TLR10,APOL1,C3,XAF1,NPC2,STAR,FUCA2,WDFY4,NCF2,ULBP1,ULBP2,ULBP3,RAET1G,CD55,LILRA4,LILRB2,LILRA2,LILRA5,IL6R,NLRP1,CLEC4E,OAS1,SMPDL3B,IFI6,B2M,MUC1,NOTCH1,F2,NOS1,CCL4L2,SLPI,VAV1,PTPN6,VSIG4,PPARGC1A,CD180,WFDC2,MLKL,LRP8,CSF1R,SPI1,IRF7,IFNLR1,SLFN11,SLFN13,RAB20,BPIFB1,TRIM25,CD74,ISG15,ABCA1,C4BPA,IRF2,CEACAM1,PSMB8,SYK,DMBT1,PLD4,C1QC,C1QA,NCR3,IFITM2,IFITM1,IFITM3,GRN,LAMP1,ALPL,CD1…
15	GO:0051707	2.56871e-05	1018	1244	149	response to other organism	PRKCD,TLR10,APOL1,C3,XAF1,NPC2,STAR,FUCA2,WDFY4,NCF2,ULBP1,ULBP2,ULBP3,RAET1G,CD55,LILRA4,LILRB2,LILRA2,LILRA5,IL6R,NLRP1,CLEC4E,OAS1,SMPDL3B,IFI6,B2M,MUC1,NOTCH1,F2,NOS1,CCL4L2,SLPI,VAV1,PTPN6,VSIG4,PPARGC1A,CD180,WFDC2,MLKL,LRP8,CSF1R,SPI1,IRF7,IFNLR1,SLFN11,SLFN13,RAB20,BPIFB1,TRIM25,CD74,ISG15,ABCA1,C4BPA,IRF2,CEACAM1,PSMB8,SYK,DMBT1,PLD4,C1QC,C1QA,NCR3,IFITM2,IFITM1,IFITM3,GRN,LAMP1,ALPL,CD1…
16	GO:0001775	2.60576e-05	1125	1244	161	cell activation	KIT,PRKCD,ENTPD2,PRKCZ,BTN2A2,C3,PNP,TRPC3,NPC2,GUSB,FUCA2,WDFY4,ULBP1,ULBP2,ULBP3,DPP7,STXBP2,GAA,TNFRSF13B,CD55,LILRB4,LILRB2,LILRB3,LILRA2,LILRA5,MAPK8IP1,IL6R,DOCK2,C1QTNF1,THEMIS2,B2M,A1BG,F2,FOLR3,DOK3,CEBPA,CD22,SOCS6,FERMT3,SLPI,VAV1,PTPN6,VSIG4,PRR7,SEMA4A,CD180,TNFRSF18,CST7,TTR,ITGAL,DPP4,PDGFRB,SPI1,DSC1,AGA,CTSA,CD74,LRP1,ATP11A,PTPRN2,CEACAM8,CEACAM3,CEACAM1,CEACAM6,DTX1,SYK,LCP1,FO…
17	GO:0009607	6.00734e-05	1048	1244	151	response to biotic stimulus	PRKCD,TLR10,APOL1,C3,DLEC1,XAF1,NPC2,STAR,FUCA2,WDFY4,NCF2,ULBP1,ULBP2,ULBP3,RAET1G,CD55,LILRA4,LILRB2,LILRA2,LILRA5,IL6R,NLRP1,CLEC4E,OAS1,SMPDL3B,IFI6,B2M,MUC1,NOTCH1,F2,NOS1,CCL4L2,SLPI,VAV1,PTPN6,VSIG4,PPARGC1A,CD180,WFDC2,MLKL,LRP8,CSF1R,SPI1,IRF7,IFNLR1,SLFN11,SLFN13,RAB20,BPIFB1,TRIM25,CD74,ISG15,ABCA1,C4BPA,IRF2,CEACAM1,PSMB8,SYK,DMBT1,PLD4,C1QC,C1QA,NCR3,IFITM2,IFITM1,IFITM3,GRN,PTPRJ,LA…
18	GO:0034340	6.07834e-05	72	1244	25	response to type I interferon	XAF1,OAS1,IFI6,PTPN6,IRF7,ISG15,IRF2,PSMB8,IFITM2,IFITM1,IFITM3,HLA-A,HLA-G,HLA-C,HLA-E,HLA-B,HLA-F,OAS2,MX2,MX1,ISG20,IRF8,IFI27,RSAD2,IFIT3,IRF1,WNT5A,TYK2,ZBP1,NLRC5,RNASEL,BST2
19	GO:0007154	6.48067e-05	4697	1244	517	cell communication	AGTRAP,VN1R4,KIT,PRKCD,NRG1,ENTPD2,PPP1R16B,PRKCZ,BTN2A1,BTN2A2,PTPRF,ADGRG5,DUSP26,HSH2D,TLR10,UNC5CL,ARFGEF3,APOL3,C3,SHANK2,XAF1,MECOM,RNF213,RAB11FIP1,TRPC3,STAR,PCDH1,APCDD1,SHISA7,ADGRG6,ACVR2B,STX19,SPEF1,AVPR2,LY6E,NCF2,PLCG1,PPP1R12B,IMPA2,CIDEA,CREB3L4,RASD1,HTRA4,SYT5,STX11,RIN2,PPM1L,ARHGAP26,GPR83,GRK5,DAGLB,PTPRU,PRODH,STXBP2,TNFRSF13B,GRID2IP,SLC35C1,CD55,CHRNA10,LILRB4,LILRA4,LILR…
20	GO:0002274	7.68758e-05	530	1244	90	myeloid leukocyte activation	KIT,PRKCD,C3,PNP,NPC2,GUSB,FUCA2,DPP7,STXBP2,GAA,CD55,LILRB4,LILRB2,LILRB3,LILRA2,DOCK2,B2M,A1BG,FOLR3,DOK3,CEBPA,SLPI,PTPN6,VSIG4,CST7,TTR,ITGAL,SPI1,DSC1,AGA,CTSA,CD74,ATP11A,PTPRN2,CEACAM8,CEACAM3,CEACAM1,CEACAM6,SYK,C1QA,GRN,PTPRJ,LAMP1,CD177,HLA-C,HLA-B,NECTIN2,FRK,CFD,TSPAN14,ENPP4,CRISPLD2,PDXK,BATF2,STXBP1,ANPEP,LAT2,TRPM2,MANBA,ITGB2,CD300LF,TCN1,FES,CYBA,NR1D1,ADA2,RAB44,ENPP3,VNN1,LYN,…
21	GO:0046903	0.000184005	1137	1244	159	secretion	KIT,PRKCD,NRG1,ITIH4,C3,PNP,RAB11FIP1,NPC2,STX19,AVPR2,LY6E,GUSB,FUCA2,SYT5,STX11,DPP7,STXBP2,GAA,CD55,LILRB2,LILRB3,APOA1,ANK1,KCNQ1,DOCK2,AGT,C1QTNF1,RBP4,LGALS3BP,CCK,HNF1B,SMPD3,WNK4,B2M,NOTCH1,A1BG,AVPR1A,FOLR3,DOK3,NEURL1,EZR,FERMT3,NAGPA,SLPI,PTPN6,NPHS1,RAB25,TNFAIP2,TMEM79,SDF4,LIF,TTR,ITGAL,DPP4,SPI1,MYO6,DSC1,AGA,CTSA,CD74,LRP1,ABCA1,ATP11A,OXTR,PTPRN2,CEACAM8,CEACAM3,CEACAM1,CEACAM6,H…
22	GO:0023052	0.000284645	4676	1244	511	signaling	AGTRAP,VN1R4,KIT,PRKCD,NRG1,ENTPD2,PPP1R16B,PRKCZ,BTN2A1,BTN2A2,PTPRF,ADGRG5,DUSP26,HSH2D,TLR10,UNC5CL,ARFGEF3,APOL3,C3,SHANK2,XAF1,MECOM,RNF213,RAB11FIP1,TRPC3,STAR,PCDH1,APCDD1,SHISA7,ADGRG6,ACVR2B,STX19,SPEF1,AVPR2,LY6E,NCF2,PLCG1,PPP1R12B,IMPA2,CIDEA,CREB3L4,RASD1,HTRA4,SYT5,STX11,RIN2,PPM1L,ARHGAP26,GPR83,GRK5,DAGLB,PTPRU,PRODH,STXBP2,TNFRSF13B,GRID2IP,SLC35C1,CD55,CHRNA10,LILRB4,LILRA4,LILR…
23	GO:0098542	0.00048632	761	1244	115	defense response to other organism	PRKCD,TLR10,APOL1,C3,XAF1,STAR,NCF2,ULBP1,ULBP2,ULBP3,RAET1G,CD55,LILRA4,LILRA2,LILRA5,IL6R,NLRP1,CLEC4E,OAS1,SMPDL3B,IFI6,B2M,MUC1,F2,CCL4L2,SLPI,VAV1,PTPN6,VSIG4,CD180,WFDC2,MLKL,LRP8,CSF1R,SPI1,IRF7,IFNLR1,SLFN11,SLFN13,RAB20,BPIFB1,TRIM25,CD74,ISG15,C4BPA,IRF2,CEACAM1,PSMB8,SYK,DMBT1,PLD4,C1QC,C1QA,NCR3,IFITM2,IFITM1,IFITM3,GRN,LAMP1,CD177,CFH,IGHE,HLA-A,HLA-G,HLA-C,HLA-E,HLA-B,HLA-F,OAS2,COL…
24	GO:0098742	0.000809023	180	1244	41	cell-cell adhesion via plasma-membrane adhesion molecules	NRG1,PTPRF,PCDH1,PCDH19,APOA1,CNTN2,CDH1,CDHR3,CLDN23,EPCAM,DSG2,ITGAL,CDHR5,DSCAML1,DSC1,TENM3,CLSTN1,CEACAM8,CEACAM5,CEACAM1,CEACAM6,CADM3,CDH17,IGSF9,EMB,CD177,CNTN4,NECTIN2,SLITRK2,NECTIN4,CLDN3,CLDN7,ITGB2,CDH26,CXADR,MYADM,AMIGO2,CELSR1,PLXNB2,IL1RAP,CLDN4
25	GO:0003008	0.00114456	1250	1244	168	system process	AGTRAP,KIT,ABCA2,PRKCZ,SHANK2,RAB11FIP1,TRPC3,SHISA7,AVPR2,RENBP,MOGAT2,PPP1R12B,TPM3,GAA,CHRNA10,LILRB2,SLC22A18,APOA1,SHOX2,KCNQ1,DGCR2,HSD11B2,AGT,EYA3,USH1C,C1QTNF1,RBP4,SLC29A4,CNTN2,KCNIP1,CCK,WNK4,B2M,PKD1L3,PLCE1,NOTCH1,FXYD4,AVPR1A,NOS1,ANK3,EZR,EYA1,NETO1,HOPX,NPHS1,SCN3A,OCLN,PPARGC1A,RDH10,CHRNE,WHRN,PLS1,EPS8L2,CST7,DSG2,MYO6,MLIP,MYOM3,LAMC3,SCPEP1,LRP1,DCDC2,OXTR,CEACAM1,HIP1R,TAC3…
26	GO:0002444	0.00190393	450	1244	76	myeloid leukocyte mediated immunity	KIT,PRKCD,C3,PNP,NPC2,GUSB,FUCA2,DPP7,STXBP2,GAA,CD55,LILRB2,LILRB3,IL6R,DOCK2,B2M,A1BG,F2,FOLR3,DOK3,SLPI,PTPN6,TTR,ITGAL,SPI1,DSC1,AGA,CTSA,ATP11A,PTPRN2,CEACAM8,CEACAM3,CEACAM1,CEACAM6,SYK,GRN,PTPRJ,LAMP1,CD177,HLA-C,HLA-E,HLA-B,FRK,CFD,TSPAN14,ENPP4,CRISPLD2,PDXK,STXBP1,ANPEP,LAT2,TRPM2,MANBA,ITGB2,TCN1,FES,CYBA,ADA2,RAB44,VNN1,LYN,CTSB,GLB1,CTSZ,NCKAP1L,SCNN1B,IQGAP2,CD36,TNFRSF1B,JUP,QSOX1,…
27	GO:0043299	0.0021253	435	1244	74	leukocyte degranulation	KIT,PRKCD,C3,PNP,NPC2,GUSB,FUCA2,DPP7,STXBP2,GAA,CD55,LILRB2,LILRB3,DOCK2,B2M,A1BG,FOLR3,DOK3,SLPI,PTPN6,TTR,ITGAL,SPI1,DSC1,AGA,CTSA,ATP11A,PTPRN2,CEACAM8,CEACAM3,CEACAM1,CEACAM6,SYK,GRN,PTPRJ,LAMP1,CD177,HLA-C,HLA-B,HLA-F,FRK,CFD,TSPAN14,ENPP4,CRISPLD2,PDXK,STXBP1,ANPEP,LAT2,TRPM2,MANBA,ITGB2,TCN1,FES,CYBA,ADA2,RAB44,VNN1,LYN,CTSB,GLB1,CTSZ,NCKAP1L,IQGAP2,CD36,TNFRSF1B,JUP,QSOX1,RAB3D,HMOX1,BPI…
28	GO:0002275	0.00256092	445	1244	75	myeloid cell activation involved in immune response	KIT,PRKCD,C3,PNP,NPC2,GUSB,FUCA2,DPP7,STXBP2,GAA,CD55,LILRB2,LILRB3,LILRA2,DOCK2,B2M,A1BG,FOLR3,DOK3,SLPI,PTPN6,TTR,ITGAL,SPI1,DSC1,AGA,CTSA,ATP11A,PTPRN2,CEACAM8,CEACAM3,CEACAM1,CEACAM6,SYK,GRN,PTPRJ,LAMP1,CD177,HLA-C,HLA-B,FRK,CFD,TSPAN14,ENPP4,CRISPLD2,PDXK,STXBP1,ANPEP,LAT2,TRPM2,MANBA,ITGB2,TCN1,FES,CYBA,ADA2,RAB44,ENPP3,VNN1,LYN,CTSB,GLB1,CTSZ,NCKAP1L,SCNN1B,IQGAP2,CD36,TNFRSF1B,JUP,QSOX1,R…
29	GO:0002443	0.00277147	629	1244	97	leukocyte mediated immunity	KIT,PRKCD,PRKCZ,C3,PNP,NPC2,GUSB,FUCA2,ULBP1,ULBP2,ULBP3,RAET1G,DPP7,STXBP2,GAA,CD55,LILRB4,LILRB2,LILRB3,IL6R,DOCK2,B2M,A1BG,F2,FOLR3,DOK3,SLPI,VAV1,PTPN6,TTR,ITGAL,SPI1,IRF7,DSC1,AGA,CTSA,CD74,ATP11A,C4BPA,PTPRN2,CEACAM8,CEACAM3,CEACAM1,CEACAM6,SYK,FOXJ1,C1QC,C1QA,NCR3,GRN,PTPRJ,LAMP1,CD27,CD177,IGHE,HLA-A,HLA-G,HLA-C,HLA-E,HLA-B,HLA-F,NECTIN2,FRK,CFD,TSPAN14,ENPP4,CRISPLD2,PDXK,STXBP1,ANPEP,LA…
30	GO:0050896	0.00441843	6522	1244	672	response to stimulus	PRKCD,TLR10,APOL1,C3,DLEC1,XAF1,NPC2,STAR,FUCA2,WDFY4,NCF2,ULBP1,ULBP2,ULBP3,RAET1G,CD55,LILRA4,LILRB2,LILRA2,LILRA5,IL6R,NLRP1,CLEC4E,OAS1,SMPDL3B,IFI6,B2M,MUC1,NOTCH1,F2,NOS1,CCL4L2,SLPI,VAV1,PTPN6,VSIG4,PPARGC1A,CD180,WFDC2,MLKL,LRP8,CSF1R,SPI1,IRF7,IFNLR1,SLFN11,SLFN13,RAB20,BPIFB1,TRIM25,CD74,ISG15,ABCA1,C4BPA,IRF2,CEACAM1,PSMB8,SYK,DMBT1,PLD4,C1QC,C1QA,NCR3,IFITM2,IFITM1,IFITM3,GRN,PTPRJ,LA…
31	GO:0045055	0.00629266	631	1244	96	regulated exocytosis	KIT,PRKCD,ITIH4,C3,PNP,RAB11FIP1,NPC2,STX19,GUSB,FUCA2,SYT5,STX11,DPP7,STXBP2,GAA,CD55,LILRB2,LILRB3,APOA1,DOCK2,LGALS3BP,B2M,NOTCH1,A1BG,FOLR3,DOK3,FERMT3,SLPI,PTPN6,TMEM79,SDF4,TTR,ITGAL,SPI1,DSC1,AGA,CTSA,ATP11A,PTPRN2,CEACAM8,CEACAM3,CEACAM1,CEACAM6,SYK,GRN,PTPRJ,LAMP1,CD177,VWF,SYT12,HLA-C,HLA-B,HLA-F,FRK,CFD,TSPAN14,ENPP4,CRISPLD2,PDXK,SYT17,STXBP1,ANPEP,LAT2,TRPM2,UNC13B,MANBA,ITGB2,TCN1,F…
32	GO:0002446	0.00701235	407	1244	69	neutrophil mediated immunity	PRKCD,C3,PNP,NPC2,GUSB,FUCA2,DPP7,STXBP2,GAA,CD55,LILRB2,LILRB3,IL6R,DOCK2,B2M,A1BG,F2,FOLR3,DOK3,SLPI,PTPN6,TTR,ITGAL,SPI1,DSC1,AGA,CTSA,ATP11A,PTPRN2,CEACAM8,CEACAM3,CEACAM1,CEACAM6,SYK,GRN,PTPRJ,LAMP1,CD177,HLA-C,HLA-B,FRK,CFD,TSPAN14,ENPP4,CRISPLD2,PDXK,ANPEP,TRPM2,MANBA,ITGB2,TCN1,CYBA,ADA2,RAB44,VNN1,CTSB,GLB1,CTSZ,NCKAP1L,SCNN1B,IQGAP2,CD36,TNFRSF1B,JUP,QSOX1,RAB3D,BPI,NFAM1,CD53,ARSA,AHSG…
33	GO:0009617	0.00935654	410	1244	69	response to bacterium	PRKCD,C3,STAR,FUCA2,CD55,LILRB2,LILRA2,IL6R,NLRP1,OAS1,B2M,NOTCH1,F2,NOS1,SLPI,PPARGC1A,CD180,WFDC2,SPI1,ISG15,ABCA1,C4BPA,SYK,DMBT1,GRN,ALPL,IGHE,HLA-A,HLA-E,HLA-B,OAS2,COLEC12,CFD,IRF8,MPEG1,IKZF3,MRC1,FKBP5,CSF3,CYBA,ABCC2,NR1D1,IFI44,PDCD1LG2,SGMS1,CX3CR1,CCR5,LYN,FAM20A,SLC22A5,WNT5A,HLA-DRB1,SCNN1B,CD36,GJB2,TNFRSF1B,BMP6,ERAP1,COMT,DHX58,ACP5,BPI,NLRC5,FZD5,CCDC80,UPK1B,CD80,CNR1,C15ORF48
34	GO:0007166	0.0109946	2334	1244	275	cell surface receptor signaling pathway	KIT,PRKCD,NRG1,PRKCZ,BTN2A1,BTN2A2,PTPRF,ADGRG5,UNC5CL,C3,SHANK2,XAF1,RNF213,APCDD1,ADGRG6,ACVR2B,SPEF1,LY6E,NCF2,PLCG1,CIDEA,HTRA4,PPM1L,GRK5,DAGLB,PTPRU,TNFRSF13B,SLC35C1,CD55,CHRNA10,LILRB4,LILRA4,LILRB5,LILRB2,LILRB3,LILRA1,LILRA2,IL6R,APOA1,SHOX2,CLEC4E,OAS1,AGT,EYA3,KREMEN1,THEMIS2,CNTN2,IFI6,ESRP2,SMPD3,KCP,B2M,MUC1,PLCE1,NOTCH1,F2,ZNF703,NFATC1,CCL4L2,KRT18,NEURL1,CEBPA,EZR,DLX5,EYA1,LRP4…
35	GO:0043312	0.0115103	396	1244	67	neutrophil degranulation	PRKCD,C3,PNP,NPC2,GUSB,FUCA2,DPP7,STXBP2,GAA,CD55,LILRB2,LILRB3,DOCK2,B2M,A1BG,FOLR3,DOK3,SLPI,PTPN6,TTR,ITGAL,SPI1,DSC1,AGA,CTSA,ATP11A,PTPRN2,CEACAM8,CEACAM3,CEACAM1,CEACAM6,SYK,GRN,PTPRJ,LAMP1,CD177,HLA-C,HLA-B,FRK,CFD,TSPAN14,ENPP4,CRISPLD2,PDXK,ANPEP,TRPM2,MANBA,ITGB2,TCN1,CYBA,ADA2,RAB44,VNN1,CTSB,GLB1,CTSZ,NCKAP1L,IQGAP2,CD36,TNFRSF1B,JUP,QSOX1,RAB3D,BPI,NFAM1,CD53,ARSA,AHSG,BST2
36	GO:0002283	0.0139451	398	1244	67	neutrophil activation involved in immune response	PRKCD,C3,PNP,NPC2,GUSB,FUCA2,DPP7,STXBP2,GAA,CD55,LILRB2,LILRB3,LILRA2,DOCK2,B2M,A1BG,FOLR3,DOK3,SLPI,PTPN6,TTR,ITGAL,SPI1,DSC1,AGA,CTSA,ATP11A,PTPRN2,CEACAM8,CEACAM3,CEACAM1,CEACAM6,SYK,GRN,PTPRJ,LAMP1,CD177,HLA-C,HLA-B,FRK,CFD,TSPAN14,ENPP4,CRISPLD2,PDXK,ANPEP,TRPM2,MANBA,ITGB2,TCN1,CYBA,ADA2,RAB44,VNN1,CTSB,GLB1,CTSZ,NCKAP1L,SCNN1B,IQGAP2,CD36,TNFRSF1B,JUP,QSOX1,RAB3D,BPI,NFAM1,CD53,ARSA,AHSG,…
37	GO:0002263	0.0147382	565	1244	87	cell activation involved in immune response	KIT,PRKCD,PRKCZ,C3,PNP,NPC2,GUSB,FUCA2,DPP7,STXBP2,GAA,CD55,LILRB2,LILRB3,LILRA2,IL6R,DOCK2,B2M,A1BG,FOLR3,DOK3,SLPI,PTPN6,SEMA4A,CD180,TTR,ITGAL,SPI1,DSC1,AGA,CTSA,CD74,LRP1,ATP11A,PTPRN2,CEACAM8,CEACAM3,CEACAM1,CEACAM6,SYK,LCP1,HLA-DMB,CDH17,GRN,PTPRJ,LAMP1,CD177,HLA-C,HLA-B,HLA-F,FRK,CFD,TSPAN14,ENPP4,CRISPLD2,PDXK,IRF8,STXBP1,ANPEP,LAT2,TRPM2,MANBA,ITGB2,TCN1,FES,CYBA,ADA2,RAB44,ENPP3,TNFSF13…
38	GO:0007588	0.0198483	43	1244	16	excretion	AVPR2,SLC22A18,AGT,AVPR1A,NPHS1,ATP6V0A4,ATP6V1B1,SLC9A3R1,CLCNKB,CLCNKA,SCNN1G,SCNN1B,DRD2,COMT,HMOX1,AQP9
39	GO:0036230	0.0200699	410	1244	68	granulocyte activation	PRKCD,C3,PNP,NPC2,GUSB,FUCA2,DPP7,STXBP2,GAA,CD55,LILRB2,LILRB3,LILRA2,DOCK2,B2M,A1BG,FOLR3,DOK3,SLPI,PTPN6,TTR,ITGAL,SPI1,DSC1,AGA,CTSA,ATP11A,PTPRN2,CEACAM8,CEACAM3,CEACAM1,CEACAM6,SYK,GRN,PTPRJ,LAMP1,CD177,HLA-C,HLA-B,FRK,CFD,TSPAN14,ENPP4,CRISPLD2,PDXK,ANPEP,TRPM2,MANBA,ITGB2,TCN1,CYBA,ADA2,RAB44,ENPP3,VNN1,CTSB,GLB1,CTSZ,NCKAP1L,SCNN1B,IQGAP2,CD36,TNFRSF1B,JUP,QSOX1,RAB3D,BPI,NFAM1,CD53,ARSA…
40	GO:0002366	0.0209924	561	1244	86	leukocyte activation involved in immune response	KIT,PRKCD,PRKCZ,C3,PNP,NPC2,GUSB,FUCA2,DPP7,STXBP2,GAA,CD55,LILRB2,LILRB3,LILRA2,IL6R,DOCK2,B2M,A1BG,FOLR3,DOK3,SLPI,PTPN6,SEMA4A,CD180,TTR,ITGAL,SPI1,DSC1,AGA,CTSA,CD74,ATP11A,PTPRN2,CEACAM8,CEACAM3,CEACAM1,CEACAM6,SYK,LCP1,HLA-DMB,CDH17,GRN,PTPRJ,LAMP1,CD177,HLA-C,HLA-B,HLA-F,FRK,CFD,TSPAN14,ENPP4,CRISPLD2,PDXK,IRF8,STXBP1,ANPEP,LAT2,TRPM2,MANBA,ITGB2,TCN1,FES,CYBA,ADA2,RAB44,ENPP3,TNFSF13,VNN1…
41	GO:0051239	0.0222882	2053	1244	245	regulation of multicellular organismal process	KIT,PRKCD,NRG1,ADAMTS7,PPP1R16B,PRKCZ,BTN2A1,BTN2A2,TLR10,C3,PNP,SHANK2,RAB11FIP1,TRPC3,STAR,SHISA7,ACVR2B,AVPR2,PLCG1,PPP1R12B,CIDEA,RIN2,VSTM5,RAET1G,GAA,CD55,LILRB4,LILRA4,LILRB2,LILRB3,LILRA2,LILRA5,IL6R,APOA1,SHOX2,NLRP1,KCNQ1,OAS1,AGT,NUPR1,C1QTNF1,KREMEN1,TRAK1,RBP4,KCNIP1,CCK,SMPD3,KSR2,WNK4,TRIM46,B2M,PLCE1,NOTCH1,MARVELD3,EVI2B,FXYD4,F2,AVPR1A,ZNF703,NOS1,NEURL1,EZR,ZNF516,LRP4,NETO1,HO…
42	GO:0042119	0.0245006	404	1244	67	neutrophil activation	PRKCD,C3,PNP,NPC2,GUSB,FUCA2,DPP7,STXBP2,GAA,CD55,LILRB2,LILRB3,LILRA2,DOCK2,B2M,A1BG,FOLR3,DOK3,SLPI,PTPN6,TTR,ITGAL,SPI1,DSC1,AGA,CTSA,ATP11A,PTPRN2,CEACAM8,CEACAM3,CEACAM1,CEACAM6,SYK,GRN,PTPRJ,LAMP1,CD177,HLA-C,HLA-B,FRK,CFD,TSPAN14,ENPP4,CRISPLD2,PDXK,ANPEP,TRPM2,MANBA,ITGB2,TCN1,CYBA,ADA2,RAB44,VNN1,CTSB,GLB1,CTSZ,NCKAP1L,SCNN1B,IQGAP2,CD36,TNFRSF1B,JUP,QSOX1,RAB3D,BPI,NFAM1,CD53,ARSA,AHSG,…
43	GO:0007165	0.0300417	4322	1244	464	signal transduction	AGTRAP,VN1R4,KIT,PRKCD,NRG1,ENTPD2,PPP1R16B,PRKCZ,BTN2A1,BTN2A2,PTPRF,ADGRG5,DUSP26,HSH2D,TLR10,UNC5CL,ARFGEF3,APOL3,C3,SHANK2,XAF1,MECOM,RNF213,TRPC3,APCDD1,SHISA7,ADGRG6,ACVR2B,SPEF1,AVPR2,LY6E,NCF2,PLCG1,PPP1R12B,IMPA2,CIDEA,CREB3L4,RASD1,HTRA4,RIN2,PPM1L,ARHGAP26,GPR83,GRK5,DAGLB,PTPRU,PRODH,TNFRSF13B,SLC35C1,CD55,CHRNA10,LILRB4,LILRA4,LILRB5,LILRB2,LILRB3,LILRA1,LILRA2,LILRA5,MAPK8IP1,IL6R,A…
44	GO:0140352	0.0353026	1080	1244	143	export from cell	KIT,PRKCD,ITIH4,C3,PNP,RAB11FIP1,NPC2,STX19,LY6E,GUSB,FUCA2,SYT5,STX11,DPP7,STXBP2,GAA,CD55,LILRB2,LILRB3,SLC22A18,APOA1,ANK1,KCNQ1,DOCK2,AGT,C1QTNF1,RBP4,SLC29A4,LGALS3BP,CCK,HNF1B,SMPD3,B2M,NOTCH1,A1BG,AVPR1A,FOLR3,DOK3,EZR,FERMT3,NAGPA,SLPI,PTPN6,RAB25,TNFAIP2,TMEM79,SDF4,LIF,TTR,ITGAL,DPP4,SPI1,DSC1,AGA,CTSA,LRP1,ABCA1,ATP11A,OXTR,PTPRN2,CEACAM8,CEACAM3,CEACAM1,CEACAM6,SYK,GRN,PTPRJ,LAMP1,CD1…
45	GO:0032940	0.0375316	1044	1244	139	secretion by cell	KIT,PRKCD,ITIH4,C3,PNP,RAB11FIP1,NPC2,STX19,LY6E,GUSB,FUCA2,SYT5,STX11,DPP7,STXBP2,GAA,CD55,LILRB2,LILRB3,APOA1,ANK1,DOCK2,AGT,C1QTNF1,RBP4,LGALS3BP,CCK,HNF1B,SMPD3,B2M,NOTCH1,A1BG,AVPR1A,FOLR3,DOK3,EZR,FERMT3,NAGPA,SLPI,PTPN6,RAB25,TNFAIP2,TMEM79,SDF4,LIF,TTR,ITGAL,DPP4,SPI1,DSC1,AGA,CTSA,LRP1,ABCA1,ATP11A,OXTR,PTPRN2,CEACAM8,CEACAM3,CEACAM1,CEACAM6,SYK,GRN,PTPRJ,LAMP1,CD177,UCP2,VWF,SIRT3,SLC8B…
46	GO:0019221	0.0483829	572	1244	86	cytokine-mediated signaling pathway	AVPR2,SLC22A18,AGT,AVPR1A,NPHS1,ATP6V0A4,ATP6V1B1,SLC9A3R1,CLCNKB,CLCNKA,SCNN1G,SCNN1B,DRD2,COMT,HMOX1,AQP9
